# Supplementary material for: Trem2 Y38C mutation and loss of Trem2 impairs neuronal synapses in adult mice
Source: Mol Neurodegener. 2020 Oct 28;15:62. doi: 10.1186/s13024-020-00409-0 (PMC7594478; doi:10.1186/s13024-020-00409-0)
Supplement: Supplementary file 5 — Additional file 5: Table S4. CSV file. List of differentially expressed genes in cortices of Trem2Y38C/Y38C versus WT mice. N=8 (equal number of males and females). [file 13024_2020_409_MOESM5_ESM.csv]

	baseMean	log2FoldChange	lfcSE	stat	pvalue	padj
Myh6	383.2329239	8.339982729	0.867012584	9.619217624	6.63E-22	1.06E-17
Actc1	101.4528294	9.589659572	1.226357491	7.819628163	5.30E-15	4.25E-11
Nppa	170.8279308	6.908264271	0.935587907	7.383875119	1.54E-13	8.22E-10
Mobp	1675.498227	-0.514886605	0.072685329	-7.083776262	1.40E-12	5.63E-09
Mb	101.2898183	7.98100804	1.231861525	6.47881915	9.24E-11	2.97E-07
Ankrd1	29.74461592	5.364284189	0.849264087	6.316391178	2.68E-10	7.16E-07
Rrnad1	121.075345	0.751087725	0.11947247	6.286701261	3.24E-10	7.43E-07
Pvr	132.6391732	0.752756071	0.121109086	6.21552104	5.12E-10	1.03E-06
Mal	1207.487446	-0.50439729	0.083102715	-6.069564482	1.28E-09	2.29E-06
Snapc4	180.0756669	0.602490953	0.100531912	5.993031851	2.06E-09	3.30E-06
Hnrnpa1	56.13217351	1.206756697	0.202312876	5.964804214	2.45E-09	3.57E-06
Kif5a	18401.2394	-0.402088789	0.068686489	-5.853972114	4.80E-09	6.42E-06
Iqgap1	472.1719714	0.472706348	0.082540311	5.726975633	1.02E-08	1.24E-05
Rnf187	1470.694211	-0.304383031	0.053316885	-5.708942473	1.14E-08	1.24E-05
Gm17296	102.2546974	0.963806915	0.168914489	5.705886589	1.16E-08	1.24E-05
Arglu1	390.3715246	0.452963675	0.080206946	5.64743699	1.63E-08	1.63E-05
Hsp90aa1	6364.100738	-0.339322556	0.06021556	-5.635130797	1.75E-08	1.65E-05
Oxct1	2647.522571	-0.225163215	0.040442854	-5.567441293	2.59E-08	2.30E-05
4732471J01Rik	75.83237103	0.827035057	0.149799935	5.520930695	3.37E-08	2.85E-05
Tnnt2	93.71886161	3.177112554	0.576608072	5.510003606	3.59E-08	2.88E-05
Zfp324	181.7825934	0.570640293	0.105540153	5.406854878	6.41E-08	4.61E-05
Abcc5	1401.598693	0.50933653	0.094248198	5.404204456	6.51E-08	4.61E-05
Set	2333.261039	-0.293312391	0.054302652	-5.401437683	6.61E-08	4.61E-05
Mbp	10762.83816	-0.439961965	0.08190195	-5.371813086	7.79E-08	5.21E-05
Ogt	4613.254263	0.364487347	0.068327717	5.334399584	9.59E-08	5.83E-05
8430431K14Rik	40.17778387	1.562003727	0.293012736	5.330839018	9.78E-08	5.83E-05
Msantd2	73.86300552	0.876412923	0.164424807	5.330174557	9.81E-08	5.83E-05
Abcc10	93.34724441	0.766267654	0.14453768	5.301507891	1.15E-07	6.58E-05
Endod1	1123.006311	-0.273581811	0.051694111	-5.292320678	1.21E-07	6.68E-05
Ubp1	1029.566095	0.399775221	0.075819092	5.272751392	1.34E-07	7.19E-05
Rasd2	1449.189184	-0.325910977	0.062084652	-5.249461266	1.53E-07	7.89E-05
Mybpc3	31.89712636	3.722215533	0.710881163	5.236058746	1.64E-07	8.22E-05
Gap43	1189.354278	-0.352999758	0.067634533	-5.21922371	1.80E-07	8.51E-05
Col4a2	295.8086916	0.692237715	0.132652097	5.218445311	1.80E-07	8.51E-05
Cldn11	1028.067588	-0.44623089	0.086159996	-5.179095994	2.23E-07	0.000102207
Rpl23	458.1961476	-0.466538354	0.090291486	-5.167024888	2.38E-07	0.000106002
Col4a1	279.4987251	0.687049155	0.133296318	5.154299573	2.55E-07	0.000110392
Myom2	26.41202292	4.366436996	0.849984377	5.13707912	2.79E-07	0.000115915
Mir544	6.226996096	3.097607433	0.603413458	5.133474226	2.84E-07	0.000115915
Mir379	11.12303606	2.1064727	0.410579383	5.130488252	2.89E-07	0.000115915
Rps27a	286.0233311	-0.450102218	0.088437479	-5.089496253	3.59E-07	0.000138826
Tmem86b	44.69785454	1.108591185	0.217918421	5.087184361	3.63E-07	0.000138826
Pln	46.95518578	3.179206672	0.625837425	5.079924188	3.78E-07	0.000140883
Rufy2	893.80589	0.475641691	0.093848086	5.06820877	4.02E-07	0.00014643
Cttnbp2	2048.194279	0.439817654	0.087068991	5.05136958	4.39E-07	0.000156395
Mir668	8.608748379	2.277365994	0.454183155	5.014201805	5.33E-07	0.000185741
Tmem229a	1335.402771	-0.357643736	0.071405163	-5.008653745	5.48E-07	0.000187107
Slc44a5	143.1817631	0.515417353	0.103565459	4.976730252	6.47E-07	0.000215937
Zcchc24	1029.986686	-0.287690358	0.057851313	-4.972927048	6.59E-07	0.000215937
Serpine2	1115.415313	-0.332650644	0.066948454	-4.968757682	6.74E-07	0.000216219
Paxbp1	488.7713576	0.622798028	0.125519672	4.961756355	6.99E-07	0.0002169
Fdx1	90.63441436	0.666496448	0.134456599	4.956963439	7.16E-07	0.0002169
Bcas1	782.5074429	-0.455217777	0.091836388	-4.956834511	7.17E-07	0.0002169
Ddx17	3697.915476	0.441231176	0.089080213	4.953189507	7.30E-07	0.000216911
2610100L16Rik	311.8899692	0.403192282	0.081470359	4.948944485	7.46E-07	0.000217665
Tnni3	37.80656246	4.073187893	0.825234583	4.935793987	7.98E-07	0.0002287
2810403A07Rik	811.1640463	0.480032719	0.097572358	4.919761381	8.66E-07	0.000242227
Popdc2	12.23491024	1.821291066	0.370354152	4.917701218	8.76E-07	0.000242227
Ppp1r9b	7993.579197	-0.268276315	0.054632857	-4.910530567	9.08E-07	0.000246997
Arntl2	74.25030128	0.945553643	0.193596351	4.884150129	1.04E-06	0.00027626
Mrfap1	2263.376677	-0.349392285	0.071567997	-4.881962629	1.05E-06	0.00027626
Ptpn2	385.6951261	0.592735041	0.121809774	4.866071274	1.14E-06	0.000290598
Abat	4919.722543	-0.236200785	0.04854503	-4.865601758	1.14E-06	0.000290598
Cpne7	253.9673594	0.44578105	0.092085312	4.840957176	1.29E-06	0.000320552
Tmem88b	941.4241383	-0.38728082	0.080031358	-4.839113454	1.30E-06	0.000320552
1810026B05Rik	260.8872293	0.735514461	0.152062489	4.836922407	1.32E-06	0.000320552
Ddn	6283.318591	-0.202866779	0.042036695	-4.825944996	1.39E-06	0.00033367
Gm15941	13.36566774	1.728117484	0.358664503	4.818200491	1.45E-06	0.000338298
Ankrd10	238.2395099	0.746606223	0.154983366	4.817331312	1.45E-06	0.000338298
Odf2	332.5935297	0.519751426	0.108412259	4.79421268	1.63E-06	0.000374318
Ndufa13	793.5948928	-0.391182414	0.081915279	-4.775451143	1.79E-06	0.000405178
Stk38	273.2806688	0.566337487	0.11876538	4.768540203	1.86E-06	0.000409015
Acot11	440.4675696	-0.44752816	0.093899895	-4.766013441	1.88E-06	0.000409015
Nin	515.9884425	0.503209771	0.105600607	4.765216672	1.89E-06	0.000409015
D17Wsu92e	1892.766877	-0.242604223	0.050975677	-4.759215324	1.94E-06	0.000415747
Ddx26b	337.6606887	0.634322014	0.133382342	4.75566709	1.98E-06	0.000416643
Ndrg4	14787.05707	-0.202579432	0.042617213	-4.753465051	2.00E-06	0.000416643
Aldoc	4481.475366	-0.503894305	0.106283596	-4.74103553	2.13E-06	0.000437361
Mir381	10.15802825	2.614291547	0.55186907	4.737159027	2.17E-06	0.000440164
Anks6	78.16448116	0.831620458	0.176005817	4.724960064	2.30E-06	0.000461587
Tomm6os	52.96484015	0.98467195	0.208653208	4.719179544	2.37E-06	0.000463145
Ccdc108	38.56848042	1.012477173	0.21463258	4.717257615	2.39E-06	0.000463145
Tyrobp	64.71891198	-0.776685307	0.164664034	-4.716787813	2.40E-06	0.000463145
Rfx1	256.8126666	0.651845822	0.138524948	4.70562042	2.53E-06	0.000483412
Atp11b	972.3579724	0.477681815	0.101606433	4.701294995	2.59E-06	0.000486342
Cadm4	1180.544011	-0.296732703	0.063140206	-4.699584001	2.61E-06	0.000486342
Stx1b	2803.644196	-0.252959803	0.053967249	-4.687283678	2.77E-06	0.000502679
Mir1898	26.45601921	1.6745018	0.357417493	4.685002368	2.80E-06	0.000502679
Tspan3	2304.524668	-0.27191753	0.058045913	-4.684524996	2.81E-06	0.000502679
Akap13	748.6959479	0.493832208	0.105464862	4.682433552	2.83E-06	0.000502679
Fbxl16	7543.963384	-0.233233299	0.049822744	-4.681261659	2.85E-06	0.000502679
Cacna1d	1230.299339	0.504208526	0.107833143	4.675821462	2.93E-06	0.000510582
Klhl2	1667.861041	-0.221524934	0.047435786	-4.669996018	3.01E-06	0.000519628
Spock2	6478.97699	-0.213875275	0.045965768	-4.652925128	3.27E-06	0.000555591
Scd2	18015.46286	-0.226603094	0.048712515	-4.651845526	3.29E-06	0.000555591
Alpk3	12.57306474	1.623941923	0.349666626	4.644257705	3.41E-06	0.000565169
Yeats2	488.4991083	0.528642036	0.113832844	4.644020294	3.42E-06	0.000565169
Usp48	848.284379	0.469524347	0.101176884	4.640628646	3.47E-06	0.000568663
A330102I10Rik	82.62996454	0.937925474	0.202787715	4.625159232	3.74E-06	0.00060661
Col6a4	30.82330804	1.167213071	0.252487102	4.622862162	3.78E-06	0.000607235
Zfp207	1603.01136	0.356967726	0.077264047	4.620101314	3.84E-06	0.000609279
Usp40	231.8267064	0.683671182	0.148292029	4.610302969	4.02E-06	0.000627004
Phf20l1	638.5867827	0.487609227	0.105770383	4.61007339	4.03E-06	0.000627004
BC100451	11.1511478	1.781412356	0.38733609	4.599138584	4.24E-06	0.000651106
Akap8l	359.0106888	0.638721775	0.138906321	4.59821965	4.26E-06	0.000651106
Ckmt2	11.5211845	5.422777281	1.180585232	4.593295878	4.36E-06	0.000660377
Hmgb1	727.7537184	-0.370805851	0.080793923	-4.589526516	4.44E-06	0.00066613
Cdan1	270.0759046	0.481673475	0.105014058	4.586752313	4.50E-06	0.000668789
Myom1	39.75418541	2.248998045	0.492061225	4.570565475	4.86E-06	0.000710472
Scoc	1059.311755	-0.32623628	0.071404995	-4.568815919	4.90E-06	0.000710472
Dus3l	238.4787794	0.393912368	0.086226072	4.568367304	4.92E-06	0.000710472
Akap8	539.3069118	0.488870005	0.107059211	4.566351634	4.96E-06	0.00071093
Lmod2	12.02297447	5.135198157	1.126176256	4.559852978	5.12E-06	0.0007268
Usp24	1618.692354	0.221374666	0.04857658	4.55723034	5.18E-06	0.000729475
Tspan2	998.8364862	-0.377104529	0.082874069	-4.550332001	5.36E-06	0.000747251
Ehd3	1024.24222	-0.261290541	0.057477382	-4.54597151	5.47E-06	0.000756315
Tbc1d19	477.4906639	0.315513496	0.069553597	4.536264242	5.73E-06	0.000785188
Ndrg2	6354.500974	-0.416718278	0.092023192	-4.528404956	5.94E-06	0.000808055
H13	784.5264273	0.354100364	0.078300434	4.522329508	6.12E-06	0.000824618
Raf1	735.8791328	0.273756091	0.060722289	4.508329593	6.53E-06	0.000873596
Dnah2	42.73861781	0.813135003	0.180445941	4.50625267	6.60E-06	0.000874895
Dock7	1159.010511	0.250675804	0.055706355	4.499949864	6.80E-06	0.000883158
Ndor1	219.5145409	0.488326687	0.108530663	4.499435214	6.81E-06	0.000883158
Ralgps1	1936.823409	0.308431646	0.068554804	4.499052266	6.83E-06	0.000883158
Rbm33	1567.450475	0.435111521	0.096763034	4.49667093	6.90E-06	0.000885959
Kdm1b	212.6889693	0.400659148	0.089157096	4.493855983	6.99E-06	0.000888167
Scp2	611.94394	-0.2755875	0.061362074	-4.491169933	7.08E-06	0.000888167
P3h3	45.94868893	0.863520272	0.192273959	4.491093221	7.09E-06	0.000888167
Fn3k	214.1797493	0.488652366	0.108875794	4.488163531	7.18E-06	0.000893486
Ccdc84	44.09377609	1.042080568	0.232344632	4.485064108	7.29E-06	0.000895571
Spx	14.81779923	1.470488207	0.327912858	4.484387156	7.31E-06	0.000895571
D930016D06Rik	213.0619658	0.628642801	0.14064821	4.469611087	7.84E-06	0.000952454
Slc26a8	76.87221863	0.695352594	0.155631852	4.467932387	7.90E-06	0.000952739
2010111I01Rik	501.427764	0.487386558	0.10926822	4.460460312	8.18E-06	0.000979208
Thbs4	80.57367195	-0.709264865	0.159082004	-4.458485855	8.25E-06	0.000979945
Uggt2	489.0738074	0.573198279	0.128608479	4.45692447	8.31E-06	0.000979945
Ltbp4	486.6997695	0.427971171	0.09605346	4.455551864	8.37E-06	0.000979945
Myo19	68.82674718	0.979322602	0.220224662	4.44692522	8.71E-06	0.001010052
Dusp11	749.2792091	0.542911479	0.12211394	4.445941889	8.75E-06	0.001010052
Asrgl1	780.7453349	-0.433272888	0.097497982	-4.443916471	8.83E-06	0.00101233
Glul	18842.50627	-0.345549615	0.077796276	-4.44172435	8.92E-06	0.001015447
Adamts17	118.6003777	0.887204113	0.200487924	4.425224692	9.63E-06	0.001088528
Rtel1	95.26541987	0.737440368	0.167238445	4.409514608	1.04E-05	0.001162377
Xpo6	1872.228959	0.206928766	0.046966977	4.405835334	1.05E-05	0.001174075
Klhl41	9.04194928	1.815698268	0.412558075	4.401073151	1.08E-05	0.001188221
4833420G17Rik	334.126393	0.421290329	0.09578458	4.398310536	1.09E-05	0.001188221
Gm20219	18.70161191	1.505630247	0.342328458	4.398203576	1.09E-05	0.001188221
Wbp5	474.1517984	-0.421657077	0.095935716	-4.395204356	1.11E-05	0.001188221
Zfp142	810.0965056	0.342634482	0.077983831	4.393660528	1.11E-05	0.001188221
Btaf1	1409.339441	0.257017428	0.058497394	4.393656036	1.11E-05	0.001188221
Clk4	242.8325949	0.553989571	0.12612138	4.392511181	1.12E-05	0.001188221
Dmp1	57.94818873	-0.870553583	0.198236048	-4.391499889	1.13E-05	0.001188221
Ttc21b	209.5895774	0.430732528	0.098123526	4.389696785	1.14E-05	0.001190285
R3hdm1	6003.205928	0.234121585	0.053377141	4.38617693	1.15E-05	0.001201845
Bmp1	313.3514099	0.648274416	0.147856743	4.384476515	1.16E-05	0.001203456
Naa40	235.5174905	0.509472641	0.116402829	4.376806355	1.20E-05	0.001238585
Plp1	11020.43474	-0.394139927	0.090097703	-4.374583519	1.22E-05	0.001243303
Snw1	382.22266	-0.358711136	0.08217383	-4.365272214	1.27E-05	0.001289253
Clk1	492.771455	0.914947297	0.2096741	4.363663871	1.28E-05	0.001290604
Olfr111	8.206165279	2.118839726	0.48578428	4.361688539	1.29E-05	0.001294174
Mir186	33.25660217	1.341489937	0.308214772	4.352451799	1.35E-05	0.001341082
Col11a1	71.23912208	0.974988686	0.224089564	4.350888411	1.36E-05	0.001341082
Prpf39	320.152908	0.565542965	0.130015198	4.349821981	1.36E-05	0.001341082
Cpe	12414.55224	-0.280150121	0.06451755	-4.342231217	1.41E-05	0.001379813
Col19a1	479.9981946	0.458177178	0.10559468	4.339017644	1.43E-05	0.00138568
Fubp1	914.313972	0.335179085	0.077254491	4.338635598	1.43E-05	0.00138568
Nbeal2	133.1699463	0.735372258	0.169562629	4.336876945	1.45E-05	0.001386592
Dvl2	137.4689167	0.501451243	0.115670732	4.335160969	1.46E-05	0.001386592
Dock6	113.4901053	0.589992138	0.136118114	4.334413104	1.46E-05	0.001386592
Tmc4	24.97731237	1.52348842	0.351580682	4.333254066	1.47E-05	0.001386592
Sfi1	165.9301701	0.658916608	0.152362939	4.324651457	1.53E-05	0.001426916
Calb1	1162.777826	-0.270566402	0.062567911	-4.324363695	1.53E-05	0.001426916
Dazap2	1326.943027	-0.282307476	0.065378176	-4.318069037	1.57E-05	0.001459728
Fam107a	4496.842699	-0.463316003	0.107426908	-4.312848706	1.61E-05	0.001486047
Tcap	19.74626732	1.932019398	0.449715204	4.296095357	1.74E-05	0.001593699
Ssr3	1418.133979	-0.243978529	0.05684086	-4.292308895	1.77E-05	0.001611918
Phka2	676.057931	0.338695188	0.078991236	4.287756518	1.80E-05	0.001636006
Cox7b	916.4135227	-0.430317798	0.100689438	-4.273713376	1.92E-05	0.001732789
Lrrc10b	146.469403	-0.471720034	0.110493046	-4.269228244	1.96E-05	0.001758122
Laptm5	412.1578134	-0.308099068	0.072237034	-4.265112384	2.00E-05	0.001775763
Cdc7	107.9053851	0.70804581	0.16604029	4.26430121	2.01E-05	0.001775763
5330434G04Rik	224.3362774	0.56220893	0.131872092	4.263289696	2.01E-05	0.001775763
Ermn	726.7196408	-0.442715426	0.103905348	-4.260756879	2.04E-05	0.001786195
Zfp276	121.1777078	0.648066575	0.152227146	4.257233949	2.07E-05	0.001804704
Paqr8	2075.897127	-0.280773405	0.065984835	-4.255120209	2.09E-05	0.00181199
Syt2	463.2465682	-0.341528162	0.080330997	-4.251511549	2.12E-05	0.00183154
Caml	233.5653302	0.334405132	0.078710817	4.248528281	2.15E-05	0.001835624
Srsf11	653.5176801	0.323380066	0.076119669	4.248311482	2.15E-05	0.001835624
Pcdh15	571.9488663	0.424880574	0.100032433	4.247428163	2.16E-05	0.001835624
Stau2	1881.761065	-0.2262523	0.05331795	-4.243454624	2.20E-05	0.001858612
Coro6	167.5325424	0.746862684	0.17610358	4.241042025	2.22E-05	0.00186887
Ap4e1	190.9379282	0.509978563	0.120322649	4.238425323	2.25E-05	0.001876471
Uqcrb	748.7892486	-0.449031538	0.10595884	-4.237792135	2.26E-05	0.001876471
Lincpint	165.4909815	1.3206253	0.312286209	4.228894086	2.35E-05	0.001942175
Sepp1	3510.588524	-0.385501739	0.091407498	-4.217397352	2.47E-05	0.002033378
Pfkfb2	653.9747447	0.322486979	0.076573783	4.211454205	2.54E-05	0.002076978
Bet1	107.652154	-0.488719999	0.116537386	-4.193675664	2.74E-05	0.002231089
Gstm1	2135.190565	-0.367954121	0.087755254	-4.192958325	2.75E-05	0.002231089
Cdon	212.0795483	0.386048653	0.092117577	4.19082507	2.78E-05	0.002232332
Zc3h7a	336.1801753	0.336555378	0.080312893	4.190552294	2.78E-05	0.002232332
Rps24	1469.035267	-0.372969068	0.089038911	-4.188832316	2.80E-05	0.002232386
Atp1b2	8041.946931	-0.24526115	0.058558797	-4.188288734	2.81E-05	0.002232386
Gm5577	39.82813835	1.270762999	0.303854819	4.182138709	2.89E-05	0.002282355
Pxdn	582.8258746	0.516933732	0.123696977	4.179032874	2.93E-05	0.002302403
Nup93	498.1403141	0.774528132	0.185542353	4.174400716	2.99E-05	0.002325463
Tle2	119.3872555	0.627668839	0.150372494	4.174093436	2.99E-05	0.002325463
Kif5b	2573.963817	-0.293290614	0.070275469	-4.173442295	3.00E-05	0.002325463
Ddb2	75.13800563	0.627463966	0.150497389	4.169268122	3.06E-05	0.002353652
Cend1	1364.736766	-0.289435011	0.069441784	-4.168023841	3.07E-05	0.002353652
Sumo1	339.4911892	-0.344905628	0.08277397	-4.166836842	3.09E-05	0.002353652
Cog3	546.422196	0.269263961	0.064632536	4.166074523	3.10E-05	0.002353652
Hmcn1	96.39397341	0.797341649	0.191426815	4.165255776	3.11E-05	0.002353652
2410089E03Rik	1057.884981	0.495412668	0.118982681	4.163737659	3.13E-05	0.002358241
Slc38a6	100.3393645	0.684660144	0.164507006	4.161890488	3.16E-05	0.002366293
Pus10	149.4677045	0.530485789	0.127662357	4.155381427	3.25E-05	0.002423355
Pnldc1	14.44021263	1.363508405	0.32836919	4.152364	3.29E-05	0.002438255
Itgb2	60.67893945	-0.600540159	0.144643581	-4.151861815	3.30E-05	0.002438255
Tbce	266.1387632	0.623114365	0.150138094	4.150274917	3.32E-05	0.002443959
Nacc2	1939.308826	-0.240024582	0.057988427	-4.139180779	3.49E-05	0.002553474
Csrp3	8.461040295	6.727193053	1.625750866	4.137899106	3.51E-05	0.002556104
Ube2n	1408.896264	-0.20374008	0.049255305	-4.136408845	3.53E-05	0.002561112
Kif5c	11910.0175	-0.246098782	0.059588101	-4.129998713	3.63E-05	0.002621714
Trf	1948.261691	-0.288808438	0.069996128	-4.12606303	3.69E-05	0.002641811
Nfkbid	27.74678406	1.100956719	0.266837946	4.12593762	3.69E-05	0.002641811
1700028K03Rik	15.52944025	1.322577915	0.320612937	4.125154551	3.70E-05	0.002641811
Mbd6	235.9887667	0.520584612	0.126261951	4.123052182	3.74E-05	0.002654252
Trim72	6.014425941	2.908126251	0.706125621	4.118426192	3.81E-05	0.00269616
Plekhm1	435.6640262	0.357480216	0.086898398	4.113772246	3.89E-05	0.002726587
Nvl	413.7415935	0.437185862	0.106277986	4.113606958	3.90E-05	0.002726587
Impg2	20.66844146	1.472677871	0.358070969	4.112810024	3.91E-05	0.002726587
Stmn4	553.2598534	-0.316264306	0.076931507	-4.110985471	3.94E-05	0.002731254
E030003E18Rik	76.35567531	-0.590245071	0.14359738	-4.110416713	3.95E-05	0.002731254
Setd3	2288.711841	-0.226357142	0.055085324	-4.109209574	3.97E-05	0.002733785
1300002E11Rik	152.6307959	0.529401047	0.129039262	4.102635429	4.08E-05	0.002800642
Flna	471.3730668	0.512950794	0.125119823	4.099676469	4.14E-05	0.002824619
Clcn2	225.9498424	0.525661545	0.128293528	4.097334851	4.18E-05	0.002841244
1700109H08Rik	14.2936584	1.595710151	0.389559337	4.096192802	4.20E-05	0.002843242
Pvalb	283.9171345	-0.495099573	0.121069097	-4.089396749	4.32E-05	0.002915535
Plag1	137.7573744	0.566534616	0.138622655	4.086883305	4.37E-05	0.002934957
Tm6sf2	14.60842364	1.469431129	0.359764763	4.084422045	4.42E-05	0.002953878
Lpar1	471.0432121	-0.355367706	0.087037618	-4.082920849	4.45E-05	0.002960695
Ndufb9	521.1235957	-0.37036268	0.090767139	-4.080360861	4.50E-05	0.002980302
Mov10	51.07206419	0.885076149	0.216958807	4.079466333	4.51E-05	0.002980302
Chka	286.2886667	0.413949794	0.101893987	4.062553705	4.85E-05	0.003191623
Robo3	76.45328063	0.833042614	0.205107487	4.061492966	4.88E-05	0.003193076
Greb1l	230.4922412	0.428317002	0.105555708	4.057734174	4.96E-05	0.0032317
Tcea2	131.3116616	0.529360783	0.130594136	4.0534805	5.05E-05	0.003277731
Cplx1	4801.718958	-0.260022377	0.064217652	-4.049079504	5.14E-05	0.003326508
C230091D08Rik	249.0261349	1.217496586	0.300874306	4.046528938	5.20E-05	0.00334944
4933427D14Rik	365.8141487	0.48456038	0.119897361	4.041459931	5.31E-05	0.003408994
2900097C17Rik	11830.94041	-0.189644244	0.047013443	-4.033830161	5.49E-05	0.003502534
Nr4a1	1162.782177	0.716528765	0.177655981	4.033237496	5.50E-05	0.003502534
Jph2	18.98007617	1.567659359	0.388894867	4.031062094	5.55E-05	0.003511186
Ckm	14.80943425	4.562704753	1.131959961	4.03080048	5.56E-05	0.003511186
9430091E24Rik	30.7256609	0.981026368	0.243538265	4.028222701	5.62E-05	0.003535978
Cct8	1513.749346	-0.220096697	0.054705308	-4.023315167	5.74E-05	0.003596402
Vmn2r87	38.17361378	0.95919718	0.238654302	4.019190826	5.84E-05	0.003645694
Olig1	642.2726777	-0.366142891	0.091122855	-4.018123591	5.87E-05	0.003648047
Pcgf6	99.11401501	0.673518553	0.167666868	4.017004435	5.89E-05	0.003651256
Edrf1	349.0573905	0.416408951	0.103776587	4.012551992	6.01E-05	0.003694681
Ppfia1	489.3586258	0.299678683	0.074688112	4.012401379	6.01E-05	0.003694681
Runx2	242.2226091	0.55555037	0.138515217	4.010753353	6.05E-05	0.003706367
Ints2	333.0633529	0.403288673	0.100600057	4.008831461	6.10E-05	0.003712047
Cstf2	1390.966353	0.206855833	0.051628171	4.00664658	6.16E-05	0.003712047
H1fx	140.6898201	-0.492265151	0.12286383	-4.006591292	6.16E-05	0.003712047
Ercc2	202.7482418	0.351690409	0.087792274	4.005938048	6.18E-05	0.003712047
Eps15	4644.078405	-0.190939376	0.047664225	-4.00592633	6.18E-05	0.003712047
Katna1	76.57505245	0.62596572	0.156309439	4.004657206	6.21E-05	0.003718106
Naa16	107.5816025	0.569598831	0.142314066	4.002407124	6.27E-05	0.0037395
Pdia5	33.05051821	0.814030725	0.203429255	4.001542091	6.29E-05	0.0037395
Nppb	4.450650714	5.425093012	1.356595648	3.9990494	6.36E-05	0.003765154
Mterf3	186.3987159	0.375222176	0.093887909	3.996490935	6.43E-05	0.00378656
Npm1	1164.285601	-0.268877462	0.067287225	-3.995965968	6.44E-05	0.00378656
Alkbh3	78.42980214	0.578110773	0.144748783	3.993890385	6.50E-05	0.003805937
Mylk3	31.81319349	1.298902393	0.325516148	3.990285581	6.60E-05	0.003847241
Hdac7	155.552531	0.635991818	0.159412154	3.989606835	6.62E-05	0.003847241
Prkar1a	6426.136295	-0.190382255	0.047749789	-3.987080542	6.69E-05	0.003874384
Zfhx2os	35.46730505	1.285859154	0.322665216	3.985118602	6.74E-05	0.003889851
Dsp	31.57500162	2.125761122	0.533517452	3.984426592	6.76E-05	0.003889851
Brat1	146.9248861	0.438389425	0.110123634	3.980884116	6.87E-05	0.003934185
Kcnj10	3756.070419	-0.219568696	0.055201348	-3.977596629	6.96E-05	0.003974763
Erdr1	111.9485493	1.485799044	0.37370205	3.975892142	7.01E-05	0.003989147
Kdm2a	1948.968472	0.199299776	0.0501399	3.974873853	7.04E-05	0.003992097
Eif5a	1827.452535	-0.336783448	0.084834403	-3.969892337	7.19E-05	0.004062133
Luc7l	1178.60366	0.300718871	0.075814041	3.966532688	7.29E-05	0.004089011
Leng8	1225.525331	0.988618608	0.24927417	3.965988967	7.31E-05	0.004089011
C1qc	304.262397	-0.417562192	0.105312427	-3.964984998	7.34E-05	0.004089011
Nat10	187.6969139	0.424557725	0.107098179	3.964191812	7.36E-05	0.004089011
Dynlt1a	63.05698307	0.803848623	0.202779116	3.964158836	7.37E-05	0.004089011
Gm15881	21.90944082	1.497536776	0.378475004	3.956765337	7.60E-05	0.004197755
Lmbr1l	62.99403166	0.781866168	0.197628383	3.956244316	7.61E-05	0.004197755
Skp1a	2539.399334	-0.233043351	0.058929045	-3.954643258	7.66E-05	0.004209855
Arl8a	1259.863944	-0.252299811	0.063823797	-3.953068026	7.72E-05	0.004209855
Urb1	240.6774056	0.41758691	0.105655595	3.95234073	7.74E-05	0.004209855
Tmem161b	386.3977993	0.28402824	0.071876425	3.951618895	7.76E-05	0.004209855
Grhl1	116.6592481	0.540082788	0.13667854	3.951481975	7.77E-05	0.004209855
Cnbp	1346.771362	-0.247574997	0.062667192	-3.950631745	7.79E-05	0.004210614
5031425E22Rik	81.47200409	0.716820718	0.181551186	3.948311966	7.87E-05	0.00423735
Rbm3	195.972761	0.484635999	0.122781297	3.947148395	7.91E-05	0.004243748
Fbrsl1	554.7024316	0.333966538	0.084636042	3.945913928	7.95E-05	0.004251455
Srsf7	630.4969256	0.33159088	0.084150625	3.940444643	8.13E-05	0.004335116
Kcnip3	1230.401865	-0.262044224	0.066526752	-3.938930077	8.18E-05	0.004348125
Ndrg1	986.731785	-0.273505313	0.069461914	-3.937485992	8.23E-05	0.00435658
Kdm3a	772.33157	0.25521083	0.064825663	3.936879579	8.25E-05	0.00435658
Mtf2	539.2574891	0.336069622	0.085456947	3.932619102	8.40E-05	0.004420008
AI314180	2053.880078	0.196889917	0.050086209	3.931020595	8.46E-05	0.004434961
Ptgr2	481.2114257	-0.348273422	0.088617927	-3.930056067	8.49E-05	0.004438285
Fam32a	527.0818595	-0.254350892	0.064759959	-3.927595024	8.58E-05	0.004469375
Mapk1ip1	245.6138091	0.393330577	0.100263722	3.922960043	8.75E-05	0.004541525
Ccdc24	17.9206288	1.278394874	0.326033518	3.921053524	8.82E-05	0.004562845
Mpp5	750.2535072	-0.241445466	0.061698104	-3.913336878	9.10E-05	0.004696063
Ptprv	25.75975304	1.27938315	0.32703308	3.912090937	9.15E-05	0.004705234
Gng7	1314.827441	-0.318410463	0.081408706	-3.911258117	9.18E-05	0.004706406
Smtn	42.30701954	0.749828271	0.191847531	3.908459317	9.29E-05	0.00474609
Iffo1	283.1442889	0.420843247	0.107719527	3.906842695	9.35E-05	0.004762775
Ccnl2	242.8573196	0.596343224	0.152740949	3.904278642	9.45E-05	0.004798316
Psmc1	849.0215933	-0.316185091	0.081044716	-3.901365908	9.57E-05	0.004839679
Agrn	1444.775003	0.319074669	0.081811494	3.900120299	9.61E-05	0.004839679
Dennd6b	275.6389528	0.570576158	0.146304768	3.899914979	9.62E-05	0.004839679
Epdr1	1029.299234	-0.234991808	0.060297137	-3.897229939	9.73E-05	0.00487834
Rapgef4	8194.033488	-0.313492084	0.080487491	-3.89491686	9.82E-05	0.004909785
Nxf1	719.6533446	0.36241401	0.093183511	3.889250446	0.000100554	0.005010228
Serac1	281.9193369	0.434359641	0.111720344	3.887918946	0.000101107	0.005022188
Spaca6	77.44632194	0.952686807	0.245189203	3.885516959	0.000102112	0.005056453
Zfp280c	569.3688851	0.293394986	0.075543138	3.883807245	0.000102833	0.005076492
Ncl	1651.957758	-0.243492669	0.062731413	-3.88151098	0.000103809	0.005108954
Cfap46	38.05940769	0.931322429	0.240486656	3.872657401	0.000107655	0.005282014
Tmem145	337.0873461	0.394331621	0.10198821	3.866443218	0.000110434	0.00537433
Tbc1d2	28.37220681	0.918587659	0.237586979	3.866321558	0.000110489	0.00537433
Penk	1410.589494	-0.275130121	0.071162819	-3.866206041	0.000110542	0.00537433
Cnot10	359.2220628	0.374005507	0.096792984	3.863973318	0.000111557	0.005407333
Kcnk9	349.6447886	0.400111869	0.103602295	3.86199812	0.000112463	0.005434829
Col3a1	62.78430249	1.484350169	0.38454301	3.860036797	0.00011337	0.005454307
Nav2	1915.419249	0.406729465	0.105379699	3.859656743	0.000113546	0.005454307
Nfxl1	109.272961	0.506119848	0.131158306	3.858847077	0.000113923	0.005456071
Slc39a2	33.60526026	1.786943757	0.46322515	3.857613858	0.000114499	0.005467344
Map7d2	2105.290553	-0.239742473	0.062191092	-3.854932664	0.000115761	0.005511209
Ppp2ca	4532.35164	-0.188997218	0.049051471	-3.853038734	0.000116661	0.005537597
Tlr1	6.705976591	-1.874797029	0.486745233	-3.851700855	0.0001173	0.00555152
Slc6a6	2273.966076	0.237321965	0.061678578	3.847721071	0.000119222	0.005621567
Trmt13	38.23954953	0.880089939	0.228799807	3.84655018	0.000119793	0.005621567
Ncapd3	443.0586781	0.430864201	0.112015464	3.846470711	0.000119831	0.005621567
Ttc8	265.6131901	0.42577816	0.110739696	3.844855761	0.000120623	0.00564222
Cxadr	534.1612071	0.402090995	0.104741142	3.838902162	0.000123586	0.005763978
Eme2	114.209876	0.455403458	0.11867262	3.837477071	0.000124305	0.005780715
Chgb	1657.709816	-0.249859711	0.065155226	-3.834837643	0.000125647	0.005826256
Ahcyl1	6114.621364	-0.214235228	0.055913479	-3.831548872	0.000127339	0.005887689
Dnah10	16.10410323	1.162753395	0.303594456	3.82995596	0.000128166	0.005908904
Cox8a	2864.454795	-0.383980257	0.10032212	-3.827473524	0.000129465	0.005951694
Gata6	5.20202364	3.071990669	0.802820461	3.826497729	0.000129979	0.005958253
Iqcj	6.793354843	1.6569577	0.433685521	3.820643344	0.000133104	0.006084105
Tppp	6378.618819	-0.164373048	0.043031532	-3.819827906	0.000133545	0.006086912
Unc13b	469.7815655	0.331914036	0.086958205	3.816937531	0.000135118	0.006141187
Misp	8.003872377	2.049871524	0.537402343	3.814407496	0.00013651	0.006186913
Il18bp	105.9884905	1.323170098	0.346970212	3.813497679	0.000137014	0.006192252
Mir3064	41.81378472	1.064336392	0.279166902	3.81254506	0.000137543	0.006198714
Tomm70a	3024.680385	-0.203687063	0.053435422	-3.811835933	0.000137938	0.006199115
Dkk3	2052.052054	-0.21232556	0.055713581	-3.811019801	0.000138395	0.006202246
Clcn1	31.36101755	1.216019006	0.319152538	3.810149881	0.000138883	0.006206774
Slu7	301.8617259	-0.313120935	0.082234371	-3.807664964	0.000140285	0.006252042
Chrd	118.4026518	0.578307773	0.151959456	3.805671503	0.00014142	0.006275675
Tiparp	430.9299604	0.332736438	0.087438872	3.805360579	0.000141598	0.006275675
Prdx6	1710.05334	-0.280884714	0.073857798	-3.803047515	0.000142927	0.006310984
Ccdc159	50.32943525	0.801673925	0.210822162	3.802607453	0.000143181	0.006310984
Pcdhgb8	54.2496747	0.923360092	0.243118713	3.797980348	0.00014588	0.006408785
4933439C10Rik	62.80490038	0.660972763	0.174057521	3.79743869	0.000146199	0.006408785
Mapkapk5	257.3305391	0.331558648	0.087361381	3.795254177	0.000147492	0.006447864
Spred3	1027.566674	0.268475954	0.070759984	3.794177736	0.000148134	0.0064583
Adgrb1	4727.391107	0.223239125	0.058864712	3.792410069	0.000149192	0.006486832
Isg20l2	186.2248982	0.420649716	0.111088239	3.786626921	0.000152706	0.006611295
Phlpp1	2100.536186	-0.157414149	0.041574163	-3.786345631	0.000152879	0.006611295
Gdi1	6903.172645	-0.169222404	0.044715007	-3.78446552	0.000154039	0.006643564
Nek1	485.8624231	0.32289725	0.085349626	3.783229805	0.000154806	0.006657969
Fosl2	1109.134894	0.448410807	0.118545885	3.782592767	0.000155203	0.006657969
Fgfr3	566.5389263	-0.311713366	0.082468765	-3.779774901	0.00015697	0.006715813
Rbm5	952.9774371	0.365109578	0.096621922	3.778744717	0.000157621	0.006725718
Calm3	10866.10247	-0.1967154	0.052130186	-3.773541145	0.000160947	0.00684922
9830166K06Rik	25.8461453	0.972526804	0.257849214	3.771688071	0.000162147	0.00684922
Atp6ap2	1979.511095	-0.271984261	0.072117162	-3.771422163	0.00016232	0.00684922
Stxbp2	198.192905	0.505682219	0.134093372	3.771120162	0.000162516	0.00684922
Sdr39u1	271.7192607	-0.285533451	0.075720175	-3.770903205	0.000162658	0.00684922
Clasrp	192.547401	0.462596665	0.12269618	3.77026136	0.000163077	0.00684922
Styx	121.4676707	0.561530429	0.149022281	3.768097125	0.000164497	0.006890823
Asun	232.662185	0.500946852	0.13299754	3.766587365	0.000165494	0.006914554
Ptma	619.4874235	-0.304482443	0.080875422	-3.764832828	0.000166661	0.006945199
Des	38.29354053	2.173752327	0.578011555	3.760741994	0.00016941	0.007041491
Ubxn11	27.1321032	0.914695701	0.243289408	3.759702112	0.000170116	0.007052553
Arl2bp	829.0302237	-0.243418747	0.064792257	-3.756911083	0.000172024	0.007107264
Nsmaf	525.9247851	0.277891604	0.073976637	3.756477911	0.000172321	0.007107264
Casp2	249.0691497	0.363642185	0.096874535	3.753743793	0.000174213	0.007166852
Cfap69	169.7017988	0.495245718	0.131991779	3.752095178	0.000175363	0.007187931
Snca	665.4842996	-0.270080328	0.071988287	-3.751725979	0.000175621	0.007187931
Pcsk7	193.9353658	0.482249855	0.128570254	3.750866472	0.000176225	0.007194266
Cep95	87.37042546	0.721365553	0.192688907	3.74367972	0.000181345	0.007384507
C230004F18Rik	358.1018298	0.84012182	0.224514237	3.741953443	0.000182595	0.007398734
Myo5c	42.29678267	0.97209903	0.259785858	3.741924366	0.000182616	0.007398734
Srrm2	12068.41964	0.220547157	0.058964908	3.740312068	0.000183792	0.007427601
Ldhb	2377.559428	-0.253454173	0.067775205	-3.73962977	0.000184291	0.007429077
Stac3	12.3287541	1.694248569	0.453370739	3.737004667	0.000186225	0.007487302
Taf13	89.8613369	-0.512140662	0.137067724	-3.73640597	0.000186669	0.007487302
Ints10	608.7799583	0.375167477	0.100430048	3.735609846	0.000187261	0.0074923
Sfswap	388.7107583	0.429887378	0.115186737	3.732090931	0.000189897	0.007578871
Dffb	31.67330254	0.992480134	0.26609934	3.729735416	0.000191681	0.007631089
Csrnp2	536.2163948	0.275173356	0.073802832	3.72849318	0.000192628	0.007645263
Sfxn4	132.8574715	0.48072828	0.128987527	3.726936167	0.000193822	0.007645263
Nrsn2	1671.596357	-0.221333191	0.059389837	-3.726785607	0.000193937	0.007645263
Syt11	10092.50451	-0.154328231	0.04141063	-3.726778145	0.000193943	0.007645263
Nap1l3	603.2663991	-0.243786522	0.065442167	-3.72522079	0.000195144	0.007671609
Hspa4l	1833.796072	-0.197449368	0.053012139	-3.724606677	0.00019562	0.007671609
Pdlim7	246.391466	0.473577241	0.127166988	3.724058009	0.000196046	0.007671609
Slc1a3	6580.779166	-0.268296562	0.072075564	-3.722434458	0.000197311	0.007702335
Coa5	1435.148362	-0.233671013	0.062860775	-3.717278558	0.00020138	0.007842103
Dmpk	68.15558181	0.721271868	0.194111794	3.715754996	0.000202598	0.007852951
Epb4.1l1	6418.298368	-0.116586519	0.031376688	-3.715705068	0.000202638	0.007852951
Tax1bp1	1321.9159	-0.163332748	0.043985953	-3.713293394	0.000204579	0.007909092
Thbs3	30.41946301	0.912679044	0.245896664	3.711636541	0.000205924	0.007931522
Mtcp1	22.78780182	1.123580424	0.302740859	3.711360367	0.000206148	0.007931522
Rcan2	2529.622942	-0.229093135	0.06175882	-3.709480452	0.000207685	0.007971526
Amy1	48.92290253	1.088428067	0.293816682	3.704446122	0.000211853	0.008112104
Ik	877.5064877	-0.288446768	0.077943517	-3.700715302	0.000214993	0.008212716
Mphosph9	425.7208308	0.452966243	0.122514257	3.697253311	0.000217945	0.008305717
Abcd3	758.1784202	-0.217885891	0.059005504	-3.692636696	0.000221941	0.008413841
Zfp263	173.805078	0.434806429	0.117757101	3.692400925	0.000222147	0.008413841
Eif4ebp3	33.3467849	0.828680824	0.224443215	3.692162514	0.000222355	0.008413841
Flnb	791.8112599	0.682751598	0.185040769	3.689736062	0.000224487	0.00847451
Hspd1	637.0169019	-0.252498808	0.068474085	-3.687509045	0.00022646	0.008497516
Ipw	628.6124611	0.742438344	0.201340906	3.687468978	0.000226496	0.008497516
Podn	43.45788391	1.006712604	0.273024864	3.687256128	0.000226685	0.008497516
Anln	407.5192787	-0.375789645	0.101958832	-3.685699775	0.000228075	0.008529689
Rnpc3	410.4177635	0.882571826	0.239580622	3.683819739	0.000229765	0.008572897
Slc7a6	219.7400999	0.419267351	0.114008022	3.677525011	0.000235508	0.008766799
Gabarap	1257.276282	-0.375871574	0.102276622	-3.675048781	0.000237804	0.008831775
Mgat3	1627.594262	-0.22277714	0.060641185	-3.6736937	0.000239069	0.008858263
Carhsp1	268.6470733	-0.33183227	0.090350604	-3.672717776	0.000239984	0.008871684
Lincppara	63.9229967	0.930664243	0.253509488	3.671121939	0.000241488	0.008906747
Myt1	190.1237271	0.529367436	0.14426548	3.669397817	0.000243122	0.008946462
Fam76b	217.2690824	0.417245396	0.113750175	3.668085762	0.000244373	0.008958924
Scn2b	4340.938038	-0.18283509	0.049847735	-3.667871595	0.000244578	0.008958924
Efnb3	934.6552438	-0.299374918	0.081656316	-3.666279999	0.000246104	0.008994305
Col6a1	353.4671947	0.903495651	0.246510732	3.665137194	0.000247206	0.009014031
Arf3	12421.61445	-0.234502016	0.064027112	-3.662542428	0.000249724	0.009085211
Tdp1	218.5605207	0.385761187	0.105357841	3.661437836	0.000250804	0.009103835
Tceal3	448.1567476	-0.279353416	0.07632986	-3.659818245	0.000252394	0.009140886
Ctnnal1	130.4505521	0.517820432	0.141527915	3.658786542	0.000253412	0.009141213
Ndufa4	732.1569526	-0.391525964	0.107013643	-3.658654643	0.000253543	0.009141213
Rian	6127.965764	0.285609773	0.078077649	3.658022188	0.000254169	0.009143247
Pcdhgb5	88.2289668	0.485460506	0.132775834	3.656241425	0.00025594	0.009166946
Tmem98	89.66620013	-0.506627562	0.138566277	-3.656211123	0.000255971	0.009166946
Slc25a4	1729.193237	-0.257098131	0.070349569	-3.65458006	0.000257603	0.009204871
Smpx	4.76889405	2.935909281	0.803904462	3.652062429	0.000260143	0.009274952
Kcnab1	1509.825205	-0.215100712	0.058919864	-3.650733352	0.000261493	0.009286707
Itga8	112.034878	0.509190684	0.139481427	3.650598467	0.00026163	0.009286707
Ids	11628.01277	-0.241899298	0.066315594	-3.647698583	0.0002646	0.009365232
Cep70	135.371412	0.598591137	0.164118942	3.647300728	0.00026501	0.009365232
Tpr	1309.138038	-0.149899883	0.041123708	-3.645096422	0.000267292	0.009425112
Jph4	4998.889608	-0.18246041	0.050074357	-3.643789361	0.000268653	0.009442235
Mag	870.8699515	-0.323952549	0.088912427	-3.643501365	0.000268954	0.009442235
C7	10.47783243	1.428578378	0.392166984	3.642780841	0.000269708	0.009447668
Ccnyl1	242.598464	0.336745294	0.092455808	3.642229746	0.000270287	0.009447668
Ndn	968.5057824	-0.729602674	0.200400445	-3.640723819	0.000271873	0.009482445
Nphp3	78.38128474	0.567284353	0.155876364	3.63932245	0.000273356	0.009513512
Arc	2492.886819	0.727062584	0.19982712	3.638458004	0.000274275	0.009524835
Myo18b	24.92455204	0.898922422	0.24711736	3.637633644	0.000275154	0.009534725
Smc1a	575.890826	-0.277133689	0.076216998	-3.636113943	0.000276782	0.009570451
Pomt2	398.5765507	0.222646485	0.061249452	3.635077183	0.000277897	0.009588358
Catsper2	36.08547132	0.970340316	0.26711763	3.632632992	0.000280544	0.009658898
Senp1	289.4626086	0.324112131	0.08928523	3.63007558	0.000283338	0.009734216
Arhgap5	3431.099578	-0.298317429	0.082239893	-3.627405343	0.000286284	0.009814392
Stk17b	129.662783	-0.510441686	0.140818127	-3.624829405	0.000289152	0.009891597
Tspan7	12813.96189	-0.257835379	0.071145104	-3.624077632	0.000289994	0.009899302
H2-Q4	19.24345353	1.230697278	0.33968785	3.623024137	0.000291179	0.00991862
Smpd4	469.8950008	0.68178338	0.188234737	3.621984921	0.000292351	0.009933865
Nfrkb	420.1140526	0.324377871	0.089569261	3.621531171	0.000292865	0.009933865
Rpl10	1111.180211	-0.281558126	0.077808872	-3.618586378	0.000296217	0.009978553
Xkr6	101.1862368	0.712751258	0.196970446	3.618569548	0.000296236	0.009978553
Nktr	1119.131576	0.571482796	0.157944882	3.618241941	0.000296611	0.009978553
Hsp90b1	3601.943614	-0.234130949	0.0647094	-3.61819069	0.00029667	0.009978553
Lrrc45	46.8157113	0.981527003	0.271324492	3.617539261	0.000297417	0.009982766
Rasa4	54.32629596	0.676955729	0.187159661	3.616995907	0.000298042	0.009982852
Aktip	1055.663896	-0.211186688	0.058451808	-3.613005243	0.000302669	0.010116697
Trib1	364.3927537	0.487587562	0.135028168	3.611006265	0.000305011	0.010172032
Prdm15	234.8422577	0.48337815	0.133899099	3.610017948	0.000306176	0.010172032
Hsf5	15.70341132	1.271566087	0.352236778	3.609975348	0.000306226	0.010172032
Cpeb1	670.9891953	0.328739306	0.091130811	3.607334383	0.000309359	0.010254863
Rnf148	3.597965553	2.846843707	0.789744445	3.604765722	0.000312435	0.010335467
Vezt	1295.860143	0.393035456	0.10905257	3.604091626	0.000313247	0.010338087
Ctdnep1	674.9464408	-0.21710555	0.06025197	-3.603293809	0.00031421	0.010338087
Lama3	140.06685	0.512903908	0.14237126	3.602580371	0.000315074	0.010338087
Pisd-ps2	219.8160083	0.55675143	0.154543017	3.602566071	0.000315091	0.010338087
Luzp2	3684.386535	-0.304802681	0.084625773	-3.601771325	0.000316056	0.010348587
Scn4b	1769.41237	-0.249689733	0.069338578	-3.601021843	0.000316969	0.010357331
Cxx1c	954.4062662	-0.235088787	0.065331355	-3.598406737	0.000320173	0.010440751
Il15ra	38.98750479	0.709051215	0.197549632	3.589230763	0.000331655	0.010793257
Plekhb1	2138.672079	-0.341222717	0.095105554	-3.587831642	0.000333439	0.010829358
Tbx3	41.85213127	0.737749962	0.205906784	3.58293178	0.000339759	0.011012322
Pcp4	3106.972229	-0.334179591	0.093322271	-3.580920037	0.000342386	0.011075097
Snrnp70	923.8177827	0.825053115	0.230496422	3.579461699	0.000344303	0.01107624
Mat2b	720.062174	-0.257065079	0.071823574	-3.579118431	0.000344755	0.01107624
Supt20	196.3433842	0.450278234	0.125814527	3.578904947	0.000345037	0.01107624
Car7	174.3208623	0.415185032	0.116025471	3.578395574	0.00034571	0.01107624
Ntsr2	541.1736522	-0.320619693	0.089601827	-3.57827184	0.000345874	0.01107624
Zfp692	105.4094228	0.675310503	0.188753778	3.57773238	0.000346588	0.011077009
Mir300	3.746847179	3.37477946	0.943476535	3.576961733	0.000347611	0.011087617
Secisbp2	195.0690925	0.339319247	0.094886357	3.576059369	0.000348812	0.011092872
Msmo1	811.5664139	-0.234457858	0.065567946	-3.575799958	0.000349159	0.011092872
Klf9	2027.823193	-0.237744149	0.066499197	-3.575143153	0.000350036	0.01109878
Srrm4	785.6664568	0.232808582	0.06513227	3.57439687	0.000351036	0.011108528
Atp5j2	198.9152532	-0.369226682	0.103323127	-3.573514394	0.000352222	0.01112411
Cep164	136.6264113	0.407515532	0.114100745	3.571541384	0.000354886	0.011181312
Ano6	514.7830825	0.307194605	0.08602137	3.571142903	0.000355427	0.011181312
Slc39a12	700.2350223	-0.28619137	0.080168581	-3.569869468	0.000357159	0.011194915
AI450353	46.64068351	1.026401817	0.28755723	3.569382754	0.000357823	0.011194915
Vmn2r84	20.60978845	1.503987112	0.421368931	3.569288105	0.000357953	0.011194915
BC030499	112.3168296	1.179764803	0.330658558	3.567924603	0.00035982	0.01122073
Iqce	196.6287327	0.576137086	0.16149625	3.567495127	0.00036041	0.01122073
Adprhl1	4.590878022	2.859188514	0.801531584	3.567156393	0.000360876	0.01122073
1700020D05Rik	11.67125836	1.453947358	0.407893565	3.56452634	0.000364514	0.011300477
Mir666	5.747586663	2.568305071	0.720566732	3.56428483	0.00036485	0.011300477
Baz1a	63.62345852	0.608600673	0.170844069	3.562316656	0.000367597	0.011346548
Nop16	82.05269715	-0.45464899	0.127631298	-3.562206106	0.000367751	0.011346548
Trim46	828.4074365	0.241986774	0.067970827	3.560156407	0.000370634	0.011360416
Myrf	653.2710375	-0.286938849	0.080605112	-3.559809555	0.000371124	0.011360416
Fxyd5	100.0127636	0.582480709	0.163631695	3.559705893	0.00037127	0.011360416
Wsb1	425.9163685	0.791734566	0.22242624	3.559537607	0.000371508	0.011360416
Intu	223.7597129	0.345465609	0.097061225	3.559254564	0.000371909	0.011360416
Csf2ra	241.2051699	0.50896491	0.143012942	3.558873084	0.000372449	0.011360416
A930015D03Rik	53.41493574	0.590357701	0.16595927	3.5572445	0.000374765	0.011409364
Plekhh1	457.4347108	-0.281921863	0.079277222	-3.55615215	0.000376326	0.011426237
Fa2h	214.8425395	-0.360640783	0.101421521	-3.555860523	0.000376744	0.011426237
Mss51	10.33786066	1.417311028	0.398788439	3.554042421	0.000379358	0.011483811
Ice1	1185.332187	0.370265197	0.104238502	3.552096292	0.000382175	0.011547298
Pold3	324.6467282	0.320068367	0.090161003	3.549964566	0.000385283	0.011619324
Sclt1	133.642541	0.496327531	0.139831697	3.549463693	0.000386017	0.011619609
Pnpla8	1561.105585	-0.229680371	0.064723217	-3.548655054	0.000387204	0.011633521
Mir128-1	32.54541176	1.810911621	0.510763657	3.54549819	0.000391872	0.011751756
Pisd-ps1	917.2504145	0.83994669	0.237102485	3.542546971	0.000396283	0.011861869
Zc3h15	667.7439505	-0.230100817	0.064968331	-3.541738187	0.0003975	0.011876139
Zzef1	1565.854478	0.242166631	0.068391895	3.5408674	0.000398814	0.011893255
5930403L14Rik	218.9997539	-0.376706825	0.106453976	-3.538682539	0.000402129	0.01196987
Hs3st4	550.3650666	-0.257717658	0.072858887	-3.53721649	0.000404368	0.012014224
Zfp532	1388.295904	0.210377132	0.059509531	3.53518385	0.000407492	0.012084647
Pdss1	63.53984949	0.76318573	0.216307533	3.528243878	0.000418327	0.012383083
4930570G19Rik	168.217581	0.607187621	0.172268915	3.52464995	0.000424043	0.012529094
Lrrtm4	761.6546797	0.183607683	0.052099639	3.524164169	0.000424821	0.012529094
Atxn2l	1573.472756	0.259332999	0.073599952	3.523548464	0.000425809	0.012535198
4930594C11Rik	37.70028747	1.662222662	0.471950349	3.522028676	0.000428258	0.012584191
Actr5	51.730096	0.650795599	0.184825647	3.521132531	0.000429708	0.012603714
Trim59	308.5714897	-0.322519174	0.091614048	-3.52041178	0.000430877	0.012611981
Gnl1	491.9952463	-0.29300186	0.083239383	-3.519990772	0.000431562	0.012611981
Wdr27	8.1384797	1.663762705	0.473278316	3.515400236	0.000439092	0.012808704
Gmcl1	260.3078633	0.29493	0.083916899	3.514548365	0.000440502	0.012826536
Pdzd7	29.9484432	0.874021402	0.248759235	3.51352344	0.000442205	0.012852796
Parp8	376.5460526	0.310993681	0.088531797	3.512790787	0.000443426	0.012864981
Lekr1	55.3526662	0.66663786	0.189828979	3.511781311	0.000445114	0.012890633
Rps13	470.4925898	-0.304699388	0.086797185	-3.510475461	0.000447306	0.012908815
4933408B17Rik	10.18127857	1.545316458	0.440210293	3.510405098	0.000447424	0.012908815
Nup214	994.7300529	0.202079849	0.057573083	3.509970926	0.000448156	0.012908815
Asah2	418.1425849	-0.302712735	0.086269811	-3.508906897	0.000449952	0.012937341
Ssb	668.1997355	-0.290939059	0.082950859	-3.50736646	0.000452565	0.012989195
Ddi2	133.7980579	0.393658852	0.112258951	3.506703462	0.000453694	0.012998346
Col5a1	79.77190721	0.77024513	0.219821794	3.503952529	0.000458407	0.013109952
Slc25a27	496.6116503	0.284430167	0.081195644	3.503022485	0.000460011	0.013132403
Rab5b	2287.961337	-0.207608618	0.059290675	-3.501539101	0.000462579	0.013150421
Mthfr	183.6988004	0.474433726	0.135493921	3.501513005	0.000462624	0.013150421
Gabpb2	227.5607881	0.421904202	0.120501408	3.50123878	0.000463101	0.013150421
Cnp	1958.602446	-0.266814206	0.076238251	-3.499741984	0.000465709	0.013201114
Atp1a2	13540.20615	-0.201923706	0.057740908	-3.497064954	0.000470407	0.013290603
Adat1	57.7358668	0.535748265	0.153202265	3.496999637	0.000470522	0.013290603
Aasdh	132.392531	0.473467916	0.135494185	3.49437813	0.000475167	0.0133738
Srek1	514.5806926	0.345816114	0.098979373	3.493820026	0.000476162	0.0133738
Xrcc4	79.46097126	-0.492283559	0.14090364	-3.493760422	0.000476268	0.0133738
Ghitm	2053.143488	-0.180811704	0.05175718	-3.49346126	0.000476802	0.0133738
Rhog	194.5637846	-0.486289444	0.139251669	-3.492162415	0.000479127	0.013415551
Safb2	173.5132689	0.423385183	0.121262894	3.491465262	0.000480379	0.013427177
Map2k1	1919.006668	-0.179088228	0.051315138	-3.489968713	0.000483077	0.013479111
Lig3	348.891128	0.350807546	0.10055049	3.488869572	0.000485068	0.013495389
Gm10012	6.49255712	1.990614912	0.570588693	3.488703748	0.000485369	0.013495389
Ice2	140.9523466	0.412645692	0.118295732	3.488255126	0.000486184	0.013495389
Rtn3	15970.168	-0.185074586	0.053087742	-3.48620185	0.000489931	0.013575917
4933432I09Rik	17.22194761	1.409625848	0.404413636	3.485604148	0.000491027	0.013582824
5730480H06Rik	23.01735668	1.006757649	0.288905571	3.484729099	0.000492636	0.013603863
Hepacam	1693.578403	-0.2750226	0.0789647	-3.482855016	0.000496097	0.01367591
C3	17.35040638	1.509982286	0.433655918	3.481982425	0.000497716	0.013697018
Tceal1	142.1389898	-0.35783765	0.102816295	-3.480359316	0.000500742	0.013756679
Scaf4	476.564941	0.276234251	0.079412965	3.478452815	0.000504317	0.013820401
Skp2	57.72350656	0.775640553	0.223000251	3.478204841	0.000504784	0.013820401
Rps25	1335.659125	-0.318961191	0.091744711	-3.476616654	0.000507783	0.013878833
Slc25a18	291.10683	-0.40416674	0.116281495	-3.475761454	0.000509405	0.013899484
Adgb	8.999364426	1.324695484	0.381263012	3.474492521	0.000511821	0.013941681
Dcaf15	96.65103223	0.43241597	0.124556707	3.47163938	0.000517291	0.01404049
Pask	43.15443183	0.937250637	0.270050053	3.470655261	0.00051919	0.01404049
Tmsb4x	1969.251837	-0.282984904	0.081536509	-3.470652704	0.000519195	0.01404049
Naa25	553.6582266	0.203784658	0.05871896	3.470508613	0.000519474	0.01404049
Rps3a1	2075.586356	-0.29309834	0.084458404	-3.470327728	0.000519824	0.01404049
Mettl17	92.05051668	0.639878627	0.184518439	3.467830272	0.000524679	0.014079812
Noxred1	20.54604328	0.914938298	0.26385953	3.467520379	0.000525284	0.014079812
Scn5a	176.3983375	0.50004951	0.144222997	3.46719678	0.000525917	0.014079812
Pdp2	174.8493779	-0.323412688	0.093284701	-3.466942445	0.000526415	0.014079812
Sec61a2	591.7021841	0.326090981	0.094060128	3.466835396	0.000526624	0.014079812
Ccnt1	577.7723155	0.246571782	0.071138973	3.466057653	0.00052815	0.014079812
Gm14827	40.42938822	1.5987545	0.461265662	3.466016724	0.00052823	0.014079812
Ehd2	88.13097719	0.570765075	0.164705447	3.465368537	0.000529505	0.014079812
Ssh3	131.6017836	0.582582284	0.168118667	3.465303966	0.000529632	0.014079812
Gabarapl1	4282.070039	-0.176329309	0.050887887	-3.46505464	0.000530124	0.014079812
Ube2z	714.6628623	-0.219163935	0.063257265	-3.464644491	0.000530933	0.014079812
Lcor	277.444273	0.422299312	0.121973004	3.462235885	0.000535707	0.014180161
Pcdha11	68.2102095	0.561084751	0.162092075	3.461518707	0.000537137	0.014180161
Tfcp2l1	196.8976512	-0.35948401	0.10385501	-3.461402692	0.000537368	0.014180161
Cd4	175.2236455	-0.454812368	0.131481527	-3.459135126	0.000541913	0.014249776
3110039I08Rik	438.1110084	0.732636855	0.211818826	3.458790089	0.000542608	0.014249776
Tmem67	215.3065987	0.433817148	0.125425678	3.458758634	0.000542671	0.014249776
Dopey1	1248.091428	0.209452981	0.060596994	3.456491297	0.000547257	0.014346715
Mapt	4596.663665	-0.20943504	0.060609459	-3.455484406	0.000549305	0.014376915
Tma16	36.51699093	0.623937035	0.180692426	3.453033692	0.00055432	0.014478065
Prr18	385.5009049	-0.287733808	0.083335516	-3.452715283	0.000554974	0.014478065
D4Ertd617e	9.259463298	1.468153422	0.425344383	3.451681696	0.000557105	0.014508898
Rock1	481.0293577	0.276031585	0.079979824	3.451265217	0.000557965	0.014508898
Nedd4	8698.6692	-0.108824587	0.031537857	-3.450601805	0.000559338	0.01452107
Abcd2	692.4080476	-0.252373729	0.073149011	-3.450131811	0.000560313	0.014522876
Nsun7	102.3891306	0.669307578	0.194068576	3.448819948	0.000563042	0.014570074
Zfp57	53.56247122	0.679724528	0.197142331	3.447887252	0.00056499	0.014596401
Pigm	456.7842281	0.350659366	0.101715208	3.447462526	0.000565879	0.014596401
Anxa9	8.503833518	1.942215572	0.563634033	3.445880585	0.000569202	0.014658546
Ubap1l	25.06941848	1.262260657	0.366369821	3.445318325	0.000570387	0.01466276
Bola3	110.7974043	-0.399131209	0.115860247	-3.444936639	0.000571193	0.01466276
Gdpd3	6.367118966	2.198943435	0.63846514	3.444108845	0.000572945	0.014684233
Xirp2	17.89367692	2.955585319	0.858778142	3.441616845	0.000578249	0.014796526
4831440E17Rik	64.12965992	0.727322894	0.211413316	3.440288942	0.000581093	0.01483789
Sms	636.966556	-0.204127724	0.05933946	-3.439999697	0.000581715	0.01483789
Ankrd40	1568.690957	-0.201561743	0.058617234	-3.438608888	0.000584711	0.014890649
Psd2	376.0407695	-0.296640889	0.086315974	-3.436685883	0.000588878	0.014968321
Unkl	367.9194553	0.25821201	0.075141545	3.436341523	0.000589627	0.014968321
Ntm	1455.414253	-0.184622989	0.053772336	-3.433419532	0.000596019	0.015106683
Cyb5r3	544.5756401	-0.27880583	0.081244324	-3.431696088	0.000599819	0.015179024
Celsr3	1092.658751	0.695824495	0.202801385	3.431063819	0.000601219	0.015190488
Clic6	81.13208421	-0.644831511	0.188111875	-3.427914972	0.000608236	0.01531958
1700105P06Rik	7.630166376	1.671337616	0.487566963	3.427913997	0.000608238	0.01531958
Rgl2	96.00392439	0.603468312	0.176080264	3.427234241	0.000609763	0.015333911
Acsbg1	1295.713793	-0.30641954	0.089457577	-3.425305604	0.000614108	0.015394304
Zbtb49	79.71121057	0.629858619	0.183904879	3.424915223	0.000614991	0.015394304
Gm2a	957.7310711	-0.212684375	0.062099578	-3.42489241	0.000615043	0.015394304
Hspa9	1632.853957	-0.202677341	0.059187536	-3.424324666	0.000616329	0.015402475
Stmn1	2742.26589	-0.251175753	0.073374637	-3.423195848	0.000618895	0.015442529
Kiss1r	50.82027474	0.666197178	0.194759333	3.420617466	0.000624791	0.015556664
E130102H24Rik	28.39999674	0.875396228	0.255937682	3.420349138	0.000625408	0.015556664
Znf512b	597.953108	0.318480824	0.093202372	3.41708924	0.000632945	0.015676925
Tnfrsf4	16.32154332	1.406130166	0.411604483	3.416216837	0.000634977	0.015676925
Ccdc142	33.76278804	0.940212952	0.275255911	3.415777518	0.000636002	0.015676925
Gm14057	34.22430513	0.796783361	0.233276656	3.415615495	0.00063638	0.015676925
Anp32b	205.6103598	-0.365455288	0.107000147	-3.415465284	0.000636731	0.015676925
Cryzl1	525.4815556	0.197617811	0.057866755	3.415049117	0.000637705	0.015676925
Pabpn1	328.9687164	0.314276824	0.092030355	3.414925713	0.000637994	0.015676925
Diras1	819.9153051	-0.223761516	0.065528571	-3.41471684	0.000638483	0.015676925
Cep192	174.4194233	0.416100849	0.121863578	3.414480814	0.000639037	0.015676925
Nup188	373.5993	0.332414392	0.097399117	3.412909722	0.000642732	0.015731005
Kdsr	536.9475785	0.221279568	0.064843939	3.412494254	0.000643713	0.015731005
Luc7l3	875.9302539	0.538164241	0.157713267	3.412295299	0.000644183	0.015731005
Tspyl1	2855.527417	-0.167947908	0.049272323	-3.40856485	0.000653056	0.015899139
Tmf1	702.9841418	-0.237212653	0.069598038	-3.408323868	0.000653633	0.015899139
Brwd1	1521.433391	0.245015578	0.071891004	3.408153511	0.000654041	0.015899139
Hpca	4123.159306	-0.249724773	0.073301103	-3.406835108	0.000657208	0.015941174
Chd3	4346.661639	-0.210630484	0.061830408	-3.406584064	0.000657813	0.015941174
Gnal	4939.37363	-0.21527843	0.063213809	-3.405560164	0.000660285	0.015941174
Pdxk	1812.992249	-0.172777274	0.050736044	-3.40541479	0.000660636	0.015941174
Fam57a	121.5579794	0.392776098	0.11534012	3.405372733	0.000660738	0.015941174
Sowaha	669.9822223	-0.236499113	0.069488015	-3.403451863	0.000665401	0.016029579
Rgs11	76.8775563	1.161271427	0.3414584	3.400916267	0.000671604	0.016154744
Zcchc9	79.28981132	0.499054277	0.146799092	3.399573324	0.000674911	0.01617167
Mir376c	4.027632017	2.686354528	0.790237071	3.399428637	0.000675268	0.01617167
Otud4	1072.912506	0.25718485	0.075655889	3.399402904	0.000675332	0.01617167
Tlr13	37.05657026	-0.675645303	0.198809207	-3.398460838	0.000677662	0.016203284
H3f3b	1469.452584	-0.2497124	0.073490861	-3.397870116	0.000679127	0.016214146
Ppap2b	2716.224207	-0.242103014	0.07134782	-3.393278348	0.000690614	0.016463915
Col24a1	30.1446057	0.956926513	0.282189084	3.391082671	0.000696171	0.016571761
Nipa1	410.8065914	-0.262861921	0.077564222	-3.388958376	0.000701587	0.016675934
Rbx1	573.3476091	-0.216951187	0.064040005	-3.387744703	0.000704698	0.016707027
Mafg	193.2215817	0.345006813	0.101842939	3.387636064	0.000704977	0.016707027
Slc6a1	7157.759279	-0.165816872	0.048958411	-3.386892422	0.000706891	0.01671635
Tex10	295.0012394	0.272055799	0.080331268	3.386673758	0.000707455	0.01671635
Adamts20	120.6844521	0.573777896	0.169474459	3.385630497	0.000710149	0.016755347
9430015G10Rik	124.4916575	0.490380497	0.144937693	3.383388325	0.000715973	0.016847505
Myo9b	423.6886089	0.662487632	0.195810015	3.383318425	0.000716155	0.016847505
Lime1	81.27669113	1.175780964	0.347596711	3.382600946	0.000718029	0.016851144
Spock3	1362.237227	-0.244632273	0.072323883	-3.382454888	0.000718411	0.016851144
Rfx5	318.7260913	0.276700556	0.081852305	3.380485814	0.000723578	0.016947572
Mamdc4	10.8724018	1.417828824	0.419819262	3.377236233	0.000732181	0.01710918
Ucp2	167.3297083	-0.545842596	0.161631767	-3.377074987	0.000732611	0.01710918
Chchd7	109.8212099	0.493092144	0.146141497	3.374073436	0.000740646	0.017271694
Cct2	1062.706033	-0.22396539	0.066418162	-3.372050379	0.000746108	0.017304569
Dph1	112.2262394	0.475915788	0.141144535	3.3718329	0.000746697	0.017304569
Ttll4	210.8472527	0.421804213	0.125100669	3.371718291	0.000747008	0.017304569
Hps5	152.8977224	0.489549033	0.145194543	3.371676521	0.000747121	0.017304569
Celf3	1300.524625	0.292823735	0.086859361	3.37123981	0.000748307	0.017304569
Psmd7	643.397111	-0.24766064	0.073467173	-3.371038101	0.000748855	0.017304569
Thoc1	281.9314918	0.386924148	0.114788436	3.370758959	0.000749614	0.017304569
Zfp169	375.1673553	0.31029916	0.092066906	3.370365889	0.000750684	0.017304569
Zfp426	456.3447911	0.32713314	0.097095214	3.36919944	0.000753869	0.017353038
Dgat1	122.9288392	0.414779495	0.123132993	3.368548799	0.00075565	0.017369128
Hsp90ab1	10213.93084	-0.220329649	0.065417303	-3.368063792	0.000756981	0.017374821
Thra	3079.883547	-0.182405931	0.054192505	-3.365888555	0.000762975	0.017487393
Dot1l	403.1861656	0.709052637	0.210696833	3.365274303	0.000764676	0.017489952
Gabpb1	268.9952385	0.325168165	0.096630687	3.365061085	0.000765267	0.017489952
Hook1	466.3622367	0.402769537	0.119770573	3.362842187	0.000771445	0.017586471
Ercc6	763.5390488	0.294472591	0.087571958	3.36263569	0.000772022	0.017586471
Zbtb9	275.4501025	0.255867881	0.07609759	3.362365102	0.000772779	0.017586471
C130071C03Rik	136.2614113	0.604146525	0.17971786	3.361638767	0.000774814	0.017607816
Spata7	271.1072284	0.298955103	0.088974437	3.360011182	0.000779393	0.017658541
Vwa5b2	270.8965072	0.410563719	0.122192862	3.359964823	0.000779524	0.017658541
Snhg11	10818.05271	1.361404747	0.405219437	3.359672868	0.000780348	0.017658541
Xirp1	7.255417586	2.060871209	0.613693791	3.358142513	0.000784681	0.017731591
Rab6b	15418.07809	-0.154008507	0.045880221	-3.356751667	0.000788639	0.017795958
Caln1	989.9084542	-0.205519328	0.061233014	-3.356348393	0.00078979	0.017796899
Cecr5	94.5517341	0.563982944	0.16807718	3.355499792	0.000792217	0.017826553
Ppp2r2c	5631.564078	-0.130073673	0.038784844	-3.353724252	0.000797318	0.017898615
Arhgef1	130.7277001	0.546436187	0.162942079	3.353560918	0.000797789	0.017898615
Car2	1201.408909	-0.276134826	0.082354175	-3.353015512	0.000799362	0.017898615
Arid3b	109.3686597	0.613825181	0.183076433	3.3528356	0.000799882	0.017898615
Lrch1	229.334145	0.308301091	0.091999861	3.35110387	0.000804901	0.017985839
Cmpk1	500.1508931	-0.222483618	0.066422594	-3.34951713	0.000809525	0.017999951
Lhfpl4	665.3492449	-0.214149745	0.063935837	-3.34944777	0.000809728	0.017999951
Rhoc	67.23678407	-0.443732667	0.132480524	-3.349418119	0.000809815	0.017999951
Gm7120	273.9854351	-0.353809993	0.10566544	-3.348398443	0.000812801	0.017999951
Ppp2r1a	5216.439975	-0.190370047	0.056859046	-3.348104853	0.000813662	0.017999951
Gnao1	9148.828093	-0.151045183	0.045114401	-3.348048075	0.000813829	0.017999951
Enpp3	17.15364405	1.091126839	0.32596531	3.347371042	0.000815819	0.017999951
Mrpl57	293.1216995	-0.315439675	0.094235902	-3.347340743	0.000815909	0.017999951
Klhl9	2443.533889	-0.154079195	0.046030796	-3.347306751	0.000816009	0.017999951
Abhd12	2699.582351	-0.166611424	0.049778522	-3.347054441	0.000816752	0.017999951
Gpr37	692.1985418	-0.272121609	0.081315741	-3.346481342	0.000818442	0.018012457
Csmd3	1540.630157	0.302584392	0.090461672	3.344890558	0.00082315	0.018050847
Cd2ap	489.3878407	0.262650536	0.078523633	3.344859686	0.000823242	0.018050847
Malat1	63122.98591	1.125636607	0.336538127	3.344752105	0.000823561	0.018050847
Nup98	1297.621422	0.217821838	0.065162439	3.342751433	0.000829522	0.018156679
Gid4	679.5746768	-0.222158843	0.066489216	-3.341276313	0.000833942	0.018209852
Ap1s1	677.5813749	-0.339661051	0.101669937	-3.340820906	0.000835311	0.018209852
Dbndd2	1026.413909	-0.224973377	0.067346736	-3.340523853	0.000836205	0.018209852
Neto1	1519.190726	-0.149742945	0.044829457	-3.340280155	0.000836939	0.018209852
Hnmt	183.9716765	-0.398274241	0.119241916	-3.340052358	0.000837626	0.018209852
Sdcbp	1971.812601	-0.173424544	0.051945998	-3.338554456	0.000842155	0.018259101
Pou5f2	12.79517775	1.605498347	0.480896841	3.338550413	0.000842167	0.018259101
Smg1	2818.123435	0.350356266	0.104984486	3.337219423	0.000846211	0.018322013
Ttn	126.3765843	1.097292414	0.328887163	3.336379583	0.000848772	0.01835269
Traf3ip1	111.6482938	0.377744533	0.113269022	3.334932416	0.000853201	0.018423637
Med12	434.9418937	0.279475345	0.083832078	3.333751834	0.000856831	0.018477139
Focad	644.6131503	0.273960496	0.08223328	3.33150392	0.000863781	0.01855573
Tsc22d4	364.472952	-0.368579406	0.110656948	-3.330829324	0.000865877	0.01855573
Cyld	2366.487198	-0.151381125	0.045451257	-3.330625685	0.00086651	0.01855573
Kif21b	1328.856027	0.302355797	0.090785487	3.330441973	0.000867082	0.01855573
Slc20a1	1737.989396	0.194126554	0.058289372	3.330393622	0.000867233	0.01855573
Tpbg	311.0164143	-0.308376203	0.092596141	-3.330335358	0.000867414	0.01855573
Galnt6	96.43872693	-0.394816463	0.118598408	-3.329019927	0.000871522	0.018607263
Bex2	644.8098243	-0.223844275	0.067246249	-3.328725046	0.000872445	0.018607263
Klhl32	114.6096023	0.395773236	0.118906122	3.3284513	0.000873303	0.018607263
Slc25a35	127.0434122	0.427622486	0.12851222	3.32748501	0.000876337	0.01864715
4932418E24Rik	35.81597264	0.816779357	0.245596365	3.325698078	0.000881974	0.018742241
9530059O14Rik	144.2576895	1.589669178	0.478189923	3.32434688	0.000886259	0.018785688
Megf11	185.40319	-0.318097489	0.095688133	-3.324314935	0.00088636	0.018785688
Dnajc1	432.8393403	0.32078373	0.096506939	3.323944702	0.000887538	0.018785829
Utp20	457.5337351	0.294616709	0.088700532	3.321476217	0.000895426	0.018873764
Hrc	13.15161598	3.398703973	1.023280808	3.321379574	0.000895736	0.018873764
Gm20751	5.24886175	1.738997717	0.523608449	3.321179632	0.000896378	0.018873764
Pla2g7	1671.933741	-0.233666329	0.070356556	-3.321173514	0.000896398	0.018873764
C030023E24Rik	181.4471497	0.865836824	0.260808829	3.319814085	0.000900774	0.018941049
Chuk	317.2081645	0.45508419	0.137114317	3.31901292	0.000903362	0.018970612
Radil	186.5323524	0.407040806	0.122707572	3.317161266	0.000909371	0.019036659
Tbrg3	234.7257634	1.546351485	0.466187031	3.317019529	0.000909833	0.019036659
Trip6	26.72554614	0.958571668	0.288992114	3.3169475	0.000910067	0.019036659
Btbd10	794.3658908	-0.221503213	0.066811951	-3.315323235	0.000915372	0.019122696
Ugt8a	877.0649983	-0.197111683	0.059490483	-3.313331351	0.000921917	0.019234375
Hapln2	98.76487328	-0.382656699	0.115547223	-3.311691002	0.000927339	0.019280085
Commd8	335.4216728	-0.27588324	0.083310947	-3.311488445	0.000928011	0.019280085
Ifit3	40.20300752	-0.670621824	0.202517816	-3.311421379	0.000928233	0.019280085
Zc3h7b	2659.511917	-0.128857301	0.038915401	-3.311216058	0.000928915	0.019280085
Tulp3	236.885894	0.331916217	0.100317264	3.308664974	0.000937419	0.019423298
Lag3	45.20973327	-0.602545324	0.182130826	-3.3083105	0.000938607	0.019423298
Olig2	375.3992869	-0.291254192	0.088052471	-3.307734464	0.000940539	0.019423298
Ralgapa2	713.9863276	0.334089798	0.101003675	3.307699427	0.000940657	0.019423298
Pdha1	1744.099997	-0.211664918	0.064019126	-3.306276273	0.000945448	0.019497134
Myt1l	3136.633377	-0.166857037	0.050490379	-3.304729323	0.000950682	0.019579893
Atp6v0e2	2144.075711	-0.200176051	0.060583033	-3.304160262	0.000952614	0.019594529
Hps1	45.37500859	0.61076351	0.184930532	3.30266454	0.000957709	0.019665183
Mdm4	1241.785939	0.347487204	0.105221577	3.302432969	0.0009585	0.019665183
Hectd2	582.4696398	0.281299615	0.085253341	3.299572921	0.000968321	0.019841299
Magoh	158.8113286	-0.302760264	0.091794143	-3.298252546	0.000972886	0.019909415
Htra1	1045.946272	-0.322171003	0.09769393	-3.297758661	0.000974599	0.019919058
Prkdc	799.9681955	0.256212255	0.077712243	3.296935513	0.000977459	0.019928863
Sucla2	764.6717638	-0.187755835	0.056955817	-3.296517295	0.000978916	0.019928863
Osbpl3	656.0740319	0.29495655	0.089480603	3.296318317	0.00097961	0.019928863
Cpsf6	2177.254679	0.180620699	0.054796762	3.29619291	0.000980047	0.019928863
Rab2a	2595.468761	-0.204646595	0.06211771	-3.294496743	0.000985981	0.020024148
Id4	683.7649756	-0.274865598	0.083449067	-3.29381273	0.000988383	0.020047561
Brk1	787.2107992	-0.248766077	0.075545793	-3.292917674	0.000991535	0.020086096
1700084C01Rik	120.4478845	-0.421763143	0.128128811	-3.291711986	0.000995795	0.020138137
Guf1	215.6808782	0.416286033	0.126473786	3.291480753	0.000996614	0.020138137
Hsd17b12	721.4801279	-0.189513331	0.057604612	-3.289898581	0.001002235	0.020226237
Zbtb40	153.4613289	0.488493405	0.148540927	3.28861152	0.001006829	0.02029342
Cdk11b	230.6705894	-0.277815798	0.084491874	-3.28807714	0.001008742	0.020306469
Kcnt1	1236.7849	0.251722872	0.076581668	3.286986006	0.001012659	0.020359769
Pnisr	1017.133433	0.505644196	0.153958777	3.284283011	0.001022422	0.020513648
Trrap	4022.093535	0.254455011	0.077479488	3.284159685	0.001022869	0.020513648
Drosha	2481.514127	0.144430002	0.044003466	3.282241512	0.001029854	0.020627929
Ccar1	743.7836001	0.218541305	0.066622963	3.280269956	0.001037078	0.020719843
Dlk2	97.95199108	0.47684302	0.145367721	3.280253795	0.001037137	0.020719843
2900005J15Rik	6.989234945	1.573761677	0.479815495	3.279930915	0.001038325	0.020719843
Dclre1c	152.3623762	0.551720365	0.168228843	3.279582478	0.001039608	0.020719843
Atp6v1g1	394.5340334	-0.329165865	0.100379533	-3.27921294	0.001040971	0.020721255
4833418N02Rik	17.41151077	1.148975719	0.350431524	3.278745324	0.001042697	0.0207299
Tmem63c	757.946974	0.269652484	0.082352956	3.274351004	0.00105905	0.021028953
Zfp950	430.824538	0.866136521	0.264602096	3.273354723	0.00106279	0.021077137
Mirg	115.6604417	1.237773378	0.37842714	3.270836702	0.001072298	0.021239445
4833439L19Rik	1762.119857	-0.147388172	0.045071742	-3.270079306	0.001075173	0.021256168
Rps6	1028.098732	-0.345744034	0.105734818	-3.269916566	0.001075792	0.021256168
Ddx51	251.4490703	0.312954646	0.095746289	3.268582518	0.001080877	0.021330361
Frmd4a	763.5621795	0.195118368	0.059717426	3.267360662	0.001085553	0.021374397
Cplx2	17127.35837	-0.287650417	0.08803909	-3.267303403	0.001085772	0.021374397
Rnf121	199.6703809	0.304338332	0.093156704	3.266950393	0.001087127	0.021374841
Sparcl1	11604.33295	-0.235150065	0.071987903	-3.266521926	0.001088774	0.021381011
Pus7	139.1822748	0.387443338	0.118635785	3.265821844	0.001091469	0.02139059
Miip	51.36583772	0.616600751	0.188811083	3.265702098	0.001091931	0.02139059
Mir674	3.879232769	2.285888345	0.700042362	3.265357168	0.001093261	0.02139059
Csmd1	2444.290535	0.297910027	0.09126951	3.264069534	0.001098242	0.021461871
Cd200	1130.856114	-0.196498521	0.060218378	-3.263098894	0.001102011	0.021509316
Otud3	59.4600542	0.583202927	0.178807097	3.261631881	0.001107729	0.021570799
Mtmr9	1012.018315	-0.186499895	0.057182901	-3.261462664	0.00110839	0.021570799
Phf21b	161.5201974	0.469803318	0.144055896	3.261257142	0.001109194	0.021570799
Efcab6	102.5749562	0.532078349	0.163188229	3.26051916	0.001112085	0.021571403
Wrn	317.8821026	0.323735876	0.09929759	3.260259164	0.001113105	0.021571403
Tert	16.66679198	1.118599271	0.343105467	3.260219898	0.001113259	0.021571403
Epm2a	81.97527731	-0.474146755	0.145505343	-3.258620915	0.001119552	0.021667172
Rabep1	1217.238987	-0.181416329	0.055699368	-3.257062599	0.001125716	0.021760227
Trank1	4732.826631	0.827240229	0.254109613	3.25544641	0.001132143	0.021858118
Mid1	166.3250913	0.946498474	0.290882297	3.253888205	0.001138371	0.021951946
Ptpn14	397.1514819	0.350652409	0.107781722	3.253356892	0.001140502	0.021966635
Aldob	11.23730946	1.38727602	0.426812944	3.250313845	0.001152777	0.022176446
Ccdc148	243.7042559	-0.302725439	0.093160552	-3.249502435	0.001156071	0.022213175
Pafah1b1	6864.045014	-0.16235388	0.049974461	-3.248736987	0.001159186	0.022242961
Rpl3l	3.404613282	2.763580617	0.850776559	3.24830367	0.001160953	0.022242961
Pnkp	80.80608864	0.513284116	0.158042161	3.247767013	0.001163145	0.022242961
Tmbim1	250.4078582	-0.361993899	0.111459502	-3.247761665	0.001163167	0.022242961
Ptbp1	378.0808549	0.261215002	0.080448805	3.24697179	0.0011664	0.022278231
Trnp1	799.5554624	-0.22525715	0.069400576	-3.245753321	0.001171403	0.022347192
Nrg2	60.50436447	0.620927507	0.191374357	3.244570052	0.001176281	0.022389395
9530091C08Rik	171.3957417	1.547731525	0.477026531	3.244539716	0.001176406	0.022389395
Nelfa	262.2551577	0.254991864	0.078631782	3.242860025	0.001183363	0.02249512
Nphp4	191.2272948	0.364522924	0.112425171	3.242360406	0.00118544	0.022507929
Ica1	807.4588549	0.244098476	0.075307538	3.241355145	0.001189629	0.022552889
Ncoa3	773.8800988	0.255816863	0.078928589	3.241117887	0.001190619	0.022552889
Gja6	25.16161765	1.909622271	0.589312306	3.2404249	0.001193517	0.022581118
Magt1	215.008706	-0.318999451	0.098467956	-3.239627007	0.001196862	0.022617722
Fbxo2	120.1104317	-0.425809554	0.131553797	-3.236771293	0.001208903	0.022818391
Szt2	566.4962406	0.373565086	0.115431196	3.236257618	0.00121108	0.022832635
Fbxl12	102.9279314	0.621589051	0.192103244	3.235703043	0.001213436	0.022850187
A330023F24Rik	791.8065532	1.284099009	0.397031125	3.234252754	0.001219615	0.022939623
Gm4461	10.95228579	1.511165846	0.467814863	3.230264714	0.001236757	0.023234803
Snord72	15.89012698	1.145279869	0.354592333	3.229849497	0.001238554	0.023241357
Pced1a	203.6684474	0.355785451	0.110172994	3.229334501	0.001240787	0.023256054
Slc38a9	550.3303009	0.246251653	0.076271788	3.228607312	0.001243946	0.023264508
Tnpo1	1197.992445	0.184310776	0.057090363	3.22840433	0.001244829	0.023264508
Hspg2	261.9937232	0.345973085	0.107174856	3.228118011	0.001246076	0.023264508
Tdrd5	29.42213592	0.862965102	0.267356029	3.22777498	0.001247571	0.023264508
Ovgp1	23.17889689	1.11516933	0.345514166	3.227564715	0.001248488	0.023264508
Rbm12b2	191.2892123	0.386180155	0.119669995	3.227042465	0.001250769	0.023279974
Igfn1	119.5693507	0.473560306	0.146801572	3.22585309	0.001255978	0.02334984
Myl1	5.162404425	2.650520786	0.821841788	3.225098583	0.001259293	0.023384371
Tpt1	1660.551501	-0.23735724	0.073608176	-3.224604289	0.001261469	0.023397698
Pla2g5	26.51681609	0.830514243	0.257691111	3.222906058	0.001268972	0.023503362
Ccdc39	136.4954587	0.418816208	0.129960093	3.222652429	0.001270096	0.023503362
Ccdc134	54.40939122	0.649947022	0.201703565	3.222288226	0.001271711	0.023506149
Dram1	10.65428057	1.134726994	0.352261731	3.22126105	0.001276278	0.023554066
Cdh19	128.7930146	-0.430221856	0.133565916	-3.221045225	0.00127724	0.023554066
Col27a1	50.12028511	0.648597084	0.201484443	3.219092616	0.001285969	0.023678195
N4bp2l2	1024.883416	0.254465567	0.079054067	3.218880156	0.001286923	0.023678195
Mdn1	1214.36285	0.36398063	0.113196718	3.215469809	0.001302312	0.023933898
Mut	434.8228994	-0.239014603	0.074341451	-3.215092004	0.001304027	0.023938
Rab11a	1898.070573	-0.223222366	0.069471496	-3.213150429	0.001312875	0.024009909
Hdgf	722.0676435	-0.215552309	0.067084576	-3.213142614	0.001312911	0.024009909
G2e3	346.5700459	0.34371831	0.106979965	3.212922266	0.001313918	0.024009909
Ppp2r2a	1417.149669	-0.229387275	0.071395273	-3.212919645	0.00131393	0.024009909
Scara3	408.4891602	-0.260762653	0.081194265	-3.211589547	0.001320028	0.024044309
Ufm1	541.9124939	-0.234145059	0.07290954	-3.211446132	0.001320687	0.024044309
Sf3b3	1136.748837	0.129725912	0.040397757	3.211215694	0.001321747	0.024044309
Spag1	112.965065	0.521678471	0.162464604	3.211028482	0.001322608	0.024044309
Greb1	31.29831048	0.765757174	0.238488489	3.210876873	0.001323306	0.024044309
Ifngr1	231.6667916	-0.287706116	0.089692961	-3.20767774	0.001338113	0.024270677
Myo1c	154.9485032	0.305280638	0.095178247	3.207462302	0.001339116	0.024270677
Colgalt1	292.3577571	0.298400418	0.093040572	3.207207488	0.001340303	0.024270677
Epha10	263.6458059	0.441181154	0.137584134	3.206628126	0.001343005	0.024292187
Ccnt2	653.6177992	0.290424385	0.090581741	3.206213318	0.001344942	0.024299839
Tnfrsf25	12.90521023	1.715398717	0.535258884	3.204801954	0.001351554	0.024374742
Mical3	1813.403691	0.294376984	0.09186101	3.204591185	0.001352544	0.024374742
Dysf	41.14335064	0.54462981	0.169979446	3.204092155	0.001354891	0.024374742
Mtr	259.3113914	0.325846484	0.101698825	3.204033903	0.001355165	0.024374742
Utp14b	176.7364298	0.329427293	0.102831856	3.203552928	0.001357431	0.024388153
Npr2	323.3157269	0.305682145	0.095444934	3.202706843	0.001361425	0.024432552
Gng3	1894.11743	-0.266761725	0.083335224	-3.201068091	0.001369192	0.024544483
Heph	78.92932299	-0.503131688	0.157199329	-3.200596919	0.001371432	0.024557211
Rps23	557.373418	-0.370005754	0.115706559	-3.197794119	0.001384831	0.024769487
Thy1	5213.25827	-0.187891862	0.058817772	-3.194474293	0.001400858	0.025018952
Qk	9945.20678	-0.231797994	0.07257493	-3.193912742	0.001403585	0.025018952
Simc1	500.0231447	0.230881653	0.07230051	3.193361334	0.001406269	0.025018952
Morc2b	97.84644553	0.499431057	0.156420312	3.192878543	0.001408622	0.025018952
Zmym6	474.988966	0.396351065	0.124138895	3.192803234	0.001408989	0.025018952
Dhx16	202.9571052	0.309335726	0.09688707	3.192745181	0.001409272	0.025018952
Rpl31-ps12	4.136605411	2.100191218	0.65788424	3.192341588	0.001411243	0.025018952
Rabl2	126.0501101	0.352323368	0.110365257	3.192339497	0.001411254	0.025018952
Rab3d	86.28549515	0.417163446	0.130726136	3.191125038	0.001417199	0.025056029
Rassf1	50.18744831	0.550998261	0.17268585	3.190755123	0.001419015	0.025056029
Vmn2r29	61.70507582	0.584124915	0.183072871	3.190668887	0.001419439	0.025056029
4931408D14Rik	14.43010642	1.093480036	0.3427152	3.190637695	0.001419592	0.025056029
Slco5a1	157.3948198	0.552014474	0.173196034	3.187223529	0.001436457	0.025323768
Cfap44	42.51506086	0.77173568	0.242161704	3.186860962	0.001438259	0.025323768
Col5a2	52.41979098	0.791105831	0.248259207	3.186612248	0.001439496	0.025323768
Tctn3	247.5785396	0.419588455	0.131706384	3.185786758	0.00144361	0.025368316
Krba1	294.3491885	0.403700861	0.126742063	3.185216102	0.001446459	0.025390587
Rpl31	805.8934577	-0.296536476	0.093118526	-3.184505692	0.001450015	0.025415942
Trp53inp2	2914.33783	-0.158050528	0.049635777	-3.184205771	0.001451518	0.025415942
Cecr6	770.509073	0.267883654	0.084134873	3.183978826	0.001452656	0.025415942
Il1rapl1	410.7959861	0.340013653	0.106826499	3.182858721	0.001458288	0.025486672
Dlg4	8311.965092	-0.232034268	0.072915167	-3.182249687	0.001461358	0.025512539
Mpp6	668.8619401	-0.20484991	0.064391359	-3.181326093	0.001466025	0.025566203
S1pr1	1970.450851	-0.241093402	0.075810394	-3.180215663	0.001471655	0.025611289
Nav1	3105.772552	0.27617229	0.086841539	3.180186482	0.001471803	0.025611289
Ctsd	2146.59429	-0.183666901	0.057765421	-3.179530189	0.00147514	0.025619582
Dcaf17	296.1721311	0.371558678	0.116862023	3.179464718	0.001475473	0.025619582
Dact1	137.8655408	0.3360973	0.105723525	3.179020929	0.001477734	0.025622008
Eva1a	82.98657465	-0.532758965	0.167596953	-3.178810577	0.001478807	0.025622008
Chchd5	62.65277735	-0.438209288	0.137870703	-3.178407575	0.001480864	0.025629974
Top3b	287.4254545	0.251150423	0.079035784	3.177679917	0.001484585	0.025666691
Mbtd1	388.7001036	0.235887716	0.074255142	3.176718929	0.001489513	0.025708781
Ier3ip1	255.323552	-0.292441266	0.092064623	-3.176478185	0.00149075	0.025708781
Zfc3h1	717.2065023	0.312140783	0.09827832	3.176089951	0.001492747	0.025708781
8430419L09Rik	2916.71377	-0.14200843	0.044713584	-3.175957248	0.00149343	0.025708781
Fbxw9	68.87418661	0.476809737	0.150172202	3.175086548	0.001497918	0.025758413
Kcnj16	478.1892015	-0.337232185	0.106258295	-3.173702199	0.00150508	0.025794433
Mdm2	765.8409429	0.246530647	0.077679501	3.173689905	0.001505144	0.025794433
Sh3gl2	3146.629256	-0.244335948	0.07699208	-3.173520564	0.001506022	0.025794433
Rsrp1	716.2487536	0.491930901	0.155015063	3.173439346	0.001506444	0.025794433
Cdc42ep1	225.6651373	-0.291501223	0.091870413	-3.172960857	0.001508929	0.025796254
Gnl2	332.7651492	0.241209315	0.07602412	3.172799824	0.001509766	0.025796254
Mxd1	450.9371074	0.219125233	0.069155131	3.16860412	0.001531729	0.026143676
Ptpn1	522.0536361	0.286609093	0.09046216	3.168276018	0.001533459	0.026145387
A330076H08Rik	147.262841	1.189549702	0.375499858	3.167909856	0.001535391	0.026150548
Psma2	449.3516859	-0.258336468	0.081567583	-3.167146288	0.001539429	0.026191508
Nbeal1	822.648272	0.299135667	0.094471346	3.166416893	0.001543294	0.026229465
Taf1a	110.6940715	0.498592594	0.157492346	3.165821108	0.001546459	0.026255432
Abhd3	292.6704772	-0.268418775	0.08484285	-3.1637171	0.001557681	0.026418011
Smap2	3243.665555	-0.176465564	0.055809124	-3.161948309	0.001567174	0.026550936
Cfp	49.08295616	1.351478411	0.427605146	3.160575644	0.001574577	0.026648223
Gpatch8	1072.260603	0.261665391	0.08279906	3.160245902	0.00157636	0.026648244
Anp32e	786.8417909	-0.223621448	0.070767661	-3.159938389	0.001578025	0.026648244
Cpne6	1128.033855	0.222697667	0.070481643	3.159654882	0.001579561	0.026648244
Prkar1b	6775.60532	-0.177728399	0.056277397	-3.158077821	0.001588132	0.026756914
Cc2d2a	363.1930028	0.298784082	0.094617363	3.157814501	0.001589567	0.026756914
Vapa	1712.900317	-0.17256077	0.054650198	-3.157550694	0.001591006	0.026756914
Gsk3a	3124.075883	-0.171327871	0.054281533	-3.156282825	0.001597938	0.026845364
Far2	306.2611654	0.276548993	0.08763581	3.155661988	0.001601343	0.026874425
Zfp329	441.1300137	0.398577934	0.126355943	3.154405906	0.001608252	0.026939576
Cct7	674.1318572	-0.204962708	0.064977881	-3.154345813	0.001608584	0.026939576
Hymai	15.01451079	1.136779116	0.360444303	3.153827396	0.001611444	0.026959334
Pkd1	1318.907156	0.560998761	0.177929448	3.152928128	0.001616416	0.027014352
Ubn2	2910.037221	0.256135236	0.08125095	3.152396806	0.00161936	0.0270354
Rgs9	1006.325246	0.502897109	0.159562293	3.151729027	0.001623068	0.027041637
Fam178a	728.8366085	0.393008549	0.124704985	3.151506325	0.001624306	0.027041637
Gps2	136.0551255	0.310207639	0.098434263	3.15141932	0.00162479	0.027041637
Atg4d	166.4280584	0.349326743	0.11085841	3.151107287	0.001626527	0.027042491
Adam8	18.62029006	1.227152438	0.389477418	3.150766591	0.001628426	0.027046027
Aste1	97.73366304	0.37133654	0.117886066	3.149961249	0.001632921	0.027092645
Arhgap39	802.1900709	0.243088307	0.077232934	3.147469543	0.001646903	0.027277658
Rreb1	440.9287965	0.908092509	0.28852438	3.147368373	0.001647473	0.027277658
E030024N20Rik	63.25268037	1.446101604	0.4595761	3.146598798	0.001651814	0.027321352
Muc5b	11.82594046	-1.553140276	0.493826029	-3.145116264	0.001660208	0.027431908
Mir134	5.932685173	2.083260428	0.662505489	3.144517988	0.001663607	0.027441045
Rpl37a	394.2068212	-0.337126579	0.107214347	-3.144416656	0.001664183	0.027441045
Nek7	603.7331775	-0.23530816	0.074845519	-3.14391782	0.001667022	0.027441045
Tmem39b	97.59681368	0.446280511	0.141965362	3.143587311	0.001668906	0.027441045
Gm5141	66.04718133	0.586906868	0.186703957	3.143515963	0.001669313	0.027441045
Gapdh	11356.7445	-0.245040982	0.077987529	-3.142053422	0.001677674	0.02754234
Ppp2r5c	2659.231355	-0.138103966	0.043957744	-3.141743714	0.00167945	0.02754234
Tatdn3	74.54344678	0.621253148	0.197754407	3.14153883	0.001680625	0.02754234
Zbtb7a	1363.014823	-0.178524911	0.056862327	-3.139599112	0.001691792	0.027697048
Tctn2	356.8331412	0.256856386	0.081849317	3.138161634	0.001700111	0.027804873
Nat14	238.4676675	-0.258293387	0.082319043	-3.137711236	0.001702725	0.027819272
Ube2j2	57.70060565	0.678023495	0.216512755	3.131563757	0.00173878	0.028379441
Pgam2	18.48137073	1.007023972	0.321649805	3.130808586	0.001743257	0.0284236
Ttyh1	2882.338873	-0.153851951	0.049156066	-3.129867071	0.001748854	0.02844313
E130304I02Rik	3.36993787	2.279668238	0.728363135	3.129851207	0.001748949	0.02844313
Epb4.1l4b	248.8816873	0.339419375	0.108450651	3.129712655	0.001749774	0.02844313
Pan2	168.2539414	0.346775148	0.110825357	3.129023509	0.001753883	0.028465086
Slc1a2	92763.06556	-0.206751571	0.066078223	-3.128891179	0.001754673	0.028465086
Cox6b1	1439.141722	-0.290681652	0.092914309	-3.128491771	0.001757059	0.02847501
Qtrtd1	191.9823338	0.354312918	0.113322207	3.126597407	0.001768419	0.028620473
Mir3072	2.654847509	3.093428723	0.989457854	3.126387559	0.001769682	NA
Myoz2	8.679860092	3.012236196	0.963544324	3.126204081	0.001770786	0.028620473
Ankhd1	1826.033997	0.195708681	0.062604654	3.126104357	0.001771387	0.028620473
Mypn	40.57066817	0.615596539	0.196957524	3.125529438	0.001774853	0.028647628
Pdyn	526.2249365	-0.220772354	0.070663243	-3.124288451	0.001782356	0.028739824
Bglap3	4.387832155	2.611420855	0.836045801	3.12353803	0.001786908	0.028745529
Gpbp1l1	665.3394059	0.164616225	0.052704997	3.123351402	0.001788041	0.028745529
Rpl4	2468.287556	-0.233633075	0.074802219	-3.123344189	0.001788085	0.028745529
Rnf207	36.77605141	0.750428344	0.240491904	3.120389218	0.001806122	0.029005731
Npy	1301.523697	-0.362656658	0.116232322	-3.120101633	0.001807887	0.029005731
Pank4	270.2852738	0.255143456	0.081785428	3.119668908	0.001810544	0.029019352
Pllp	293.746115	-0.367388447	0.117782387	-3.119213808	0.001813343	0.029035209
Mlf2	3409.130215	-0.257727902	0.082678072	-3.117246143	0.001825491	0.029200574
Pkd1l3	33.53968492	0.653181526	0.209569774	3.116773532	0.00182842	0.029218293
Ahcyl2	2330.061484	-0.195213625	0.062650252	-3.115927223	0.001833675	0.029254266
Boc	429.0519388	0.295735243	0.094913978	3.115823924	0.001834318	0.029254266
Krt222	540.6909499	-0.290204824	0.093158633	-3.115168341	0.0018384	0.029290251
Syngap1	4978.792179	0.174074587	0.055929977	3.112366527	0.001855939	0.029538958
Fads1	3165.428989	-0.19447191	0.062494946	-3.111802182	0.001859491	0.029538958
Rangap1	1084.916748	-0.22216451	0.071394317	-3.111795443	0.001859533	0.029538958
Rpl3	1651.573573	-0.283526394	0.091129696	-3.111240434	0.001863032	0.029565264
Gldc	345.1873142	-0.254228062	0.081743909	-3.110055125	0.001870524	0.029654834
Gpm6b	11820.81326	-0.174071246	0.055978525	-3.109607606	0.00187336	0.029670477
Usp28	252.307804	0.390757387	0.125707616	3.108462312	0.001880636	0.02975634
Mrps25	210.1396593	0.253642666	0.081607745	3.108071017	0.001883128	0.029759634
Glra3	140.3141973	0.334779897	0.107720833	3.107847284	0.001884554	0.029759634
Crebzf	386.4583177	0.369697656	0.118979948	3.107226583	0.001888516	0.02979287
Msra	276.0545544	0.302980265	0.097541617	3.106164056	0.001895315	0.029870765
Sfxn5	1804.816219	-0.164127937	0.052910187	-3.102010128	0.001922114	0.03026339
Cdk3-ps	3.98798097	1.919936659	0.619200023	3.100672783	0.001930815	0.030344849
Pcyox1	777.0191812	-0.19282859	0.062190058	-3.100633683	0.00193107	0.030344849
Nudc	277.1556549	-0.288681222	0.093131755	-3.099707738	0.001937117	0.03038508
Eno3	29.69009998	1.021841369	0.329662228	3.099661663	0.001937418	0.03038508
Vti1b	481.6050466	-0.256326346	0.082708337	-3.09915973	0.001940704	0.030406883
Chpt1	515.4463778	-0.232781863	0.075134784	-3.098190367	0.001947063	0.030476762
Gas5	216.7428162	0.417183937	0.134786043	3.0951568	0.001967089	0.030760207
Phactr1	7511.757523	-0.143587326	0.04639937	-3.09459645	0.001970808	0.030788365
Tia1	597.2862195	0.508472854	0.164342568	3.093981432	0.001974898	0.030822248
Reck	166.6339675	0.348875496	0.112772057	3.09363423	0.001977211	0.030828349
Polr3e	260.8804147	0.27475465	0.088881123	3.091259896	0.001993091	0.030972919
Tyw1	141.2419533	0.394766772	0.127708385	3.091157821	0.001993776	0.030972919
Lrrc16b	190.183118	0.433293164	0.140185286	3.090860514	0.001995774	0.030972919
Fam135a	834.4714998	0.199089924	0.064412624	3.090852564	0.001995827	0.030972919
Acox1	3082.722557	-0.138719977	0.04488148	-3.090806675	0.001996136	0.030972919
Ywhag	9682.053846	-0.133832127	0.043316254	-3.089651427	0.002003915	0.031039361
Jrkl	123.743444	-0.34125052	0.11045149	-3.089596357	0.002004287	0.031039361
Atp11a	880.5909631	0.284879045	0.092263092	3.087681528	0.002017245	0.031150349
Prkab2	515.2281917	0.224978805	0.072874078	3.087226788	0.002020334	0.031150349
Mzf1	61.73477392	0.45758868	0.148225389	3.087114034	0.0020211	0.031150349
Zbtb43	417.1339544	0.284552814	0.092177922	3.08699533	0.002021908	0.031150349
Ctdspl	587.1922955	0.222256577	0.071998178	3.086975042	0.002022046	0.031150349
Rab12	1087.075137	-0.17749392	0.057510178	-3.086304482	0.002026612	0.031150349
Vrk1	122.8107168	0.336374416	0.108990314	3.086278072	0.002026792	0.031150349
Prkce	5643.303069	-0.141020192	0.045693061	-3.086249582	0.002026986	0.031150349
Kctd13	1335.154936	-0.224627058	0.072840014	-3.083841512	0.002043464	0.031373531
Gjc3	698.5880191	-0.264060922	0.085702681	-3.081127915	0.00206218	0.031630614
Gpr88	2162.666028	-0.21541708	0.069933817	-3.080299201	0.002067927	0.03163162
Rpl24	550.6238844	-0.323062513	0.104882422	-3.080235062	0.002068373	0.03163162
Zgrf1	95.5075572	0.439961448	0.14284292	3.080036782	0.00206975	0.03163162
Ptpn11	1600.209193	-0.156515522	0.050818069	-3.079918741	0.002070571	0.03163162
Col6a2	154.4709059	0.380714378	0.123620673	3.079698309	0.002072104	0.03163162
Fkbp4	642.8035049	-0.211105309	0.068591296	-3.077727364	0.002085857	0.031811295
Ankrd16	90.7194027	0.645444746	0.209763051	3.077018303	0.002090825	0.031856781
Myl4	138.2036162	1.068225661	0.347345172	3.075400919	0.002102198	0.031999676
Sdc4	868.0861333	-0.300811188	0.097840834	-3.074495355	0.00210859	0.032066558
Cacna1h	1114.130516	0.252069835	0.08204908	3.07218357	0.00212499	0.032285359
Csrp1	2371.248438	-0.255644307	0.083242359	-3.071084352	0.002132829	0.0323738
2310047M10Rik	99.93858719	-0.375528428	0.122322729	-3.069980786	0.002140725	0.032462948
Tnrc6c	1311.084188	0.331330742	0.107948046	3.069353786	0.002145224	0.032488392
Hacd3	1801.669011	-0.142880387	0.046553237	-3.069182642	0.002146453	0.032488392
Rpl14	759.3985013	-0.277095909	0.09032028	-3.067925718	0.002155502	0.032594602
Sfmbt2	119.4543182	0.386419321	0.125998028	3.066868	0.002163144	0.032635075
Hmgn1	187.5102872	-0.320425936	0.104481646	-3.066815543	0.002163523	0.032635075
Cabin1	1184.622387	0.219011944	0.071415908	3.066710897	0.002164281	0.032635075
Cyb5a	593.6458084	-0.308560271	0.100646218	-3.065791002	0.00217095	0.032674836
Ago3	938.9416445	0.304946805	0.099467759	3.065785398	0.002170991	0.032674836
Fosb	442.2316296	0.426756661	0.139251384	3.064649318	0.002179254	0.032768458
Atxn7l2	176.9414867	0.418608838	0.136642952	3.063523085	0.002187473	0.032861256
Alpk2	13.96449733	1.323658025	0.432228837	3.062401004	0.002195691	0.032953849
Klhl13	765.3425914	-0.219458192	0.071694319	-3.061026265	0.002205797	0.033074593
Slx4	390.437704	0.304546581	0.099504945	3.060617565	0.00220881	0.033088844
Atg16l2	52.57424316	0.650034132	0.212460098	3.059558652	0.002216634	0.033169478
Pkhd1l1	18.09436381	1.023247908	0.334467993	3.059329828	0.002218328	0.033169478
Zranb2	1499.84098	0.226075343	0.073904949	3.059001429	0.002220761	0.033174942
Rad23a	415.3571371	-0.306675456	0.100266786	-3.058594651	0.002223778	0.033175922
Chpf2	350.9674424	0.342773399	0.112074764	3.058435175	0.002224962	0.033175922
Ssbp3	2091.99127	-0.16308173	0.053353072	-3.05665117	0.002238246	0.033343005
Chst2	1510.930155	-0.29226579	0.095626626	-3.056322295	0.002240703	0.033348639
Pdia3	1263.007155	-0.217230567	0.071132411	-3.05389014	0.002258948	0.033577093
Hic1	37.42564695	0.682865693	0.223620849	3.053676333	0.002260558	0.033577093
Dgat2l6	7.984395937	1.501936032	0.491883079	3.053441147	0.002262331	0.033577093
Jakmip3	418.7710108	0.317538434	0.104006309	3.053068952	0.002265139	0.033587697
Dynll2	5778.090596	-0.215502516	0.070651173	-3.050232665	0.002286641	0.03382091
Atp6v1c1	1808.781162	-0.173870275	0.057003116	-3.050188943	0.002286974	0.03382091
Pea15a	4413.231454	-0.218623137	0.071675944	-3.050160543	0.002287191	0.03382091
Eml5	1232.218406	0.630782482	0.20686212	3.049289463	0.002293833	0.03387041
Fto	1421.932832	-0.19638434	0.064405875	-3.049168098	0.00229476	0.03387041
4632427E13Rik	41.30945553	0.733903024	0.240881745	3.046735753	0.00231341	0.03411429
Csmd2	1484.973419	0.462312264	0.151787023	3.04579572	0.002320654	0.034189697
Zfyve9	953.445411	-0.165900852	0.054491248	-3.044541279	0.002330354	0.034301108
Lrpap1	780.1695966	-0.232764556	0.076642304	-3.037024505	0.00238926	0.035114595
Rpl21	990.4412483	-0.312184842	0.102811505	-3.036477704	0.002393598	0.035114595
Sorbs2	5018.825563	0.170163385	0.056043814	3.036256337	0.002395356	0.035114595
St18	133.7093296	-0.321627338	0.105932188	-3.036162513	0.002396102	0.035114595
Sbno2	94.42591412	0.454019573	0.14954499	3.036006568	0.002397341	0.035114595
Ehbp1l1	80.97503051	0.513279632	0.169073957	3.035829059	0.002398753	0.035114595
Zdhhc22	411.2668731	0.311841706	0.10274522	3.035096976	0.002404584	0.035167857
1700123O21Rik	21.35833877	1.271736634	0.41908339	3.034567021	0.002408812	0.035186709
Cxcl14	1040.052028	-0.260152118	0.085734684	-3.034385925	0.002410259	0.035186709
Adamts10	52.99883789	0.719541986	0.237229359	3.03310682	0.002420499	0.035274727
4931406P16Rik	631.7426055	0.309525888	0.102050047	3.033079329	0.00242072	0.035274727
Svip	627.0823213	-0.224908468	0.074158452	-3.032809636	0.002422884	0.035274727
Pitpnm3	2004.7388	0.177394946	0.058530164	3.030829474	0.002438829	0.035474687
Inpp5k	434.9433978	0.234223045	0.077300326	3.03003956	0.002445217	0.035532831
Ddah1	1782.278979	-0.266834436	0.088070338	-3.029787798	0.002447256	0.035532831
Maml1	307.8590682	0.227646081	0.075203724	3.027058618	0.002469461	0.035822809
Zfp568	58.92059498	0.55381944	0.18298484	3.026586471	0.002473321	0.035846393
Ppp1r3a	4.027545963	3.053588595	1.009013997	3.02630945	0.002475588	0.035846872
Mmd2	1608.282938	-0.198541778	0.065654609	-3.024034107	0.002494283	0.036085013
Dhtkd1	61.6655983	0.567581429	0.187761877	3.02287897	0.002503824	0.036134854
A930007I19Rik	10.47302333	1.049455939	0.347185698	3.022751068	0.002504882	0.036134854
Polr2m	1452.734752	-0.201485483	0.066656436	-3.022746118	0.002504923	0.036134854
Morf4l1	2505.453234	-0.226123216	0.074812637	-3.022526993	0.002506737	0.036134854
Zfp653	113.8953133	0.347166218	0.114917811	3.020995742	0.002519449	0.036240487
Ints8	547.6671341	0.26935907	0.089178003	3.020465384	0.002523866	0.036240487
Zfp202	59.77983327	0.436831914	0.144624681	3.020452039	0.002523977	0.036240487
Eml4	588.2481861	0.21802768	0.072187648	3.020290666	0.002525322	0.036240487
Adam1a	34.53331139	0.776997763	0.257259647	3.020286205	0.002525359	0.036240487
Echdc1	245.1361129	-0.324100244	0.107325248	-3.019794982	0.002529458	0.036266873
9430037G07Rik	35.30841437	0.788296628	0.261078752	3.019382547	0.002532905	0.036283862
Zbed4	74.50340501	0.378748567	0.125458024	3.018926607	0.00253672	0.036306094
Fez2	175.3366609	-0.295467721	0.097899892	-3.018059718	0.002543988	0.036377663
Eif2d	256.466615	0.312641152	0.103631551	3.016852956	0.002554137	0.036474249
Plxna3	325.6271323	0.292273812	0.096884755	3.016716231	0.002555289	0.036474249
Tbr1	2970.938359	-0.199688235	0.066215514	-3.015731847	0.002563599	0.036517158
A230057D06Rik	183.5755789	0.451383685	0.14967933	3.015671474	0.002564109	0.036517158
Cpsf4	85.49989071	0.440624739	0.146117462	3.015551557	0.002565123	0.036517158
Ctbp1	1516.681108	-0.171090774	0.056778539	-3.013300029	0.002584233	0.036753058
Otof	296.7422615	0.343005529	0.113846205	3.012885044	0.002587769	0.036753058
Trmt1	261.7833817	0.261421364	0.086777058	3.012563123	0.002590516	0.036753058
Stx3	242.6643491	0.330944482	0.109856246	3.012523124	0.002590857	0.036753058
Fabp4	3.983998641	2.595438367	0.861774433	3.011737489	0.002597571	0.036769056
Zfp956	159.508045	0.323358478	0.107368375	3.011673384	0.00259812	0.036769056
Gm14204	187.6638712	0.402947561	0.133799081	3.01158691	0.00259886	0.036769056
1700020I14Rik	1681.113125	-0.248521428	0.082555984	-3.010338137	0.00260957	0.036888053
Arnt	395.6464771	0.354077901	0.117653161	3.009506059	0.002616729	0.036956684
Ranbp1	772.2062377	-0.266826035	0.088678895	-3.008901232	0.002621943	0.036997766
2210016L21Rik	415.9432854	-0.24321644	0.080840185	-3.008608161	0.002624474	0.037000371
Invs	130.0436289	0.338024328	0.112376001	3.007976135	0.002629938	0.037000371
Fam193b	277.8695384	0.749943355	0.249342954	3.007678153	0.002632518	0.037000371
Ilf3	734.9906418	0.2328363	0.07741417	3.007670316	0.002632586	0.037000371
3110056K07Rik	38.86035016	0.692871744	0.230377738	3.007546427	0.002633659	0.037000371
Rccd1	40.78061922	0.779655937	0.259346003	3.006238494	0.002645015	0.03709166
D630045J12Rik	2650.459431	0.250735424	0.083408886	3.006099673	0.002646222	0.03709166
Plxnb1	773.664135	-0.243400718	0.080974478	-3.005894265	0.002648011	0.03709166
Psat1	1129.991719	-0.25161798	0.08371265	-3.005734256	0.002649404	0.03709166
Nhsl1	531.7753865	-0.208204505	0.069314731	-3.003755507	0.002666695	0.037252419
Mir6935	3.710787676	2.19810746	0.731792203	3.003731729	0.002666904	0.037252419
Epb4.1l5	200.95302	-0.325063297	0.108224899	-3.003590663	0.00266814	0.037252419
Mon1b	401.3100466	-0.202285291	0.067353023	-3.003358756	0.002670175	0.037252419
Ywhae	3657.298988	-0.184919954	0.061587787	-3.002542598	0.002677345	0.037320003
Sdha	2379.711422	-0.172993413	0.057629136	-3.00183942	0.002683537	0.037373047
Rpl5	840.9993873	-0.269289837	0.089715976	-3.001581742	0.002685809	0.037373047
Smg6	694.1803662	0.172241778	0.057413499	3.000022292	0.002699598	0.037532373
Pan3	1330.099682	0.15576488	0.051936673	2.999130874	0.00270751	0.037609772
Smim10l1	1959.421979	-0.280288094	0.093485977	-2.99818331	0.002715943	0.037694276
Ahi1	3361.753779	0.235348903	0.078517634	2.997401864	0.002722915	0.037718963
Rab14	3045.372902	-0.141386435	0.047169915	-2.997385834	0.002723058	0.037718963
Snap23	141.6468501	0.413120408	0.137835734	2.99719381	0.002724774	0.037718963
Zkscan2	198.3317804	0.490618431	0.163735852	2.996401979	0.002731861	0.037784457
Cryz	93.06777469	-0.352025293	0.117551861	-2.99463821	0.002747705	0.037970875
Plcxd1	87.30816483	-0.425689709	0.142247089	-2.992607521	0.002766052	0.038161774
Dap3	450.3983113	0.208280661	0.069600675	2.992509185	0.002766943	0.038161774
AF357425	11.68235713	1.252098508	0.418437314	2.992320392	0.002768655	0.038161774
Pkd2	340.5975202	0.255303803	0.085331365	2.99191046	0.002772376	0.038180253
Eya3	740.1469108	0.23005804	0.076929704	2.990496884	0.00278524	0.038319798
Firre	315.9067902	0.901676915	0.301536688	2.990272659	0.002787285	0.038319798
Gm4787	22.93181019	1.094483712	0.366270486	2.988184292	0.002806403	0.038525333
Usp29	1111.981815	-0.182604754	0.061110347	-2.988115142	0.002807038	0.038525333
Strap	816.1913024	-0.203330182	0.068056966	-2.987646874	0.002811342	0.038551425
Nefm	1196.794234	-0.240122889	0.080400197	-2.98659577	0.002821025	0.038651169
Fth1	10060.39313	-0.258577975	0.086589015	-2.986267656	0.002824053	0.038659654
Tomm6	500.0228582	-0.286920936	0.096102583	-2.985569453	0.002830509	0.038714986
Cacna1c	3061.223418	0.269045329	0.090136426	2.984867933	0.002837008	0.038770829
2700038G22Rik	17.8613785	1.198398273	0.401793288	2.982623922	0.002857889	0.039022958
Ctu2	68.73200795	0.519203753	0.174105076	2.982128751	0.002862516	0.039052895
Hspb7	8.72002397	1.979063341	0.663975281	2.980628041	0.00287658	0.039211421
Cby1	189.8650204	-0.33676724	0.113009119	-2.980000591	0.002882478	0.039258473
Igflr1	7.484888192	1.385405035	0.465269764	2.977638224	0.002904786	0.039514928
Aass	70.26121731	-0.460438292	0.154639977	-2.977485514	0.002906234	0.039514928
Tbc1d9b	1922.441011	-0.182441121	0.061290469	-2.976663831	0.002914033	0.039584577
Plcl1	978.764336	-0.190656767	0.064055596	-2.976426391	0.002916291	0.039584577
Fryl	1966.166736	0.20038412	0.067338593	2.97576932	0.002922546	0.039613571
Atp6ap1	4438.601678	-0.175735981	0.059057352	-2.975683392	0.002923365	0.039613571
Rnasek	672.1421055	-0.288542047	0.09700886	-2.974388604	0.00293573	0.039747558
Rbm24	299.2793442	0.333682023	0.112225078	2.973328489	0.00294589	0.039851482
Gabrg1	397.7845826	-0.235386363	0.079182748	-2.97269759	0.002951951	0.039875549
Nars	1245.605244	-0.19209795	0.064624861	-2.972508522	0.00295377	0.039875549
Prex2	2000.147399	-0.26200333	0.088146338	-2.972367726	0.002955125	0.039875549
Rasgef1b	1011.616627	-0.233674653	0.07866663	-2.970441882	0.002973717	0.040092698
Prkar2b	888.165454	-0.236970458	0.079783746	-2.970159583	0.002976451	0.040095867
Mir758	3.781733638	2.128864415	0.716968082	2.969259677	0.002985182	0.040155741
Hlf	4283.19556	-0.219699163	0.07399307	-2.969185668	0.002985901	0.040155741
Ssc5d	28.94615799	0.803377751	0.270665722	2.968154759	0.002995934	0.040256929
2900011O08Rik	2193.388027	-0.158048254	0.053257482	-2.967625364	0.003001099	0.040292575
Rnf157	4127.424718	-0.112026196	0.037762384	-2.966608142	0.003011045	0.040360886
Selplg	379.1516634	-0.277776106	0.093634802	-2.966590428	0.003011218	0.040360886
Ptges3	1392.438614	-0.163670757	0.055185207	-2.965844757	0.003018528	0.040425097
4930511A08Rik	2.990672529	2.717655263	0.916770498	2.964379057	0.003032944	0.040584286
Ppm1a	2006.808971	-0.115998808	0.039140768	-2.963631414	0.003040322	0.040649107
Kif13b	326.0849259	0.240340181	0.081104906	2.963324837	0.003043352	0.040655739
Cntrl	85.10483729	0.651122658	0.219895332	2.961057215	0.00306585	0.04089404
Prdx1	1027.62694	-0.270624215	0.091395816	-2.961013163	0.003066288	0.04089404
Tas1r3	9.061643573	1.220410935	0.412246636	2.960390285	0.003072495	0.04093303
R3hdm4	1513.291704	-0.183166747	0.061876311	-2.960207952	0.003074314	0.04093303
BC005624	302.5979327	-0.320245329	0.108202557	-2.959683561	0.003079552	0.040968764
Xylt1	576.4368035	0.207536366	0.070132687	2.95919597	0.003084429	0.040988855
Mir3470b	6.741669213	1.861377362	0.629094722	2.958818912	0.003088205	0.040988855
Ppp1r1b	1936.326402	-0.258045862	0.087213988	-2.958766903	0.003088726	0.040988855
Ttc14	1058.028319	0.672499793	0.22736673	2.957775714	0.003098675	0.041059644
Bcas2	308.5981794	-0.24284714	0.082109983	-2.957583597	0.003100607	0.041059644
Nkain1	402.9790457	-0.230047113	0.077785076	-2.957471099	0.003101738	0.041059644
Canx	6665.08449	-0.149085939	0.050416618	-2.957079337	0.003105682	0.041077957
Atp10a	145.5655764	0.443757078	0.150111709	2.956178982	0.003114763	0.041164131
Zmat2	1041.58922	-0.333447724	0.112834562	-2.955191359	0.003124752	0.04121065
Rps19	380.5194925	-0.293386842	0.099284467	-2.955012519	0.003126564	0.04121065
Klf2	97.79126668	0.574753138	0.194544177	2.954357963	0.003133203	0.04121065
Pacs2	1449.182873	-0.154061053	0.05214751	-2.954331937	0.003133468	0.04121065
Fat4	773.0684292	0.288302902	0.097600219	2.953916536	0.003137689	0.04121065
Scg3	2386.370015	-0.210690724	0.071326107	-2.953907541	0.00313778	0.04121065
Dnase1l2	12.67712854	1.266420152	0.428754116	2.953721269	0.003139674	0.04121065
BC029722	266.1298029	-0.257536326	0.087194113	-2.953597627	0.003140932	0.04121065
S100b	540.9751265	-0.310225228	0.105034637	-2.953551665	0.0031414	0.04121065
Cnpy2	113.98355	-0.43012216	0.145658293	-2.952953462	0.003147494	0.041256859
1810011H11Rik	3.23688022	-2.343828391	0.793863285	-2.952433291	0.003152802	0.041292696
Gm5136	9.315114242	1.479142835	0.501326244	2.950459612	0.003173015	0.041491838
Elp4	407.1217254	-0.225557515	0.076459828	-2.950013357	0.003177602	0.041491838
Rpph1	19541.43312	-0.312347833	0.105882998	-2.949933789	0.00317842	0.041491838
Katnal2	37.20593105	0.649510687	0.220184175	2.949851806	0.003179264	0.041491838
Col12a1	254.5900912	0.383779273	0.130108377	2.949689193	0.003180937	0.041491838
Pdcd7	174.3352886	0.282782547	0.095940238	2.947486411	0.003203688	0.041718093
Ric1	803.5241891	0.235104771	0.079769052	2.947318096	0.003205433	0.041718093
L3mbtl1	63.64476373	0.779454361	0.264467879	2.947255307	0.003206084	0.041718093
Rab7	2185.015779	-0.279818748	0.094977569	-2.946156153	0.003217499	0.041810126
Efhd1	289.6927975	-0.359322261	0.121966533	-2.946072593	0.003218369	0.041810126
Rab36	220.8919973	0.282230061	0.095837937	2.944867878	0.003230926	0.041939301
Unc45b	7.909140655	1.390286221	0.472154109	2.944560246	0.00323414	0.04194708
2310045N01Rik	166.6361154	0.281302403	0.095556941	2.943819692	0.003241888	0.042013613
Spag5	51.98895731	0.706890914	0.240284288	2.941894035	0.003262115	0.042241629
Gm10125	32.03406259	0.623866242	0.212146128	2.940738292	0.00327431	0.042365352
Tram1l1	341.1685244	-0.239418184	0.081431664	-2.940111654	0.00328094	0.042383621
Mog	402.5910094	-0.238584235	0.08114819	-2.940105437	0.003281006	0.042383621
Ftx	454.4719996	1.102201332	0.375042547	2.938870113	0.003294111	0.042458735
Haus7	23.61227686	-0.715358848	0.243424674	-2.938727764	0.003295624	0.042458735
Pnmal2	2276.574254	-0.125416708	0.042678636	-2.938629732	0.003296667	0.042458735
Aldh6a1	1023.782301	-0.232825427	0.079231124	-2.938560204	0.003297406	0.042458735
Syngr1	3477.121907	-0.189716632	0.064583044	-2.937561008	0.003308051	0.042561641
Cers2	602.6549452	-0.228975426	0.077967209	-2.936817023	0.003315997	0.042606334
Synm	388.3795613	-0.223569733	0.076128578	-2.93673859	0.003316836	0.042606334
Cep78	113.0179544	0.346512516	0.118017777	2.936104414	0.003323624	0.042659383
Abi3bp	491.1951399	0.301240577	0.102638715	2.934960519	0.003335901	0.042782734
Ube2m	1843.579726	-0.205842422	0.070148665	-2.934374054	0.003342212	0.042803722
Flt3	114.6112655	0.42832783	0.14597212	2.934312593	0.003342874	0.042803722
DQ267102	9.55352806	1.095714824	0.373453475	2.934006232	0.003346175	0.042811826
Rps8	556.7795213	-0.312292773	0.106494889	-2.932467225	0.003362804	0.042990303
Mapk14	1174.823189	0.163911915	0.055907704	2.931830556	0.003369705	0.043044231
6820431F20Rik	176.6339024	0.419769807	0.14319734	2.931407844	0.003374295	0.043068563
Tars2	153.665291	0.375385235	0.128084124	2.930770982	0.00338122	0.043088513
Helq	113.3109923	0.508626158	0.173547718	2.930756819	0.003381374	0.043088513
Sdccag3	428.9545664	0.207002655	0.070636751	2.930523443	0.003383915	0.043088513
Arsg	131.0077811	-0.345510928	0.117912172	-2.930239705	0.003387006	0.043093678
Mir382	7.575998359	1.604835347	0.547795006	2.929627559	0.003393685	0.043144438
Dennd4c	566.9858787	0.207340189	0.070792132	2.928859227	0.003402085	0.043197601
Gpr37l1	957.411422	-0.204348379	0.069773178	-2.928752622	0.003403252	0.043197601
Mast1	1143.535062	0.216429753	0.073918117	2.927966282	0.00341187	0.043272766
Arhgdia	1504.812458	-0.221977635	0.075832032	-2.927227846	0.003419982	0.043320542
Bpgm	259.1387326	-0.303784432	0.103782283	-2.9271319	0.003421038	0.043320542
Fam219a	949.587983	-0.197367001	0.067484062	-2.924646127	0.003448481	0.043633623
Dock1	515.6196805	-0.209269902	0.071616507	-2.922090326	0.003476907	0.043958624
Eif5	2387.325572	-0.196427144	0.067292866	-2.918989116	0.003511685	0.04433361
Ifit2	133.6948808	-0.368251924	0.126158913	-2.918952897	0.003512093	0.04433361
Rnpepl1	198.6648222	0.372185783	0.127535418	2.918293506	0.003519529	0.044392549
Gm6402	19.8659558	1.021264836	0.350023436	2.917704164	0.003526187	0.044441593
Zfyve16	249.7311831	0.323156049	0.110803082	2.916489711	0.003539944	0.044550281
Art1	3.319752824	2.76921734	0.94963439	2.916087884	0.003544506	0.044550281
Fundc1	571.3828314	-0.252009507	0.086420431	-2.916087147	0.003544515	0.044550281
Dzip1l	234.9653003	0.268522915	0.092099473	2.915574943	0.003550338	0.044550281
Mon2	1833.111211	0.129851292	0.044537585	2.915544084	0.003550689	0.044550281
Ppef2	7.385284809	1.271574017	0.436146378	2.915475357	0.003551472	0.044550281
Mroh4	4.019178062	2.142270199	0.73506564	2.914393058	0.003563809	0.044670117
Zdhhc1	148.4993269	0.363735307	0.124838	2.91365856	0.003572204	0.044740388
3110021N24Rik	20.9291472	0.835478562	0.286833924	2.912760631	0.003582491	0.044834232
Clec4n	3.749539593	1.997812362	0.686012018	2.912211898	0.003588791	0.044878068
Ptprk	1536.347981	0.17792828	0.061179781	2.90828566	0.003634162	0.045410044
Ppm1k	1597.485272	-0.19692231	0.06772035	-2.907874958	0.003638938	0.04542859
Plcb1	5603.929293	-0.152605068	0.05248653	-2.907509191	0.003643196	0.04542859
Ankrd6	593.5481776	0.229520516	0.0789428	2.90742812	0.003644141	0.04542859
Rpl35a	469.9637299	-0.293583816	0.101009176	-2.906506403	0.003654894	0.045498135
Zcchc8	214.683477	0.305633525	0.105156485	2.906463865	0.003655391	0.045498135
Birc6	5451.32519	0.160963535	0.055389695	2.906019503	0.003660586	0.045527478
Psme4	885.0896171	0.256983236	0.088448002	2.905472465	0.003666991	0.045571809
Phf13	185.9371783	0.351711535	0.121068798	2.905055142	0.003671884	0.045578863
Sbf2	1124.544376	0.181711108	0.062552458	2.904939542	0.00367324	0.045578863
Rpl29	799.8127584	-0.281794744	0.097026981	-2.904292628	0.00368084	0.045637859
Hic2	116.4519602	0.441926277	0.15223361	2.902948155	0.003696678	0.045798847
Usp36	292.1577422	0.30140888	0.103844993	2.902488331	0.00370211	0.045830745
Cox16	16.20954078	0.970550013	0.334519541	2.901325315	0.003715879	0.045943841
4930402H24Rik	1285.361154	0.222236874	0.076600833	2.901233123	0.003716972	0.045943841
Zfp384	593.3499024	0.208770551	0.071970386	2.900784096	0.003722302	0.045951825
Uchl1	1390.422363	-0.258429682	0.089099527	-2.900460779	0.003726145	0.045951825
Trim37	5514.419345	-0.146968024	0.050670853	-2.900445032	0.003726332	0.045951825
Idh1	485.0096574	-0.219934094	0.075833736	-2.900214415	0.003729075	0.045951825
Rps2	1370.319837	-0.236019852	0.081388486	-2.899916961	0.003732615	0.045960153
Rab31	1015.267603	-0.180627318	0.062297155	-2.89944731	0.003738212	0.045993764
Crybb1	20.58815206	-0.721720708	0.248955219	-2.898998105	0.003743572	0.046006116
Pdcd6	621.748858	-0.242190597	0.083546189	-2.898882625	0.003744951	0.046006116
Zc3h11a	986.162002	0.252108481	0.087017242	2.89722444	0.003764803	0.046214615
Rrbp1	330.4775993	-0.198578357	0.068566332	-2.896149633	0.003777722	0.046337749
Slc35g1	49.43944458	0.472151476	0.163116435	2.894567161	0.003796817	0.046524183
Yy2	35.26723167	0.649717106	0.224487957	2.894218094	0.003801041	0.046524183
Prkd2	53.92962116	0.580757848	0.200664721	2.894170162	0.003801621	0.046524183
Ccbl2	49.28732974	-0.582692196	0.201352985	-2.893884076	0.003805086	0.046531099
Eif4h	2107.717381	-0.163882351	0.05664836	-2.89297611	0.003816103	0.046587337
4933431E20Rik	1317.628493	-0.136845151	0.047304859	-2.892835002	0.003817818	0.046587337
Id2	1379.495175	-0.255329935	0.088270624	-2.892581067	0.003820906	0.046587337
Slc35d1	129.1207698	0.298137314	0.10307786	2.892350641	0.003823709	0.046587337
Rsl24d1	240.0107814	-0.269370538	0.093133355	-2.892310038	0.003824204	0.046587337
BC005561	244.944617	0.389939451	0.134852127	2.891607714	0.003832762	0.04662212
Amotl2	204.0061826	0.261617046	0.090474877	2.891598792	0.003832871	0.04662212
Nme1	377.3176258	-0.24655302	0.085287444	-2.890847788	0.003842042	0.046698269
4833411C07Rik	4.743874958	1.677553801	0.580425836	2.890212147	0.003849819	0.046757381
Pfas	321.0853623	0.224688458	0.077756266	2.889650841	0.003856699	0.046771515
D930015E06Rik	232.159839	0.345370829	0.119522576	2.889586557	0.003857488	0.046771515
Cxcl12	510.8987469	0.381221335	0.131957991	2.888959823	0.003865185	0.046771515
Ddo	60.17348521	-0.442271095	0.153090992	-2.888942643	0.003865396	0.046771515
4921531C22Rik	32.78538781	0.59409099	0.205644	2.888929361	0.003865559	0.046771515
Tnrc6a	956.4108329	0.325878954	0.112949542	2.885172879	0.003911988	0.047297612
Nid2	63.86179166	0.556809474	0.193091431	2.883657086	0.003930865	0.047458836
Add3	1705.783574	-0.181456489	0.062929866	-2.883471746	0.003933179	0.047458836
Sox9	653.3494082	-0.251962844	0.087385342	-2.883353648	0.003934654	0.047458836
Sec24b	1441.860943	0.147546539	0.051175401	2.883153545	0.003937155	0.047458836
Ccser1	312.0668933	0.285105002	0.098925856	2.882006911	0.003951511	0.047596124
Midn	984.1062771	0.306748022	0.106451183	2.881583963	0.003956818	0.047624297
2610005L07Rik	106.2450193	0.540034766	0.187449603	2.880959779	0.003964662	0.04768294
Arih2	556.7460959	0.168852456	0.058626296	2.880148772	0.003974876	0.047769965
Sparc	2611.679265	-0.288847113	0.100350474	-2.878383133	0.003997194	0.048002225
Mmadhc	178.3179754	-0.243646966	0.084698284	-2.876645834	0.004019264	0.048231171
Rab15	984.5941821	-0.183927239	0.063945802	-2.876298862	0.004023685	0.048248138
Donson	106.1061284	0.425823886	0.148064104	2.875942757	0.004028228	0.04826653
Mlxip	496.1319249	0.344229678	0.119722859	2.875221005	0.004037448	0.048290209
Rdx	933.8421903	-0.173664029	0.06040223	-2.87512609	0.004038662	0.048290209
Zc3h12c	508.4403329	0.269170294	0.093621799	2.87508141	0.004039233	0.048290209
Scn1b	2321.155925	-0.191879954	0.066759536	-2.874195458	0.004050582	0.048389827
Postn	31.67179242	0.705794915	0.24561909	2.873534448	0.004059068	0.048432549
Wbp2	3477.681498	-0.169822474	0.059100617	-2.873446713	0.004060196	0.048432549
Arhgap21	3613.77049	0.162211672	0.056493207	2.871348293	0.004087249	0.048687042
Zfp583	95.29424193	0.367240917	0.127899629	2.871321206	0.004087599	0.048687042
Diras2	4866.305279	-0.154516277	0.053821042	-2.870926878	0.004092702	0.048711653
B3galt2	866.4347284	-0.180154309	0.062813856	-2.868066376	0.004129889	0.049101289
Rab27b	722.0028735	-0.253047999	0.088233415	-2.867938417	0.004131559	0.049101289
Israa	17.39440799	1.293751187	0.451148962	2.867680734	0.004134926	0.049104919
Fam228a	15.15261368	1.044929159	0.364569557	2.866199711	0.004154321	0.049294769
Rnf13	1265.485979	-0.16765885	0.058508981	-2.865523342	0.004163206	0.049294769
Trpm7	924.5859719	0.280790433	0.097995605	2.865337019	0.004165656	0.049294769
Mfsd7b	195.6660188	0.432495527	0.150951606	2.865127028	0.00416842	0.049294769
Ppp3cb	4810.856296	-0.141889997	0.049524187	-2.865064644	0.004169241	0.049294769
Map4k5	597.3627826	0.190367955	0.066444744	2.86505662	0.004169347	0.049294769
Slc25a28	207.9776433	0.305262726	0.106583375	2.864074503	0.004182296	0.049411459
Pgam5	368.4512825	-0.246546019	0.086117754	-2.862894205	0.004197907	0.049559397
Crhr1	266.7556136	0.325780121	0.113817789	2.862295287	0.004205849	0.049591748
Ibsp	6.676753314	2.158653015	0.754187993	2.862221402	0.004206829	0.049591748
Neat1	290.8992205	0.442383298	0.154582801	2.861788613	0.004212578	0.049623051
Maob	216.7306102	-0.398915457	0.139405333	-2.861550902	0.004215738	0.049623845
Kcnq1ot1	1907.271855	1.119033812	0.391100672	2.86124237	0.004219843	0.04963575
1700007P06Rik	3.804087565	-1.927962962	0.673951559	-2.860684775	0.004227271	0.049686697
Ptn	924.836269	-0.223959551	0.078331608	-2.859121086	0.004248166	0.049895735
Mdh1	3991.702546	-0.201028323	0.070358423	-2.857203341	0.004273919	0.050105158
Gk5	47.71488006	0.563532265	0.197246485	2.856995223	0.004276723	0.050105158
Gm20172	35.68256625	1.685504413	0.589968929	2.856937594	0.004277499	0.050105158
Zfp365	6805.474074	-0.141847228	0.049651372	-2.856864215	0.004278488	0.050105158
Hsd11b1	72.06814873	-0.576260185	0.201766313	-2.856077286	0.004289107	0.050192877
Hnrnpul2	2145.725506	-0.199292662	0.069799327	-2.855223265	0.004300658	0.050291373
Zbed6	747.2618492	0.607564879	0.212821888	2.854804477	0.004306333	0.050321055
Olfr110	3.696729244	1.78534169	0.625895879	2.852457973	0.004338255	0.050657177
Chfr	215.6067835	0.458447427	0.160799042	2.851058192	0.004357399	0.050843721
Zfp157	358.2037026	0.246163722	0.086351378	2.850721405	0.004362017	0.050860611
Tgfa	697.5753196	-0.212195754	0.074482207	-2.848945579	0.004386438	0.051108218
Ptpdc1	322.453613	0.222707859	0.078195705	2.848083001	0.004398345	0.051209761
Fbxo45	764.0626008	-0.205025459	0.072002556	-2.847474751	0.004406759	0.051240861
Susd1	166.3669297	0.271381033	0.09530742	2.847428168	0.004407404	0.051240861
Whsc1l1	2010.767549	0.173057844	0.060796453	2.84651217	0.004420104	0.051333101
Hdac4	710.6112806	0.253027542	0.08889405	2.846394575	0.004421737	0.051333101
Ube2v2	625.3284323	-0.252783408	0.08885445	-2.844915556	0.00444232	0.051534764
Gdi2	3158.611615	-0.199793509	0.070242767	-2.844328575	0.004450513	0.051592504
Utp6	427.8636684	-0.175225973	0.061640566	-2.842705452	0.004473239	0.051818517
Borg	3.671494133	2.316816853	0.816009568	2.839203049	0.004522637	0.052343665
Tmem181b-ps	642.5095242	1.069770469	0.376808509	2.839029492	0.004525097	0.052343665
Plin3	95.70238855	-0.413891764	0.14584108	-2.837964192	0.004540228	0.052480844
Chd8	2406.112072	0.154432622	0.054439653	2.836767215	0.004557283	0.052640058
Cacna1a	3482.051838	0.20204632	0.071234911	2.836338479	0.004563405	0.052672861
Ptdss1	992.9580963	-0.16049297	0.056599208	-2.835604546	0.004573904	0.052756089
Ctps2	443.4778617	0.223805728	0.078944944	2.8349596	0.004583148	0.052824733
Kansl3	442.7161463	0.265579902	0.093691753	2.834613429	0.004588117	0.052844038
Pcmt1	903.4600027	-0.191538831	0.067577233	-2.834369273	0.004591624	0.052846496
Pde7a	359.0058536	0.258420113	0.091222174	2.832865089	0.004613285	0.05305774
Tsnax	809.6900893	-0.207852638	0.073378131	-2.832623762	0.004616769	0.053059773
Dynlt3	1300.133614	-0.261615316	0.092394614	-2.831499646	0.004633028	0.053208525
Skint6	2.849479577	2.39526358	0.846856437	2.828417514	0.004677875	0.053684216
Hsph1	1922.806282	-0.187772587	0.066398051	-2.827983416	0.004684223	0.053684216
Zgpat	143.1585261	0.433384776	0.153249673	2.827965425	0.004684487	0.053684216
Dpep1	2.791784218	3.267027737	1.155293835	2.827876024	0.004685795	NA
Retsat	64.29782513	-0.414685945	0.146780112	-2.8252189	0.004724833	0.054107932
2810468N07Rik	121.0790994	-0.339816844	0.12030642	-2.824594431	0.00473405	0.054168087
Atp6v1b2	8164.525536	-0.157926414	0.055914917	-2.824405746	0.004736838	0.054168087
Atp10d	39.59237717	0.642969803	0.227756314	2.823060279	0.004756763	0.054357194
Nfe2l1	2461.37301	-0.150647031	0.053388519	-2.821712095	0.004776804	0.054547361
Gucy1b3	2478.958557	-0.143348567	0.050806959	-2.821435709	0.004780922	0.054555556
Daam2	1369.47631	-0.180045029	0.0638348	-2.820483965	0.004795127	0.054678762
Pfkm	2631.096012	-0.148765119	0.052798896	-2.81758008	0.004838705	0.05513649
Gltp	259.180526	-0.341716749	0.121344745	-2.816081966	0.004861326	0.055354945
Glt8d1	153.9634018	0.361994418	0.128576166	2.815408393	0.004871528	0.055431774
Rpl6	1296.181382	-0.240858357	0.085560684	-2.815058801	0.004876831	0.055437238
Disp1	198.7451981	0.27110278	0.096309189	2.814921219	0.004878919	0.055437238
Ran	900.0196177	-0.200807441	0.071352301	-2.814309259	0.004888218	0.055439742
Kmt2b	955.6211445	0.274157927	0.097419966	2.814186247	0.004890089	0.055439742
Gpc6	344.908813	-0.241480644	0.085822348	-2.813726822	0.004897082	0.055439742
Rce1	116.6320774	0.385503577	0.137019808	2.813487951	0.004900722	0.055439742
Dis3	196.9579838	0.283960125	0.100929052	2.813462717	0.004901107	0.055439742
Pds5a	910.3376313	0.169812446	0.060358217	2.813410588	0.004901902	0.055439742
Asap3	36.27387844	0.605509853	0.215239137	2.81319588	0.004905176	0.055439742
Gm3696	5.04000444	-1.536445157	0.546216038	-2.812889131	0.004909858	0.055439742
Jmjd1c	2474.568938	0.235557428	0.083742909	2.812864161	0.004910239	0.055439742
Exoc3	1173.126801	-0.15874463	0.056440992	-2.812576909	0.004914627	0.055450263
Vprbp	834.7071124	0.156343245	0.055627243	2.810551728	0.004945664	0.05576123
Ezr	584.2446769	-0.302086753	0.107505376	-2.809968801	0.00495463	0.05578962
Gm9159	10.88024843	1.284757073	0.457219348	2.809935927	0.004955136	0.05578962
Rdh14	214.3402679	-0.278563036	0.099147706	-2.809576206	0.004960677	0.055799719
Dnajc5	3143.64783	-0.14264822	0.050774859	-2.809426225	0.004962989	0.055799719
Mrgbp	41.98893545	0.655925922	0.233495319	2.809160904	0.004967081	0.055806621
Fnbp1l	1544.570088	0.221849465	0.078994337	2.808422402	0.004978488	0.055866292
A230050P20Rik	311.8017911	0.245459655	0.087403008	2.808366219	0.004979357	0.055866292
Gm38413	38.39777918	0.869463329	0.30971183	2.807330053	0.004995403	0.05600716
Ngfrap1	676.2383695	-0.239497342	0.085325723	-2.806859824	0.005002701	0.056042024
Unc45a	113.780157	0.350725679	0.124971236	2.806451224	0.00500905	0.056042024
Slc25a36	504.4316582	0.266546126	0.094982136	2.806276382	0.005011768	0.056042024
Drg1	718.1907668	-0.176055171	0.0627397	-2.806120704	0.005014191	0.056042024
Cox7a1	9.49868868	1.537358857	0.547881552	2.806005878	0.005015978	0.056042024
Tnfrsf21	1252.29778	-0.17475012	0.062289323	-2.805458663	0.005024503	0.056059092
Dhx33	518.1311853	0.184267942	0.065684753	2.805338107	0.005026382	0.056059092
Mpp4	8.995430341	1.149050519	0.409612331	2.805214665	0.005028308	0.056059092
Zcchc18	1605.212528	-0.196328267	0.06999197	-2.805011292	0.005031482	0.056059092
Sik1	357.6453691	0.356517642	0.127140644	2.804120152	0.00504541	0.056175265
Pde4dip	2906.086544	0.155558659	0.055483229	2.803705942	0.005051896	0.056208471
Anapc16	419.139036	-0.25423223	0.090688569	-2.803354746	0.005057401	0.056214191
Rpgr	359.3861097	0.278626001	0.099394763	2.803226186	0.005059417	0.056214191
Gm20199	93.66284631	1.318627231	0.470764038	2.801036454	0.005093876	0.056557892
Helz2	53.25130117	0.62045096	0.221612471	2.79971139	0.005114831	0.056709269
Ankrd27	301.7918765	0.299281661	0.106902585	2.799573657	0.005117014	0.056709269
Chst1	1894.148749	-0.195602852	0.069873767	-2.799374663	0.005120169	0.056709269
Mllt10	590.6767059	0.203736121	0.07278158	2.799281371	0.005121649	0.056709269
Akt2	1143.15057	-0.17895366	0.063965355	-2.797665387	0.005147341	0.056954438
Nfkbiz	87.46400749	0.522948865	0.186997133	2.796560865	0.005164968	0.057110096
Scd1	4089.173525	-0.233359207	0.083486786	-2.795163373	0.005187349	0.057318067
Aoc2	32.54842517	0.734451092	0.262837418	2.794317103	0.005200945	0.057428743
Tmem150a	51.74441203	0.550699582	0.197108687	2.793887929	0.005207852	0.057451181
Tma7	341.4009869	-0.278680683	0.099751619	-2.79374597	0.005210139	0.057451181
Mfap3	797.0271024	0.248896971	0.089130831	2.792490191	0.005230405	0.057635043
Arl4c	396.1080301	-0.215345398	0.077133082	-2.791868199	0.00524047	0.057706312
Adcy9	1674.776758	0.120459779	0.043176357	2.789947713	0.005271655	0.058009904
Il33	573.3443149	-0.328520559	0.117770865	-2.789489226	0.005279125	0.058052287
Mau2	1071.158987	0.195957562	0.070262219	2.788946393	0.005287982	0.058109848
Mir466q	2.961468179	2.495133604	0.894873077	2.788254189	0.005299295	0.058194307
Epb4.1	487.8940081	0.277769121	0.099636699	2.787819381	0.005306412	0.058232609
Rnf128	183.7913857	-0.264562612	0.094912772	-2.787428976	0.00531281	0.058262968
Egr2	179.0799971	0.760542647	0.272899173	2.786899782	0.005321493	0.058318333
Dnajb6	605.6335043	-0.210219584	0.07543788	-2.786658163	0.005325462	0.058321991
Acsf2	339.8827435	-0.2461923	0.088356111	-2.78636414	0.005330296	0.058335105
Cd81	4764.34684	-0.185335806	0.066526907	-2.785877391	0.005338306	0.058382945
Rpl19	1202.268014	-0.286062564	0.102707267	-2.785222245	0.005349105	0.058461195
Tspan12	220.7819003	-0.260195026	0.093439389	-2.784639628	0.005358724	0.058526462
Atf4	877.5785038	-0.206395993	0.07414594	-2.783645231	0.005375179	0.058666242
Rbmxl1	102.0713711	-0.393628163	0.141430858	-2.783184431	0.00538282	0.058709695
Rtf1	934.6755151	-0.181603765	0.065284656	-2.78172201	0.005407133	0.058934815
Higd2a	386.1002693	-0.237157342	0.085283006	-2.780827675	0.005422051	0.059057289
Sv2a	4418.096168	-0.139147008	0.050060851	-2.779557372	0.005443304	0.059238021
Prkcb	24037.15975	-0.148738969	0.053514876	-2.779394834	0.005446028	0.059238021
Papss2	273.4071688	-0.403426986	0.14516943	-2.779007855	0.005452521	0.059268456
Ckap5	2570.034777	-0.116516848	0.041930822	-2.778787561	0.00545622	0.059268508
Dhrs7	154.3790063	-0.320712439	0.11542809	-2.778460937	0.005461708	0.059287986
Dnajc12	79.01164368	-0.392020151	0.141121506	-2.777890927	0.005471298	0.059351931
Phxr4	12.82088461	0.965302043	0.347545304	2.777485497	0.005478128	0.059385874
Scaf8	1005.55888	0.148368907	0.053426699	2.777055472	0.005485382	0.05942435
Slc25a22	1801.483239	-0.140996063	0.050803551	-2.775319065	0.005514758	0.059646781
Ulk4	138.3959444	0.46191634	0.16644409	2.775204216	0.005516706	0.059646781
Ssx2ip	790.3232872	-0.186140594	0.067073271	-2.775182905	0.005517067	0.059646781
AF357426	25.04517431	1.045546709	0.37681147	2.774721025	0.005524908	0.059691327
Tet2	1102.25171	0.471851783	0.170073336	2.774401873	0.005530332	0.059709716
BC065397	40.68502498	0.593917914	0.214121227	2.773746081	0.005541491	0.059752906
Pnpla6	378.0597281	0.330902372	0.119303267	2.773623737	0.005543575	0.059752906
Rbm15	237.5165373	0.293736107	0.105907695	2.773510522	0.005545505	0.059752906
AI854517	246.2802841	0.307747364	0.110991373	2.772714263	0.005559091	0.059859097
Pros1	114.0496951	-0.367730165	0.132644278	-2.772303271	0.005566115	0.059894536
5530601H04Rik	98.41861581	0.523148115	0.188746625	2.771695201	0.005576523	0.059966306
Sf3b6	288.7338075	-0.317479269	0.114591995	-2.770518735	0.005596708	0.060132261
Dlx6os2	5.639811058	1.609420389	0.580942869	2.770359142	0.005599451	0.060132261
Supt4a	146.8871657	-0.311005419	0.112272319	-2.770098829	0.005603929	0.06013556
Tex9	123.3741812	0.37133815	0.134071565	2.769701015	0.005610777	0.06013556
Aldh1l1	352.6801949	-0.310754851	0.112198508	-2.769687893	0.005611003	0.06013556
Mbip	157.1336922	0.343903594	0.124177506	2.7694516	0.005615075	0.060139024
Fbf1	519.8962708	0.230344763	0.083184643	2.769077963	0.005621518	0.06016787
Usp42	632.4789754	0.197665562	0.071412467	2.767941914	0.005641151	0.06030227
Map3k12	1606.72901	0.105119723	0.037978446	2.767878483	0.005642249	0.06030227
Ppp4r1	293.3783224	0.304745263	0.110107792	2.767699342	0.005645351	0.06030227
Frem2	97.6725491	0.426368227	0.15410806	2.766683502	0.00566297	0.060450231
Stmn2	1927.668537	-0.178797341	0.064638661	-2.76610527	0.005673022	0.060517262
Ctsz	170.6375638	-0.353734594	0.127925811	-2.765154205	0.005689589	0.060653668
Tmeff1	577.0224838	-0.199845298	0.072288564	-2.764549304	0.005700149	0.060725892
Ctss	597.7136567	-0.34194836	0.123792032	-2.762280846	0.005739908	0.061108883
Csf1r	717.3811617	-0.233763645	0.084643477	-2.761744342	0.005749348	0.061155791
Sun1	815.6804218	0.20846361	0.075486607	2.761597288	0.005751938	0.061155791
Brwd3	354.3732946	0.305599248	0.110704005	2.760507612	0.005771161	0.061319544
Rnf8-cmtr1	17.60222901	1.681715209	0.609378983	2.759719741	0.005785097	0.06142693
Gm13889	184.3664031	0.303453515	0.109995513	2.758780853	0.005801743	0.061562937
St7l	481.0006842	0.20203259	0.073248813	2.758168781	0.005812618	0.061637567
Plek	231.0808506	-0.24562691	0.08907497	-2.757530082	0.005823985	0.06171732
Ldb3	76.58627936	0.507628985	0.18412044	2.757048507	0.00583257	0.061767492
Nfyc	334.2298259	0.197359152	0.071591118	2.756754691	0.005837813	0.061782236
Diexf	229.6817424	0.29509399	0.107074013	2.755981407	0.005851632	0.061887666
Gatsl2	1489.885468	-0.173701891	0.063035295	-2.755629056	0.005857939	0.061904416
B130006D01Rik	37.22757184	1.247837159	0.452917408	2.755109736	0.005867245	0.061904416
Zswim4	247.6717629	0.297738492	0.108068002	2.755103133	0.005867364	0.061904416
Cd209b	4.148219911	1.76296082	0.639905883	2.755031431	0.00586865	0.061904416
Spryd7	636.1720688	-0.198898033	0.072202099	-2.754740323	0.005873873	0.061918808
Eif4b	1861.692936	-0.128557364	0.046712426	-2.75210209	0.005921406	0.06237888
Txlnb	51.03874544	0.778206649	0.282859013	2.751217443	0.005937422	0.062442919
Pqlc2	80.99271567	0.46038001	0.167342478	2.751124613	0.005939105	0.062442919
Rbp4	74.66577274	-0.454048448	0.165041219	-2.751121519	0.005939161	0.062442919
Trp53rkb	65.25002449	0.578096025	0.210177634	2.750511627	0.005950228	0.062518309
Abhd17b	416.5352859	-0.20345322	0.073985938	-2.749890409	0.00596152	0.062595959
Npas4	757.6103619	0.910528424	0.331187386	2.749284733	0.005972548	0.062644111
Grina	3211.755937	-0.173502432	0.063109929	-2.749209731	0.005973915	0.062644111
Swt1	178.6263963	0.258428827	0.09404181	2.748020557	0.005995625	0.062811058
Sypl	405.4878599	-0.236879457	0.08620353	-2.747909002	0.005997665	0.062811058
A930005H10Rik	50.45557376	0.450858539	0.16414356	2.746733033	0.006019211	0.062985093
Opalin	110.5787647	-0.439333826	0.159957048	-2.746573725	0.006022135	0.062985093
Sntb2	309.3857691	0.365804739	0.13320716	2.746134203	0.006030209	0.063028452
Tns3	1007.182482	-0.244553411	0.08906344	-2.745833867	0.006035732	0.063045106
Cacna1g	845.1994834	0.276943524	0.100880691	2.745257994	0.006046334	0.063104141
Psmb10	99.80763872	-0.431882567	0.157331933	-2.745040744	0.006050339	0.063104141
Nifk	216.9734213	-0.276831633	0.100853582	-2.744886477	0.006053183	0.063104141
Psmc6	611.7445571	-0.162209148	0.059114754	-2.743970632	0.006070097	0.063239372
Synpo2l	10.4992181	1.469856957	0.535783913	2.743376429	0.006081093	0.063312821
Sult1a1	30.11605213	-0.773813138	0.28213907	-2.742665661	0.00609427	0.063408865
Ccdc58	38.46520333	0.489228594	0.178418865	2.742022781	0.006106211	0.063491927
Vapb	1248.999603	-0.125356808	0.045724033	-2.741595589	0.006114157	0.063517601
Evi2a	119.9318854	-0.412779824	0.150569096	-2.741464461	0.006116598	0.063517601
Ndufa5	152.8076265	-0.28087748	0.102474006	-2.740963205	0.006125937	0.063573434
Tial1	909.0063252	0.185974549	0.067858576	2.74061967	0.006132345	0.063598796
Ift140	311.5180489	0.244525643	0.089239823	2.740095566	0.006142132	0.06362569
Trim9	5740.017072	0.130155559	0.047501056	2.740056134	0.006142869	0.06362569
Fut8	886.3630232	-0.15997905	0.058391825	-2.739750826	0.006148578	0.063643732
Chmp5	341.6291494	-0.228598646	0.083452205	-2.739276269	0.006157461	0.063694584
Sar1b	475.1039642	-0.23046129	0.084148339	-2.738750296	0.00616732	0.06375546
Ino80	625.1586244	0.237226188	0.086647242	2.737838875	0.006184437	0.063888727
Scg2	2436.965737	-0.258638547	0.094483585	-2.737391321	0.006192858	0.063888727
Smg5	911.9201906	0.143033716	0.052254239	2.737265308	0.006195231	0.063888727
Cdo1	188.6999773	-0.316982082	0.115808947	-2.737112212	0.006198115	0.063888727
Car8	211.9288652	-0.463266065	0.169269829	-2.736849611	0.006203064	0.063888727
Ywhab	6876.05427	-0.146198669	0.053420457	-2.736754374	0.00620486	0.063888727
Dbp	377.4202362	-0.278102664	0.101624041	-2.736583401	0.006208086	0.063888727
3110052M02Rik	258.0864801	0.271968872	0.099410784	2.735808538	0.006222722	0.063998303
Jade3	206.5174119	0.247117408	0.090358677	2.734849795	0.006240875	0.06413167
Sdf4	1988.390217	-0.14626018	0.053483048	-2.734701639	0.006243684	0.06413167
Rnf111	1416.616315	0.17758983	0.064956737	2.733970912	0.006257557	0.064207936
Rnf146	609.3947291	-0.200954478	0.073514272	-2.733543747	0.00626568	0.064207936
Mpeg1	362.1738539	-0.292956051	0.107199087	-2.732822253	0.006279421	0.064207936
Eef1b2	396.326395	-0.239740275	0.087729669	-2.732716038	0.006281446	0.064207936
Anp32a	1293.750972	-0.17747506	0.064950546	-2.732464498	0.006286245	0.064207936
Fancd2	48.50510451	0.467749148	0.171183755	2.732438874	0.006286734	0.064207936
Lrrfip1	299.1525501	0.34716584	0.127059626	2.732306493	0.00628926	0.064207936
App	12004.59542	-0.111867068	0.040946854	-2.732006404	0.006294992	0.064207936
Dpt	4.214609873	2.532982553	0.927218498	2.731807614	0.006298791	0.064207936
Mtmr12	849.653804	0.177351636	0.064921583	2.731782359	0.006299274	0.064207936
Tef	2407.9425	-0.120396783	0.044073376	-2.73173499	0.006300179	0.064207936
Col23a1	136.7387904	0.320090074	0.117176672	2.731687698	0.006301084	0.064207936
Pdzd11	286.5066636	-0.263855079	0.096594292	-2.731580446	0.006303135	0.064207936
Osbpl1a	2985.871662	-0.149585105	0.05477368	-2.730966888	0.006314882	0.064286777
D330041H03Rik	10.26977151	1.172894268	0.429643297	2.729925678	0.006334861	0.064449272
Nup54	117.525898	0.340842337	0.124871993	2.729533889	0.006342393	0.064485015
Uqcrfs1	552.2373342	-0.23100093	0.084670916	-2.728220512	0.006367703	0.064701342
Fbn1	126.8519532	0.426184338	0.156242024	2.727719001	0.006377391	0.064749746
Recql4	10.04157393	1.02385768	0.37537546	2.727556248	0.006380538	0.064749746
BC020402	62.14546123	0.482530647	0.176953732	2.726874654	0.006393732	0.064842629
Trmt1l	434.1835644	0.245231502	0.089948032	2.726368745	0.006403542	0.064875214
Ppp2r1b	152.6502628	0.306222454	0.112321961	2.726291919	0.006405032	0.064875214
Cck	2753.124911	-0.234793405	0.086144423	-2.725578718	0.006418887	0.06491931
Pnpla3	93.0599543	0.610264408	0.223926059	2.725294281	0.00642442	0.06491931
H1f0	607.3019885	-0.241600427	0.088652498	-2.725252342	0.006425236	0.06491931
2410004B18Rik	144.4182148	-0.289772657	0.106329416	-2.725235116	0.006425571	0.06491931
Rtcb	456.6902005	-0.253212215	0.092927594	-2.724833437	0.006433393	0.064957434
Cfl1	2716.812578	-0.274489439	0.100745146	-2.724592204	0.006438095	0.064964024
Fmo2	15.6003904	0.91834427	0.33712404	2.724054532	0.006448586	0.065028982
Scrn1	1489.157361	-0.153108297	0.056227398	-2.723019448	0.006468825	0.065192103
Atp13a1	512.5896619	0.250027773	0.091842432	2.722355749	0.006481832	0.065282184
Abcc1	293.2745595	0.252461094	0.092754182	2.721829788	0.006492157	0.065315919
Sec24a	924.3648277	0.173796133	0.063867048	2.721217548	0.006504194	0.065315919
Hectd1	2774.727659	-0.102128087	0.037530309	-2.721216234	0.00650422	0.065315919
F3	343.9140068	-0.230601094	0.084747053	-2.72105148	0.006507463	0.065315919
Mmgt1	763.0948526	-0.157324506	0.057819264	-2.720970408	0.006509059	0.065315919
Naa50	1199.938908	-0.182687692	0.067142416	-2.720898387	0.006510477	0.065315919
Kcnn3	644.8182536	0.196701759	0.072300895	2.72059921	0.006516371	0.065315919
Vps13b	3203.807709	0.138976678	0.051084427	2.720529261	0.00651775	0.065315919
Cmas	708.697525	-0.200978667	0.073881919	-2.720268644	0.00652289	0.06532662
Eef1a1	16636.92204	-0.19078641	0.070149081	-2.719727843	0.006533567	0.065357309
Nsun5	60.51409646	0.489313631	0.179918299	2.719643492	0.006535233	0.065357309
Mrps33	89.73917016	-0.413399625	0.152013398	-2.719494657	0.006538175	0.065357309
Tmem33	2108.510236	-0.1429587	0.052575396	-2.719117905	0.006545627	0.06539106
Csnk1g1	1080.417465	0.208486751	0.076698747	2.71825497	0.006562724	0.065521064
Prrg1	126.6952157	-0.330088658	0.12154201	-2.71584005	0.006610785	0.065950569
Golga7	835.146579	-0.193803308	0.07136454	-2.715680773	0.006613966	0.065950569
D630041G03Rik	136.9022975	0.346501398	0.127667881	2.714084342	0.006645924	0.066228081
Cd36	33.46744019	0.953287936	0.351439521	2.712523433	0.006677306	0.066456907
Fam227a	91.2600493	0.871890054	0.321471866	2.712181519	0.006684198	0.066456907
Nab2	372.3114156	0.345280357	0.127308674	2.712151076	0.006684812	0.066456907
3425401B19Rik	10.24786779	1.033236995	0.380970353	2.712119161	0.006685455	0.066456907
1700024P16Rik	30.35410659	0.717360098	0.264557031	2.711551818	0.006696907	0.066529523
Nol7	169.5996316	-0.289599724	0.106821737	-2.711056128	0.006706927	0.066587834
Setd1a	926.0407899	0.188562378	0.069595491	2.709405107	0.006740398	0.066878758
Eml6	487.3437687	0.271490721	0.100247714	2.708198634	0.006764952	0.067080896
Srrm4os	2.021431262	2.590596973	0.956817698	2.707513646	0.006778928	NA
Zcchc2	778.9145439	0.194576815	0.07186877	2.707390373	0.006781446	0.067202919
Egr1	9480.092692	0.359233231	0.132781762	2.705441065	0.006821375	0.067509492
Kcnip1	378.1473734	-0.240046649	0.088736009	-2.705177431	0.006826791	0.067509492
Fbxl2	583.0261788	0.205211926	0.075860078	2.705137303	0.006827616	0.067509492
Rab5a	1331.963249	-0.189435276	0.070029982	-2.705059591	0.006829214	0.067509492
Cep89	87.5312896	0.356303634	0.13173168	2.704768011	0.006835211	0.067527167
Nup153	1332.051377	0.155350897	0.057444022	2.704387521	0.006843043	0.06753625
Slmap	1492.666996	-0.140386664	0.051912109	-2.704314425	0.006844549	0.06753625
Rtn4rl2	406.6552168	0.260532139	0.096352397	2.703950779	0.006852044	0.067568648
Pdk2	1654.614343	-0.179242647	0.066309405	-2.703125562	0.006869079	0.067695029
A330009N23Rik	130.4106072	0.315405436	0.116709241	2.702488955	0.006882247	0.067783163
Mei1	51.70384896	0.605843167	0.224200113	2.70224291	0.006887342	0.067786061
Usp8	1092.048215	-0.135479787	0.050139318	-2.702066814	0.006890991	0.067786061
Pgp	194.9828584	-0.250101856	0.092597485	-2.700957344	0.006914021	0.067970923
Zxdc	595.7505663	0.193745069	0.071767538	2.699619836	0.006941875	0.068165278
Lair1	128.096099	-0.354048921	0.131148657	-2.699600054	0.006942288	0.068165278
Zfp831	985.7006771	0.185415872	0.0686953	2.69910565	0.00695261	0.068224878
Zfand3	790.0665839	-0.157004073	0.058204027	-2.697477844	0.006986693	0.068517426
Nsg2	3948.232254	-0.121763068	0.04514529	-2.697137771	0.006993833	0.068526116
Lrrtm3	905.6947421	-0.134028178	0.049694752	-2.697028809	0.006996122	0.068526116
Clcn4-2	2666.73566	-0.125231521	0.046446175	-2.696272002	0.007012038	0.068640111
Dbx2	108.7370543	-0.328001165	0.121688057	-2.695426095	0.007029867	0.068772675
Vmn2r86	14.56706075	0.849767888	0.315301547	2.695095844	0.007036839	0.068798927
Stk40	439.3779715	0.331128725	0.122948133	2.693239156	0.007076149	0.069112488
Acp6	105.4376749	0.372948147	0.138479022	2.693174321	0.007077525	0.069112488
4933433G15Rik	5.95119997	1.363053523	0.506192027	2.692759765	0.007086331	0.069156383
Papola	1674.064507	0.18993096	0.070539553	2.692545559	0.007090885	0.069158756
4933407K13Rik	26.05759828	0.779783794	0.289639275	2.692258481	0.007096992	0.069176267
Cd82	98.70650079	-0.354606714	0.131738618	-2.691744612	0.007107935	0.069209455
Ccdc176	32.02365562	0.653773141	0.242899449	2.691538177	0.007112336	0.069209455
Mir124a-1hg	2051.756967	1.218886512	0.452883905	2.691388453	0.007115529	0.069209455
Shoc2	1404.383229	-0.146360671	0.054383113	-2.691288961	0.007117652	0.069209455
Arhgef7	1710.355121	0.158805278	0.059020148	2.690696015	0.007130313	0.06929058
Trub1	253.2272302	0.239648209	0.089094366	2.689824516	0.00714896	0.069429731
Kit	683.0110487	-0.165259753	0.061475338	-2.68822845	0.007183223	0.069720288
Entpd7	418.077664	0.221774889	0.082547685	2.686627597	0.007217737	0.070012926
Ccdc57	46.39717046	0.583059972	0.2171273	2.685337	0.007245671	0.070241415
Eapp	200.9751859	-0.237658704	0.08852355	-2.684694695	0.007259609	0.070291977
Zscan22	340.6016517	0.319896037	0.119155544	2.684692846	0.007259649	0.070291977
Ndfip1	2074.175658	-0.124984977	0.046561687	-2.684287973	0.007268447	0.070334719
Trim44	4536.220356	-0.159759063	0.059530964	-2.68362971	0.007282772	0.070430857
Letm2	122.0663962	0.376575535	0.140349636	2.683124415	0.007293785	0.070461353
Pcdhga9	245.1521738	0.299811132	0.11174132	2.683082063	0.007294709	0.070461353
Inha	72.73356232	0.561786527	0.20941482	2.682649335	0.007304153	0.07051013
Vegfb	492.0251192	-0.253303292	0.094434124	-2.682327966	0.007311174	0.070535468
Gad2	4212.472701	-0.209579632	0.078152947	-2.681659997	0.007325787	0.070633974
Smc5	318.2957079	0.259492695	0.096796798	2.68079832	0.007344677	0.070750386
Memo1	192.7083772	0.252446872	0.09417175	2.680707022	0.007346681	0.070750386
Col26a1	28.54740825	0.692349713	0.258335037	2.680045734	0.00736121	0.070846141
Manea	1091.961859	-0.201354415	0.075136623	-2.679843814	0.007365652	0.070846141
Ppip5k1	1148.263242	0.19292641	0.071999793	2.679541183	0.007372313	0.070846141
Ryr1	277.3490642	0.688486561	0.256950551	2.679451585	0.007374287	0.070846141
Ppwd1	132.2173959	0.326694499	0.121991865	2.678002327	0.00740627	0.071060735
Itpk1	368.7064612	-0.22282619	0.083209403	-2.677896754	0.007408605	0.071060735
Cd53	101.0107423	-0.349235164	0.130417325	-2.677827989	0.007410126	0.071060735
Prosc	389.7541052	0.233560342	0.087226272	2.67763756	0.00741434	0.071060735
Rps17	521.5688711	-0.248780965	0.092950487	-2.676489109	0.007439798	0.071262164
Ndufa8	733.928366	-0.209601964	0.078321147	-2.676186086	0.007446529	0.071273908
Klk6	32.64389325	-0.53705887	0.200697766	-2.675958386	0.00745159	0.071273908
Fbln2	83.47762119	0.396083377	0.148022392	2.675834179	0.007454352	0.071273908
Eif4a1	988.5835033	-0.251346491	0.093959638	-2.675047474	0.007471867	0.071398828
Scrg1	260.6219839	-0.320970617	0.119998362	-2.674791656	0.00747757	0.071404321
Ep400	2532.088312	0.159454988	0.059617754	2.674622548	0.007481343	0.071404321
Pgrmc2	696.9514411	-0.147313365	0.055095986	-2.673758566	0.007500643	0.071504687
Pla2g16	276.1801295	-0.275446241	0.103018589	-2.673752791	0.007500772	0.071504687
Tars	267.3379393	-0.230622854	0.086275067	-2.673111272	0.007515132	0.071599035
Ap1g2	25.88678492	0.822671016	0.307871585	2.672123886	0.007537282	0.071767446
Dcdc2a	81.21149147	-0.414012654	0.154951225	-2.67189017	0.007542533	0.071774852
Hmgb4os	5.040906603	2.017654476	0.755415407	2.670920474	0.007564357	0.071939856
Dnm2	587.1479193	0.246509135	0.092310447	2.67043594	0.007575282	0.07196561
Cox5b	699.3107609	-0.246438747	0.092285242	-2.670402564	0.007576036	0.07196561
Ppp1r9a	5633.997211	-0.140671798	0.052707568	-2.668910817	0.007609765	0.072243239
Rin3	48.34457959	0.483891188	0.181328904	2.668582762	0.007617201	0.072271066
Sik2	758.3784703	0.262898925	0.098573762	2.667027416	0.007652543	0.072563474
Myo1d	235.9969848	-0.208921757	0.078357973	-2.666247584	0.007670318	0.072689064
Nudt19	565.8368524	-0.244702374	0.0918152	-2.665161897	0.007695127	0.072881117
Rala	563.8249035	-0.210291469	0.078930229	-2.664270352	0.007715553	0.073031462
Ttll7	5759.629354	-0.124950195	0.04691854	-2.663130534	0.007741738	0.073234105
Ctsb	4243.034256	-0.134709104	0.050594168	-2.662542153	0.007755286	0.073234105
Orc2	351.5732604	0.202355112	0.076001694	2.662507933	0.007756074	0.073234105
Mfge8	1073.870653	-0.197930497	0.074344101	-2.662356463	0.007759566	0.073234105
Stk39	1415.931735	-0.169003134	0.063479004	-2.66234698	0.007759784	0.073234105
Cspg5	2709.621	-0.14426888	0.054193583	-2.66210265	0.007765419	0.073244202
Fez1	639.4126017	-0.304676738	0.114532744	-2.660171479	0.007810088	0.073572579
Actr3	1985.677364	-0.180299269	0.067778392	-2.660129039	0.007811072	0.073572579
Ppp1r2	1334.483641	-0.203070585	0.076345889	-2.659875822	0.007816947	0.073572579
Acsl3	1296.872892	-0.212255937	0.079803394	-2.659735707	0.007820199	0.073572579
Arhgef16	11.65244732	0.963004731	0.362085202	2.659608082	0.007823162	0.073572579
Txn2	464.0770985	-0.208726313	0.078489151	-2.65930145	0.007830287	0.073575919
D930048N14Rik	26.18898279	0.87488485	0.329014137	2.659110209	0.007834733	0.073575919
Lrif1	255.6483203	0.252274859	0.094880207	2.658877614	0.007840144	0.073575919
Reep5	4263.471532	-0.119271733	0.044860835	-2.658705141	0.007844158	0.073575919
Ggcx	252.0805888	0.277493267	0.104375444	2.658606824	0.007846447	0.073575919
Mmp2	54.54909628	0.633723617	0.238485871	2.657279507	0.00787741	0.07380122
Tuba1b	2301.109939	-0.163954397	0.061702344	-2.657182644	0.007879674	0.07380122
Uvssa	223.9626515	0.320336629	0.120565588	2.656949087	0.007885135	0.07380928
Hrsp12	106.2022318	-0.411402239	0.154944063	-2.655166205	0.007926934	0.07412174
Aldh1a1	241.0336698	-0.279551567	0.105291273	-2.655030739	0.007930118	0.07412174
Plk1	9.865178322	1.075422468	0.405065499	2.654934744	0.007932375	0.07412174
Polq	30.18023051	0.69218191	0.260739141	2.654691224	0.007938103	0.07413209
Dctn6	444.5720158	-0.19477547	0.073399316	-2.653641481	0.007962838	0.074319822
Mocos	33.36230618	0.554595116	0.209024359	2.653255909	0.007971941	0.07436152
Cox20	63.72496825	-0.426205848	0.160706774	-2.652071461	0.007999961	0.07457953
Rpl36	125.6627202	-0.317015217	0.119560987	-2.651493804	0.008013658	0.074663841
Kcnj15	2.513504314	-2.155932673	0.81310707	-2.651474513	0.008014116	NA
Nr4a3	1247.444466	0.51194222	0.193106938	2.651081438	0.008023449	0.074711677
Phyhip	4061.700827	-0.15882835	0.059921127	-2.650623533	0.008034334	0.074769637
Xlr4a	2.780607861	2.409608794	0.909285318	2.650002971	0.008049106	NA
Plekhs1	6.147647023	1.435136033	0.541575487	2.649927972	0.008050893	0.074880308
Cap1	2785.447191	-0.131893932	0.049783432	-2.649353967	0.008064582	0.074933561
Pik3ap1	39.37488614	-0.502503174	0.189674212	-2.649296225	0.00806596	0.074933561
Nrsn1	5578.73821	-0.142428574	0.053782744	-2.648220656	0.008091669	0.075051217
Faim2	5260.078385	-0.099547843	0.037595048	-2.647897768	0.008099401	0.075051217
Rnf5	578.0223066	-0.276153724	0.10429474	-2.64782024	0.008101259	0.075051217
Slc25a10	86.80398253	0.371918825	0.140464049	2.647786583	0.008102066	0.075051217
Snhg7	16.47011832	0.812587207	0.306907908	2.647658093	0.008105145	0.075051217
Thumpd1	254.2597047	-0.234823105	0.088699453	-2.647401955	0.008111288	0.075051217
Nxph3	145.6066393	-0.32381018	0.122312593	-2.647398548	0.008111369	0.075051217
Mcf2l	1574.780823	0.224452261	0.084794994	2.646998947	0.008120961	0.075096652
Ece1	804.0292542	0.150019935	0.056692647	2.646197373	0.008140231	0.075231485
Aspdh	34.23892272	0.575050851	0.217373776	2.645447218	0.008158301	0.075310982
Snx3	889.4989152	-0.229749648	0.086847488	-2.645438027	0.008158523	0.075310982
Ak3	984.214576	-0.191778925	0.072499194	-2.645255964	0.008162914	0.075310982
Ccdc47	806.6416048	-0.190540693	0.072038153	-2.644996938	0.008169166	0.075325341
Rbfox1	4419.782828	-0.140162869	0.053005493	-2.644308377	0.008185804	0.075398179
Abhd4	879.896836	-0.227498495	0.086034157	-2.644281097	0.008186464	0.075398179
Kcnk2	655.1620136	-0.166544327	0.062993424	-2.643836696	0.008197219	0.075453923
Fam228b	73.0762826	0.531032498	0.200890944	2.643386938	0.008208117	0.075510915
Rfwd3	262.0566973	-0.181427578	0.068663823	-2.642258601	0.008235515	0.075719542
Pnpt1	226.251817	0.278146291	0.105277464	2.64203069	0.008241059	0.075720074
Prdm2	1797.057606	0.1697342	0.064247791	2.641868265	0.008245012	0.075720074
Psmb9	6.353163894	1.238908258	0.469170967	2.640632827	0.008275135	0.075953239
Dennd3	67.42197879	0.396754813	0.150267762	2.640318903	0.008282805	0.07598017
A430046D13Rik	125.0998382	0.328085071	0.124287877	2.639719011	0.008297479	0.07606221
Snapc3	221.8757256	0.291420586	0.110404742	2.639565839	0.00830123	0.07606221
Atp6v1f	419.5225655	-0.23079819	0.087472746	-2.63851542	0.008326991	0.076254708
Lix1	629.2030008	-0.250519906	0.094981183	-2.637574087	0.008350138	0.076423057
Zfp938	147.1234161	-0.336188666	0.127473213	-2.637327945	0.0083562	0.076434936
Sdhaf1	82.1740159	-0.385629553	0.146284009	-2.636170261	0.008384765	0.07661568
Dnaja1	2498.691805	-0.2008216	0.07618017	-2.636140078	0.008385511	0.07661568
Hinfp	136.2572407	0.3586899	0.136133032	2.634848378	0.008417487	0.076864069
Plekhn1	39.40999967	0.725193792	0.275259378	2.63458342	0.00842406	0.07688033
Cntn1	7198.876597	-0.122122319	0.046358973	-2.634275734	0.008431698	0.076906293
Cst3	7380.809247	-0.231244586	0.087874612	-2.631528966	0.008500162	0.077458648
Prkcq	114.004582	-0.36311244	0.137996522	-2.631315887	0.008505494	0.077458648
Atp2c2	5.993938739	1.30334711	0.49534684	2.631180832	0.008508875	0.077458648
Nub1	757.0404209	-0.16420885	0.062411355	-2.631073285	0.008511568	0.077458648
Tbcd	403.1140038	0.203920284	0.077516216	2.630679044	0.008521447	0.07750459
5031426D15Rik	236.2350402	1.351386287	0.513749624	2.630437518	0.008527504	0.077515739
Nmt1	1320.212066	-0.10952055	0.041643241	-2.62997179	0.008539195	0.077558155
Fam210b	276.950308	-0.230687476	0.08771832	-2.629866568	0.008541839	0.077558155
Lhfpl3	436.7911281	-0.253049038	0.096248321	-2.629126772	0.008560444	0.077683126
Rcan1	508.3405233	-0.206455471	0.078542665	-2.628577368	0.008574285	0.077764741
Nadsyn1	23.86322311	0.87099935	0.331382031	2.628384371	0.008579152	0.07776492
Heatr6	257.4637504	0.302435108	0.11508869	2.627843874	0.008592794	0.077844603
Wdr90	72.87485612	0.521693054	0.198568677	2.627267613	0.008607361	0.077932563
Drap1	841.3708536	-0.254754538	0.097001256	-2.626301442	0.008631834	0.078110062
Bzw1	2149.074437	-0.132192673	0.050339786	-2.626007823	0.008639283	0.078133404
Dhx35	141.1707517	0.268409801	0.10222269	2.625736039	0.008646184	0.078141099
Lrrcc1	229.6409102	0.282507401	0.107597653	2.625590746	0.008649875	0.078141099
Sdccag8	126.160219	0.320002718	0.121894883	2.625235027	0.008658918	0.078178769
Acaa1a	88.30633294	0.342813652	0.130597799	2.624957345	0.008665982	0.078198549
Tmem74	111.389875	-0.279468164	0.10649687	-2.624191331	0.008685498	0.078330595
Zfp40	243.5239279	0.302260065	0.115193217	2.62393977	0.008691915	0.078344433
Ryr3	896.6634482	0.53515171	0.204056843	2.622561947	0.00872714	0.078617763
Hccs	296.5388451	-0.254045945	0.096908409	-2.621505685	0.00875423	0.07877496
Slc16a2	622.2446135	0.181930879	0.069399569	2.621498687	0.00875441	0.07877496
Ap1m2	5.092728312	1.322492541	0.504559883	2.621081434	0.008765132	0.078821507
4921524J17Rik	63.39183027	-0.376912185	0.143809381	-2.620915151	0.008769408	0.078821507
Col7a1	18.25708603	0.914186295	0.348889432	2.620275107	0.008785886	0.078888208
M6pr	1091.274798	-0.165875511	0.063309612	-2.620068378	0.008791214	0.078888208
Srp9	204.1953505	-0.265857648	0.101470287	-2.620054156	0.00879158	0.078888208
Uchl5	272.4150858	-0.254070755	0.096983821	-2.619723082	0.008800119	0.078920691
Rab39b	640.4325262	-0.161262721	0.061575191	-2.618956057	0.008819931	0.07896764
F11r	42.61114284	-0.591316179	0.225806205	-2.618688797	0.008826843	0.07896764
Mamstr	29.9038475	0.500078063	0.190966324	2.618671466	0.008827292	0.07896764
Vcp	2472.613305	-0.127524582	0.048700705	-2.618536667	0.00883078	0.07896764
Frmpd4	1671.444424	-0.173014425	0.066075132	-2.61844992	0.008833026	0.07896764
Tecrl	3.859529343	2.151666653	0.821755531	2.61837806	0.008834886	0.07896764
Dach1	266.0639043	-0.248256282	0.094826969	-2.617992391	0.008844878	0.079012928
Ccdc30	103.6778302	0.455733884	0.174146311	2.616959743	0.00887168	0.079177418
Mir453	3.804149298	1.634993631	0.624781956	2.616902771	0.008873161	0.079177418
Pfdn2	259.0341566	-0.274978576	0.105093817	-2.61650575	0.008883487	0.079225493
Phldb2	117.4179878	0.298122187	0.113967205	2.615859427	0.008900319	0.079331511
Apba1	3395.488709	-0.103799161	0.03968365	-2.615665691	0.00890537	0.07933246
Rnf208	928.4309019	-0.184394089	0.070506496	-2.615278013	0.008915485	0.079363204
Nsf	11803.64549	-0.129893136	0.049669396	-2.615154333	0.008918715	0.079363204
Mfn1	469.0927127	0.210419169	0.080483354	2.614443345	0.008937298	0.079474591
Hspa4	2164.308581	-0.13126028	0.050208642	-2.614296558	0.008941139	0.079474591
Mocs2	273.5003792	-0.2370888	0.090704057	-2.613872046	0.008952256	0.079497453
Ncf2	26.34623197	-0.661837227	0.253228546	-2.613596444	0.008959479	0.079497453
Apod	1180.045069	-0.29670835	0.113530395	-2.613470606	0.008962779	0.079497453
Lrrc1	121.6560543	0.34813149	0.133208044	2.613441943	0.008963531	0.079497453
Gpr4	84.591417	0.358880054	0.137347546	2.612933862	0.008976867	0.079571745
Pex14	256.1732509	-0.244109469	0.093481072	-2.611325079	0.009019211	0.079880566
Frmd3	147.8071728	0.318063988	0.121810029	2.611147798	0.009023889	0.079880566
Pmm1	395.5943088	-0.217598099	0.083337603	-2.611043415	0.009026643	0.079880566
Ppapdc1b	214.3819553	0.237632665	0.091023358	2.610677866	0.009036297	0.079921911
Dyrk3	123.3330856	0.345607882	0.132476801	2.60881815	0.009085551	0.08029853
Acad10	22.02096239	0.720696794	0.276267443	2.608692455	0.009088889	0.08029853
Sirt4	72.41402077	0.520642642	0.199622146	2.608140692	0.009103553	0.080383821
Fam174a	341.6030394	-0.288162953	0.110500619	-2.60779493	0.009112753	0.080420797
Rbm14	436.6682377	0.217192958	0.083295648	2.607494652	0.00912075	0.080447117
Metap1d	76.82426693	0.432081591	0.165729625	2.607147587	0.00913	0.08048446
Dnajb11	295.6455931	-0.284455352	0.109121536	-2.606775564	0.009139925	0.0804977
Mysm1	691.9999644	0.23492117	0.090122353	2.606691498	0.009142169	0.0804977
Rfc1	311.4564779	-0.213205171	0.081796639	-2.606527283	0.009146554	0.0804977
Son	5006.822885	0.124440345	0.047751071	2.606022075	0.009160056	0.080572333
Kdm6b	664.6870613	0.404608744	0.155314118	2.605099579	0.009184756	0.080718525
Me3	479.9825083	0.247516215	0.095018113	2.60493717	0.009189111	0.080718525
Lamtor5	237.7405327	-0.281684562	0.108138992	-2.604838062	0.009191769	0.080718525
Wdr78	178.4726243	0.274521738	0.105398314	2.604612246	0.009197829	0.080727552
Slc2a6	120.8099106	0.322763339	0.123978372	2.603384235	0.009230844	0.08097302
C130080G10Rik	3.517345012	2.335083068	0.897138226	2.602813033	0.009246236	0.081063724
Tnnc1	23.38699788	1.505527424	0.578523895	2.602359967	0.009258462	0.081126575
Dock2	63.25423283	-0.5042558	0.193828637	-2.601554697	0.009280226	0.081272901
Tgfbr3l	20.75034853	1.065452856	0.409626995	2.601031836	0.009294383	0.08135247
Cops8	626.7319061	-0.177214235	0.068192036	-2.598752665	0.009356316	0.081790657
Ppp3r1	12609.22812	-0.156163288	0.060093946	-2.598652564	0.009359045	0.081790657
Lyst	2281.254966	0.183681596	0.070685813	2.598563808	0.009361464	0.081790657
Pfn2	5442.444266	-0.14162339	0.054511832	-2.598030296	0.009376022	0.081790657
Brd9	304.4245172	0.207490687	0.079870464	2.597840007	0.009381219	0.081790657
C030016D13Rik	16.58531305	0.912859675	0.351418516	2.597642509	0.009386616	0.081790657
Denr	177.6225029	-0.263397515	0.101407891	-2.597406482	0.009393069	0.081790657
Eno2	8703.772346	-0.118416197	0.045591075	-2.597354809	0.009394483	0.081790657
Cdc25c	4.47850755	-1.537058087	0.591785692	-2.597322153	0.009395376	0.081790657
Papd4	472.0552732	0.243307819	0.093676474	2.597320405	0.009395424	0.081790657
Phf14	493.6384969	0.285564989	0.109954402	2.597121943	0.009400854	0.08179355
Asap2	780.5411611	0.203534404	0.078385102	2.596595531	0.009415272	0.081874593
5031434O11Rik	8.733925688	1.184718863	0.456362755	2.596002522	0.009431537	0.081971606
Papss1	635.417887	-0.165349604	0.063702263	-2.595662934	0.009440863	0.082008232
Sra1	128.2456159	-0.349050597	0.134513876	-2.594904009	0.009461734	0.082145054
Nsg1	2317.801941	-0.146759581	0.056562624	-2.594638834	0.009469036	0.08216399
Cyp2c44	7.491906718	0.989168008	0.381455016	2.593144582	0.009510278	0.082477244
Slc22a8	173.9337398	0.26264843	0.101323065	2.592187958	0.009536765	0.082623279
Dock9	2674.029556	0.154665197	0.059666429	2.59216446	0.009537417	0.082623279
Gm14322	52.57038242	0.52051152	0.200819905	2.59193191	0.009543866	0.08263453
Aes	2744.246637	-0.177413264	0.068521468	-2.589163221	0.009620948	0.083257006
Olfr78	13.73939336	1.040967887	0.40221596	2.588082001	0.0096512	0.083473777
Fam149a	456.2261518	-0.168756042	0.065249684	-2.586312042	0.009700906	0.083858481
Lgalsl	928.6322393	-0.16881205	0.065283849	-2.585816461	0.009714865	0.083933919
Emc10	1758.897055	-0.157690438	0.060996635	-2.585231745	0.009731356	0.084020316
Tubg2	322.4425805	-0.198253088	0.076697718	-2.584862924	0.009741772	0.084020316
Myzap	11.68971717	1.525601434	0.590218579	2.58480754	0.009743337	0.084020316
Aifm3	277.3333952	0.285999215	0.110649982	2.584719952	0.009745812	0.084020316
Gucy1a3	1778.748255	-0.142805525	0.055257114	-2.584382644	0.00975535	0.084057375
Gon4l	661.9378163	0.198062591	0.076709967	2.58196684	0.009823902	0.084602625
Mir6402	2.475877074	2.238706537	0.867201415	2.581530078	0.009836342	NA
Epc1	604.1107929	0.212565457	0.082360033	2.580929716	0.009853464	0.084811683
Map6d1	817.9837908	-0.155038018	0.060084471	-2.580334234	0.009870473	0.08487479
Abca17	22.64165716	0.670419972	0.259831175	2.580213755	0.009873918	0.08487479
Gpd2	2312.863697	-0.162401926	0.062943613	-2.580117642	0.009876666	0.08487479
Supt16	837.0155892	-0.182477607	0.070734111	-2.579768148	0.009886667	0.084884264
Prkrip1	67.27744598	0.431407244	0.167236566	2.579622712	0.009890831	0.084884264
4930451G09Rik	44.72651848	0.465191941	0.180340457	2.579520697	0.009893753	0.084884264
Arhgap17	133.6999062	0.383818751	0.14881285	2.579204357	0.009902818	0.084884264
Rnf44	2319.685554	-0.132771988	0.051478863	-2.579155392	0.009904222	0.084884264
Ccdc38	8.352118408	1.069779222	0.414860845	2.578645914	0.00991884	0.084889881
Wdfy1	289.8524644	0.22478901	0.087174994	2.578595074	0.0099203	0.084889881
B3galnt2	151.3878924	0.323367688	0.125405366	2.578579361	0.009920751	0.084889881
Tnxb	40.55464098	0.540076106	0.2094697	2.578301806	0.009928724	0.084894617
Edc3	341.2326721	0.202565312	0.078575074	2.577984353	0.00993785	0.084894617
Snord12	4.749002993	1.701659864	0.660100931	2.577878296	0.0099409	0.084894617
Yif1b	200.1305881	-0.347317295	0.134732755	-2.577823743	0.00994247	0.084894617
Thpo	22.81711785	0.871821642	0.338372952	2.576511023	0.009980302	0.085170812
Kctd18	61.71881451	0.466896444	0.18122517	2.576333317	0.009985434	0.085170812
4933412O06Rik	37.97472425	0.500677496	0.194476816	2.574484227	0.010038966	0.08556122
A930011G23Rik	56.5756767	0.468841031	0.182118224	2.574377349	0.010042068	0.08556122
Plekha5	1006.451008	0.245105887	0.095216317	2.574200474	0.010047204	0.08556122
Trim39	144.7129843	0.293773759	0.114135004	2.573914653	0.010055507	0.085586505
Fgf1	946.149254	-0.217085366	0.08435989	-2.57332442	0.010072674	0.08568716
Crym	313.1922677	-0.272316133	0.105849545	-2.572671742	0.010091687	0.08577869
Meg3	21637.83712	1.389141741	0.53999909	2.572489039	0.010097015	0.08577869
Serpini1	3069.999749	-0.145033452	0.056383327	-2.572275511	0.010103245	0.08577869
Pcdh18	235.5977582	0.251598902	0.097813852	2.572221582	0.01010482	0.08577869
Rnase4	107.100344	-0.333144327	0.129554442	-2.571462026	0.010127012	0.085921619
Tceal7	18.61357276	-0.686812722	0.26711692	-2.57120635	0.010134492	0.085924747
Sgcg	7.046370669	1.420652755	0.552550249	2.571083367	0.010138092	0.085924747
Ube2e1	507.3401099	-0.192841842	0.075029084	-2.570227858	0.010163164	0.086048672
Fem1a	732.5120787	0.21462048	0.083502817	2.570218458	0.01016344	0.086048672
Gstm5	906.6560251	-0.248578428	0.096724722	-2.569957538	0.010171098	0.08606809
Zranb1	550.3064817	-0.145187129	0.056510204	-2.569219684	0.010192782	0.086206111
Mmaa	178.2638199	0.373317516	0.145331198	2.568736254	0.010207011	0.086211367
Efcab12	43.22329234	0.640727386	0.249438697	2.568676763	0.010208763	0.086211367
Obscn	77.98164106	0.787317203	0.306532687	2.568460844	0.010215125	0.086211367
Prnp	5782.124323	-0.147023166	0.057243437	-2.568384674	0.01021737	0.086211367
Pcdhb12	177.7164734	0.251526405	0.0979355	2.568286305	0.01022027	0.086211367
Pin1	371.7228237	0.221281504	0.086222279	2.566407522	0.010275802	0.086634246
Gmeb1	239.5716245	0.235133346	0.091628428	2.56616152	0.010283093	0.086650182
Smarcad1	809.5541794	0.226029751	0.088087482	2.565969027	0.010288801	0.086652772
Prpf4b	811.9627629	0.196168602	0.076478457	2.565017775	0.010317052	0.086845111
Mir7236	3.135095913	1.920471702	0.749124733	2.56362074	0.010358667	0.087084306
Slc18b1	335.6378439	0.223601573	0.08722148	2.563606739	0.010359084	0.087084306
Pnkd	2083.377641	-0.139134772	0.054274948	-2.563517376	0.010361751	0.087084306
Bex1	507.3773883	-0.288158828	0.112419102	-2.563255017	0.010369585	0.087104516
Resp18	593.2540889	-0.20808369	0.081192752	-2.562835791	0.010382114	0.087164121
Htr1a	233.5257109	-0.265670228	0.103673228	-2.562573137	0.01038997	0.087184457
Mthfsl	56.10106262	0.406792188	0.158813656	2.561443375	0.010423823	0.087405981
Coro7	491.0513824	0.208325691	0.081335009	2.561328681	0.010427265	0.087405981
Hdgfrp3	2413.114655	-0.169933681	0.066375857	-2.560173074	0.010462005	0.087651385
Dgcr8	358.0735567	0.199332296	0.077889285	2.55917479	0.010492097	0.087857625
4931406H21Rik	16.59346243	1.046926449	0.409152608	2.558767633	0.010504393	0.0879147
Nudt15	15.61520265	-0.830245359	0.324569578	-2.557988844	0.010527947	0.088065892
Sema3b	25.32649468	0.732291732	0.286316762	2.557627878	0.01053888	0.088097957
Spg11	425.7415629	0.226994434	0.088756384	2.557499787	0.010542762	0.088097957
Cbs	168.980382	-0.268787864	0.105125186	-2.556836042	0.010562899	0.088137909
Tgfbr1	517.6557278	-0.212499298	0.083110667	-2.556823395	0.010563283	0.088137909
Dact2	465.7644495	-0.208161129	0.081414741	-2.556799001	0.010564024	0.088137909
Eif2ak4	307.8739768	0.279006769	0.109135091	2.556526659	0.010572297	0.088161088
Snhg20	37.50109129	0.667758541	0.261253794	2.555976437	0.010589029	0.088254743
Psmb1	994.2568709	-0.254728612	0.099705352	-2.554813837	0.01062446	0.088504072
Plekhg4	9.8501391	0.919091806	0.35992701	2.553550529	0.010663081	0.088779691
Rhobtb1	80.27253475	0.433417605	0.16979025	2.552664866	0.01069023	0.088959572
Tyk2	155.2765566	0.348171865	0.13640988	2.552394779	0.010698522	0.088982418
Litaf	192.7449129	-0.309864641	0.121411135	-2.552192928	0.010704722	0.088987859
Nup160	307.795564	0.231409701	0.090691322	2.551619003	0.01072237	0.089088402
Fam129c	10.43954853	1.167484318	0.457595983	2.551343025	0.010730865	0.089109924
Slc11a2	448.7494295	0.206548694	0.080962211	2.551174083	0.010736069	0.089109924
Sytl3	2.225605141	2.106488419	0.825736454	2.551042053	0.010740137	NA
1110032F04Rik	136.1904164	-0.322458324	0.126415852	-2.550774434	0.010748387	0.089166036
Rapgef6	982.2570387	0.183915901	0.072109189	2.550519617	0.010756247	0.089185131
Prps1	567.3399115	-0.17578741	0.068939279	-2.549887564	0.010775767	0.089300825
Mir485	6.104415844	1.321844516	0.518792899	2.547923298	0.010836629	0.089717552
Klhl35	5.48889666	1.297882761	0.509392378	2.547903769	0.010837236	0.089717552
Tsc22d3	467.633575	-0.338179526	0.132774715	-2.54701752	0.010864798	0.089860185
Grem2	328.4745235	-0.232007246	0.091092629	-2.546937655	0.010867285	0.089860185
Eif5b	780.9833888	-0.211165731	0.082913822	-2.54680977	0.010871268	0.089860185
Nle1	54.3950113	0.437633168	0.171897124	2.545901634	0.01089959	0.09001232
Tex15	50.62824076	0.525257127	0.206318161	2.545859874	0.010900894	0.09001232
Tmem164	285.2305228	-0.203876678	0.080107478	-2.545039272	0.010926545	0.090177719
Naif1	27.2251578	-0.636704256	0.250229723	-2.544478921	0.010944092	0.090276096
Gm8615	22.64798934	0.638165405	0.250838983	2.544123716	0.010955228	0.090321516
C330018D20Rik	115.9523453	-0.251766654	0.099015913	-2.542688804	0.011000315	0.090638027
Copg1	2674.290401	-0.136356161	0.053629842	-2.542542672	0.011004916	0.090638027
Dzank1	3891.521709	-0.13282979	0.052257365	-2.541838662	0.011027106	0.090774187
Vgll4	178.7594911	0.256920974	0.101096945	2.541332724	0.011043077	0.090859043
Tmem168	354.9213026	0.204863659	0.080653168	2.540057194	0.011083434	0.091116838
Csrnp1	102.1603213	0.357680022	0.140819818	2.539983548	0.011085768	0.091116838
P3h1	58.77242516	0.418585733	0.164950151	2.537649897	0.011159956	0.091670399
Add1	4226.886549	-0.125026186	0.049271287	-2.537506014	0.011164545	0.091670399
Mapk12	42.08482658	0.524066807	0.206563957	2.537068011	0.011178523	0.091708185
Fmr1	983.7983232	-0.164961996	0.065022373	-2.537003643	0.011180579	0.091708185
Recql5	141.9839005	0.299520974	0.118073551	2.536732159	0.011189252	0.091732431
Itm2c	4520.93598	-0.178543806	0.070390241	-2.536485239	0.011197146	0.091750263
Gm2518	13.36937771	0.874090458	0.344701983	2.535785983	0.011219528	0.09188673
Tmem100	84.9515658	-0.320080381	0.126260115	-2.535087039	0.011241939	0.091994102
Ubr2	1384.363588	0.175813743	0.069354	2.535019525	0.011244106	0.091994102
Cox6a1	598.6029051	-0.303977184	0.119992661	-2.533298128	0.01129948	0.092400033
Zfp474	2.1907215	-2.307052755	0.910913529	-2.532680305	0.011319414	NA
Hnrnpk	2557.917503	-0.108834086	0.042989651	-2.531634519	0.011353226	0.092792235
Alms1	519.6198401	0.225969059	0.089281628	2.530969298	0.01137478	0.092921068
Elp3	939.5232724	-0.157266068	0.062149898	-2.530431619	0.011392229	0.093016244
Nrg3	1084.043601	0.16025033	0.063360573	2.529180562	0.011432919	0.093300996
Cul9	648.9202562	0.224086359	0.088631637	2.528288629	0.011462008	0.093490827
Pofut1	220.1876868	0.257411493	0.101829466	2.527868444	0.011475734	0.093555224
Gstm7	149.9118851	-0.28436529	0.112566387	-2.526200739	0.011530358	0.093952797
Atxn7l3b	2391.352171	-0.146091887	0.057873088	-2.524349264	0.01159127	0.094397244
Malt1	76.27810376	0.499514121	0.197904037	2.524021893	0.01160207	0.094397244
F420014N23Rik	7.877690698	1.036971214	0.410843198	2.524007259	0.011602553	0.094397244
Atrip	146.0923461	0.283539214	0.112372111	2.523216938	0.011628664	0.094548791
Notch3	143.224422	0.317225273	0.125729034	2.523086855	0.011632966	0.094548791
Tmem116	22.75912432	0.718474828	0.284871628	2.522100336	0.011665643	0.094766366
Papln	25.47139264	0.598443135	0.23737097	2.521130255	0.011697854	0.094957199
Abhd1	26.59713972	0.578324324	0.229399425	2.521036506	0.011700971	0.094957199
Atp5a1	4092.230861	-0.142748722	0.056636013	-2.520458509	0.011720205	0.095065206
Pink1	2527.222759	-0.165129533	0.065521459	-2.520235888	0.011727621	0.095077289
Morn4	249.101746	-0.219008164	0.086907092	-2.520026376	0.011734604	0.095085853
Itm2b	4839.689671	-0.164597707	0.065328198	-2.519550705	0.011750471	0.095166363
Gfm2	276.6721434	0.288698109	0.114609097	2.518980746	0.011769509	0.095272455
Dusp6	1053.56899	0.242375615	0.096237511	2.518514998	0.011785086	0.095350442
4931406C07Rik	180.3438407	-0.317227903	0.126027216	-2.517138061	0.011831246	0.095675659
Hexb	891.5958351	-0.169259055	0.067253447	-2.51673426	0.011844813	0.095737118
Trpm4	67.89435058	0.455099203	0.180845246	2.516511836	0.011852292	0.095749331
Dnajc9	108.9624241	-0.304265776	0.120918892	-2.516279894	0.011860095	0.095764153
Ltc4s	7.32864272	-1.19328187	0.474362799	-2.515546904	0.011884786	0.095915247
Trit1	118.0177753	0.344061785	0.136819042	2.514721488	0.011912645	0.096042053
Cldn10	155.6858594	-0.291548213	0.115943977	-2.514561081	0.011918066	0.096042053
Mfsd12	89.88607943	0.37971374	0.151011752	2.514464841	0.011921319	0.096042053
[truncated: 14,693 more rows]
