# Supplementary material for: Trem2 Y38C mutation and loss of Trem2 impairs neuronal synapses in adult mice
Source: Mol Neurodegener. 2020 Oct 28;15:62. doi: 10.1186/s13024-020-00409-0 (PMC7594478; doi:10.1186/s13024-020-00409-0)
Supplement: Supplementary file 6 — Additional file 6: Table S5. CSV file. List of differentially expressed genes in cortices of Trem2-/- versus WT mice mice. N=5 (1 male, 4 females). [file 13024_2020_409_MOESM6_ESM.csv]

	baseMean	log2FoldChange	lfcSE	stat	pvalue	padj
Actc1	104.9194642	9.847150125	0.803184727	12.2601312	1.48E-34	2.37E-30
Nppa	185.0491391	7.230814584	0.729017111	9.918580068	3.46E-23	2.77E-19
Ankrd1	54.47391773	6.457527652	0.66595106	9.696700015	3.11E-22	1.55E-18
Hspb7	30.52572389	4.194315071	0.433559708	9.674134827	3.88E-22	1.55E-18
Myh6	235.8971922	7.842079811	0.82909233	9.45863269	3.12E-21	9.99E-18
Des	55.13380825	2.924178109	0.438368252	6.670597365	2.55E-11	6.80E-08
Tnnt2	111.9045907	3.616954442	0.554151764	6.527010613	6.71E-11	1.53E-07
Trem2	31.16818681	-1.628060185	0.25569747	-6.367134506	1.93E-10	3.86E-07
Myom1	37.49369443	2.229189789	0.366905131	6.075657172	1.23E-09	2.10E-06
Nppb	5.037416533	5.813294236	0.958367857	6.065827642	1.31E-09	2.10E-06
Mrfap1	2568.10845	-0.434226542	0.074241318	-5.848852844	4.95E-09	7.21E-06
Pdia3	1392.445367	-0.379144028	0.069240729	-5.475737088	4.36E-08	5.81E-05
Nr1d1	3296.469506	0.432737681	0.079855674	5.4189973	5.99E-08	7.04E-05
Sun1	952.8320942	0.389966043	0.072026734	5.414184727	6.16E-08	7.04E-05
Ckm	8.710689896	3.92601016	0.735244298	5.339735609	9.31E-08	9.94E-05
Mb	36.54557042	6.697391781	1.27537585	5.251308295	1.51E-07	0.000151155
Ctnnal1	144.5600088	0.607743044	0.116125183	5.233516335	1.66E-07	0.000156669
Xirp1	9.525939137	2.655240028	0.516585353	5.139983186	2.75E-07	0.000244448
Calr	6025.724681	-0.421212155	0.082263505	-5.120279716	3.05E-07	0.000257137
Trim72	6.969770807	3.280727716	0.647967026	5.063109055	4.12E-07	0.000320882
Tnni3	24.22715221	3.539610126	0.699623913	5.059304094	4.21E-07	0.000320882
Synpo2l	14.73055883	2.173224923	0.431588168	5.035413587	4.77E-07	0.000334397
Hspa5	2064.054294	-0.494961386	0.098323103	-5.034029362	4.80E-07	0.000334397
Tob2	439.1392036	0.343970924	0.069697615	4.93518932	8.01E-07	0.000534287
Smap2	3625.504014	-0.260504833	0.052931601	-4.921536954	8.59E-07	0.000548245
Mybpc3	25.62243629	3.535747852	0.719453058	4.914494163	8.90E-07	0.000548245
Dgkq	306.7704232	0.493291339	0.10112795	4.877893185	1.07E-06	0.000635963
Myl1	7.002223533	3.302604812	0.682207247	4.841057945	1.29E-06	0.000738644
Myom2	20.30335214	4.13982056	0.858843622	4.820226239	1.43E-06	0.00079184
Tnfrsf21	1388.959226	-0.291907588	0.060844762	-4.797579619	1.61E-06	0.000857253
Ciart	84.46966064	1.063027268	0.222448587	4.77875486	1.76E-06	0.000911166
Tnnc1	28.24698409	1.914667732	0.404830961	4.72954866	2.25E-06	0.001092668
Cep164	157.4327372	0.568613783	0.120229154	4.72941683	2.25E-06	0.001092668
Snapc4	201.2367222	0.725206173	0.154673419	4.688628311	2.75E-06	0.00129545
Mbp	12499.77287	-0.450159563	0.096648063	-4.657719431	3.20E-06	0.001462909
4732471J01Rik	76.63909912	0.711390648	0.153234582	4.642494126	3.44E-06	0.001531243
Car12	260.8430606	-0.469705422	0.102111594	-4.599922531	4.23E-06	0.001800436
Alpk3	13.81799782	1.866515158	0.405969272	4.597675954	4.27E-06	0.001800436
Cbln4	323.7233081	-0.418206521	0.091446825	-4.573220773	4.80E-06	0.001972118
Olig2	407.0358097	-0.557509861	0.123311766	-4.521140841	6.15E-06	0.002462443
Rnu12	69.50765674	-1.231582248	0.274764869	-4.482313381	7.38E-06	0.002884012
Dsp	34.02886047	2.348135568	0.524963724	4.472948244	7.71E-06	0.002913374
Wbp5	551.8155499	-0.422721928	0.094569177	-4.469975738	7.82E-06	0.002913374
Nav3	2500.480167	0.245350438	0.055187988	4.445721744	8.76E-06	0.003188143
Akap8l	379.9355853	0.613978866	0.138411146	4.435906227	9.17E-06	0.00326279
Fkbp4	710.8799859	-0.35689656	0.080930311	-4.409924471	1.03E-05	0.003540146
Zfyve28	512.4583543	0.432097495	0.098005918	4.408891862	1.04E-05	0.003540146
Usp2	874.2662013	0.294911603	0.067234306	4.386326242	1.15E-05	0.003846068
Gm11549	448.2075102	-0.323206445	0.074046481	-4.364912997	1.27E-05	0.004156233
Thap1	123.6733272	-0.545335705	0.125121171	-4.358460678	1.31E-05	0.004195042
Usp48	918.3685952	0.470768576	0.108207679	4.350602308	1.36E-05	0.004262992
Mir666	6.625658346	2.978351735	0.68561561	4.344054732	1.40E-05	0.004275169
Lmod2	8.586463075	4.826425012	1.111686482	4.341534319	1.41E-05	0.004275169
Popdc2	12.13503913	1.894378248	0.436892445	4.33602885	1.45E-05	0.004277553
Xirp2	12.97098593	2.521875284	0.581980044	4.333267623	1.47E-05	0.004277553
Il1rapl1	466.1433181	0.456851276	0.105683405	4.322828903	1.54E-05	0.00432857
Rmrp	6131.384068	-0.371913332	0.086049382	-4.322091838	1.55E-05	0.00432857
Mobp	2001.233274	-0.421023994	0.097482958	-4.31894973	1.57E-05	0.00432857
Hsp90b1	4007.603875	-0.359591208	0.083602737	-4.301189434	1.70E-05	0.004594328
Elmo1	2351.339116	-0.258209606	0.06007292	-4.298269634	1.72E-05	0.004594328
Dkc1	211.1403898	-0.405120427	0.094421575	-4.290549347	1.78E-05	0.00467902
Enc1	10893.29675	-0.28485691	0.066657597	-4.273435026	1.92E-05	0.004971686
Bmp1	336.0142996	0.660411792	0.15538535	4.250154814	2.14E-05	0.0052593
Pdia6	699.7566463	-0.428595918	0.100845825	-4.250011518	2.14E-05	0.0052593
Hdac7	174.6058251	0.774039447	0.182296915	4.246037001	2.18E-05	0.0052593
Tctn1	173.9128375	0.506642925	0.119359208	4.244690737	2.19E-05	0.0052593
Igfn1	137.9847832	0.655944206	0.154653819	4.24137089	2.22E-05	0.0052593
Zcchc24	1177.583648	-0.315286969	0.07443806	-4.23556133	2.28E-05	0.0052593
Nfrkb	470.7143209	0.396947488	0.093718204	4.235543051	2.28E-05	0.0052593
Ovgp1	29.04284747	1.577008033	0.372490667	4.233684684	2.30E-05	0.0052593
Ctdnep1	764.4112708	-0.261795807	0.062422039	-4.193964351	2.74E-05	0.006123568
Ddx26b	360.9125147	0.632898077	0.150966775	4.19230044	2.76E-05	0.006123568
Abcc10	94.7692345	0.648079215	0.15467852	4.189846226	2.79E-05	0.006123568
Atp11b	1050.067792	0.471860321	0.112747194	4.185118101	2.85E-05	0.006167941
Ddb2	82.30328378	0.701625126	0.167977154	4.176908035	2.95E-05	0.006181666
Ermn	834.6865303	-0.503329255	0.120614427	-4.173043541	3.01E-05	0.006181666
Cryab	1387.193207	-0.518325661	0.124216296	-4.172766994	3.01E-05	0.006181666
Snx3	983.7582885	-0.381659993	0.091500439	-4.171127463	3.03E-05	0.006181666
Ncapd3	484.5227413	0.458483679	0.109955091	4.169735809	3.05E-05	0.006181666
Hsph1	2134.720197	-0.304080065	0.073024851	-4.164062796	3.13E-05	0.006228397
Gm17296	99.17791247	0.773184844	0.185758355	4.162315306	3.15E-05	0.006228397
Trp53inp2	3263.88833	-0.227363351	0.054751096	-4.152672097	3.29E-05	0.006417619
Anln	458.2371746	-0.501555193	0.121446478	-4.129845518	3.63E-05	0.006930788
Gpcpd1	1134.268935	0.258635602	0.06263117	4.129502982	3.64E-05	0.006930788
Sfi1	168.7408325	0.531896138	0.128986223	4.123666287	3.73E-05	0.007025229
Pvr	128.9449985	0.498846008	0.1212169	4.115317304	3.87E-05	0.00719973
Cacng2	998.9143405	-0.280633846	0.068274904	-4.110351367	3.95E-05	0.007271783
Lmtk3	2294.711137	0.246053059	0.060052634	4.097290017	4.18E-05	0.007606924
Vmn2r85	29.54382249	1.230321423	0.300602942	4.092845581	4.26E-05	0.007667134
Fahd2a	57.765511	0.676851848	0.165691302	4.085017369	4.41E-05	0.007757249
Mras	4181.809013	-0.228342643	0.055940702	-4.081869434	4.47E-05	0.007757249
Vmn2r87	38.96270274	0.92243536	0.226088905	4.079967392	4.50E-05	0.007757249
Col19a1	521.9206391	0.473002731	0.115934079	4.079928314	4.50E-05	0.007757249
Tyrobp	80.02320839	-0.626018273	0.154069442	-4.063221511	4.84E-05	0.008205931
Ndufa13	932.9608065	-0.336127388	0.082751778	-4.061875119	4.87E-05	0.008205931
Mthfr	205.4359868	0.572745929	0.141670161	4.042812719	5.28E-05	0.008810003
Mapre2	4370.766359	-0.215345045	0.05330765	-4.03966496	5.35E-05	0.008837022
Invs	147.6006493	0.441687873	0.109508849	4.033353267	5.50E-05	0.008985246
Galnt9	837.2128619	-0.406150313	0.100971494	-4.022425515	5.76E-05	0.009317539
Casq2	28.73143147	1.088803195	0.270959533	4.018323994	5.86E-05	0.009353276
C3	19.24233251	1.727427643	0.430262505	4.014822636	5.95E-05	0.009353276
Zhx2	426.1502135	-0.331709667	0.08262814	-4.014487879	5.96E-05	0.009353276
Pla2g4e	118.9909189	0.694583027	0.173220432	4.009821582	6.08E-05	0.009410654
Pan2	194.8708885	0.524031591	0.130731374	4.008460812	6.11E-05	0.009410654
Ckmt2	7.762445223	5.025470762	1.257250617	3.997190929	6.41E-05	0.009775952
Shc2	209.8330839	0.542718103	0.136058975	3.988844561	6.64E-05	0.010030793
Tomm6os	52.33949561	0.847389163	0.213052043	3.977381064	6.97E-05	0.010428325
Ogt	4950.623191	0.307547356	0.077496926	3.968510374	7.23E-05	0.010645996
Fam76b	243.7789804	0.518637089	0.13070319	3.968052263	7.25E-05	0.010645996
5031425E22Rik	87.58769656	0.744773144	0.18785479	3.964621531	7.35E-05	0.010702082
Ppp1r13l	41.77532116	0.702006549	0.177260862	3.960302019	7.49E-05	0.010799356
A230050P20Rik	355.633413	0.354199677	0.089718397	3.947904674	7.88E-05	0.011272452
Rccd1	45.10287927	0.894851826	0.227196222	3.938673889	8.19E-05	0.011611312
Murc	11.12423137	1.472375296	0.374738196	3.929077183	8.53E-05	0.011796022
Clint1	735.7852256	-0.230070648	0.05855977	-3.928817482	8.54E-05	0.011796022
Tiparp	482.6729387	0.406334038	0.103430069	3.928587132	8.54E-05	0.011796022
Tns3	1136.716099	-0.316017554	0.080784023	-3.91188184	9.16E-05	0.012534681
Spred1	4603.233592	-0.251306295	0.064415625	-3.901325098	9.57E-05	0.012983224
Syt2	543.6390404	-0.274916489	0.070521518	-3.898334807	9.69E-05	0.01303411
Sh3gl2	3595.708556	-0.259618447	0.0667405	-3.889968545	0.000100257	0.013377273
Mcfd2	320.0482054	-0.337894539	0.086907223	-3.887991453	0.000101077	0.013377273
Selplg	421.6101046	-0.416891501	0.107573747	-3.875401881	0.000106449	0.013909956
Flnc	58.88825346	0.731004255	0.1886701	3.874510346	0.000106839	0.013909956
Pdia4	727.3260547	-0.374539693	0.096752588	-3.871107742	0.000108342	0.013991831
Clk4	259.8600896	0.54126077	0.13991134	3.868598288	0.000109463	0.0140235
Oxct1	3062.563929	-0.183929906	0.047576335	-3.865995653	0.000110637	0.014061424
Srrm4	884.1844044	0.297662257	0.077107577	3.86035031	0.000113225	0.01426436
Itgb1bp2	8.02401261	2.304926944	0.59734026	3.858649919	0.000114015	0.01426436
Cxadr	596.2280299	0.479837478	0.124882606	3.842308329	0.000121883	0.015081115
Mphosph9	474.1550011	0.537275783	0.139954934	3.838919908	0.000123577	0.015081115
Tcea2	144.0205303	0.5825619	0.151752825	3.83888669	0.000123593	0.015081115
Zfand3	887.8980736	-0.213222343	0.055563317	-3.837466026	0.00012431	0.015081115
Arhgef19	128.639956	-0.486383171	0.12698641	-3.83019862	0.00012804	0.01541677
Rnf31	263.7090704	0.367729377	0.096121801	3.825660509	0.000130422	0.015586393
Sgsm1	1746.52226	-0.35706918	0.09340209	-3.822924966	0.000131878	0.015643652
Tmf1	799.2026323	-0.266952808	0.069888757	-3.819681744	0.000133624	0.015659048
Nfxl1	119.8143412	0.558004258	0.146110522	3.819055946	0.000133963	0.015659048
4933439C10Rik	68.41555568	0.716910027	0.188008998	3.813168701	0.000137196	0.015920747
A230001M10Rik	48.0587024	-0.711378001	0.186707734	-3.810115334	0.000138902	0.016002707
Nptx2	485.7259617	-0.426963619	0.112172469	-3.80631383	0.000141053	0.01609588
Fam8a1	455.9486344	-0.325098166	0.085453314	-3.804395055	0.000142151	0.01609588
Mylk3	33.49002189	1.384417181	0.36405902	3.80272732	0.000143112	0.01609588
Mir379	10.62266152	2.072707859	0.545320887	3.800895778	0.000144174	0.01609588
5330434G04Rik	236.0983828	0.502246444	0.13217251	3.799931179	0.000144736	0.01609588
Jakmip3	471.5251273	0.404800421	0.106629737	3.7963183	0.000146861	0.016144456
Atp6ap1	5064.863748	-0.174932081	0.04608613	-3.795764165	0.000147189	0.016144456
Dnaja1	2786.794929	-0.303330415	0.080232802	-3.780628462	0.000156433	0.016820364
Set	2728.013171	-0.228768769	0.06051147	-3.780585241	0.00015646	0.016820364
Mfsd4	850.4385119	0.274510974	0.072612009	3.780517528	0.000156503	0.016820364
Ccdc30	116.2455137	0.564928521	0.149824624	3.770598616	0.000162856	0.017290036
Rnf207	38.39123667	0.74695013	0.198209506	3.76848793	0.000164239	0.017290036
Ccnd1	554.7427424	-0.359678233	0.095479904	-3.767056914	0.000165183	0.017290036
Vapa	1943.008294	-0.19472092	0.051720947	-3.764836687	0.000166658	0.017290036
Cx3cr1	776.8687575	-0.352754948	0.093716654	-3.764058301	0.000167178	0.017290036
Ttn	158.170072	1.559911358	0.41445119	3.763799925	0.000167351	0.017290036
Nrg2	67.84226144	0.755117028	0.200905778	3.758563023	0.000170892	0.017479141
Erf	502.2452608	0.341247581	0.090808716	3.757872545	0.000171364	0.017479141
Cpeb1	752.6948074	0.4063726	0.1082402	3.754359285	0.000173785	0.017613924
Ptpn21	168.2763116	0.397437163	0.106135619	3.744616256	0.00018067	0.017883848
Usp24	1791.49661	0.22766773	0.060814799	3.743623835	0.000181385	0.017883848
Mov10	54.63721237	0.940526315	0.251241735	3.743511462	0.000181466	0.017883848
Anks6	77.766894	0.677554162	0.181010133	3.743183601	0.000181703	0.017883848
Tmem86b	41.8387556	0.868448503	0.232036162	3.742729126	0.000182032	0.017883848
Usp40	237.0234065	0.569557772	0.152506556	3.734644505	0.000187981	0.018343491
Ubash3b	391.9038527	-0.30899603	0.082767964	-3.733280542	0.000189002	0.018343491
Rala	637.0948867	-0.264292146	0.070860486	-3.729753482	0.000191667	0.018381338
Psme4	1008.409049	0.366521898	0.09827925	3.72939252	0.000191942	0.018381338
Clcn1	31.91552646	1.186917219	0.318576736	3.725687046	0.000194784	0.018381338
Pcdhgb5	97.3753865	0.545853638	0.146556586	3.724524791	0.000195683	0.018381338
Nefm	1368.468649	-0.2499241	0.067107097	-3.724257357	0.000195891	0.018381338
Zbed4	85.23841783	0.538150745	0.14451817	3.723758355	0.000196279	0.018381338
Alkbh3	84.44558914	0.575218961	0.154655773	3.719350089	0.000199736	0.018502827
Chst2	1753.184739	-0.258745043	0.069570841	-3.719159361	0.000199887	0.018502827
Pln	34.90834073	2.816685697	0.757703507	3.717398258	0.000201285	0.018525161
Hspa4l	2079.067919	-0.229590085	0.061993487	-3.703454922	0.000212683	0.019462316
C5ar2	12.50637348	-1.708082342	0.461586445	-3.700460361	0.000215209	0.019567751
Cd248	106.8986357	0.50423348	0.136308743	3.699201318	0.000216279	0.019567751
Tha1	11.56581535	1.268395666	0.343342835	3.694254073	0.000220533	0.01975459
Bdnf	523.0891864	-0.453544394	0.122780865	-3.693933849	0.000220811	0.01975459
Mir381	7.638582389	2.181972962	0.591321645	3.689993392	0.00022426	0.019951654
Trim12c	40.37020664	-0.869230426	0.23568049	-3.688173019	0.00022587	0.019983884
Ddx55	97.51771371	0.533832218	0.145003515	3.681512246	0.000231855	0.020400661
Magt1	243.435072	-0.414875419	0.112774898	-3.678792238	0.000234341	0.020442585
Nphp3	84.34530859	0.583234578	0.158565144	3.678201685	0.000234884	0.020442585
Dennd6b	292.2930749	0.535715657	0.146028743	3.668563107	0.000243917	0.021043899
Mir1249	8.899439682	1.615616593	0.440458301	3.668035293	0.000244421	0.021043899
Fiz1	257.7830262	-0.349941453	0.095548172	-3.662460984	0.000249804	0.02139229
Coro6	174.7427271	0.709399356	0.194022606	3.656271671	0.00025591	0.021798644
Dvl2	147.9787051	0.496977994	0.136044893	3.653044113	0.00025915	0.021957794
Itgb5	475.5347075	-0.276309749	0.075713761	-3.649399357	0.000262854	0.022154458
S1pr1	2217.968546	-0.318235579	0.087603884	-3.632665178	0.000280509	0.023518689
Arf3	14343.87595	-0.202128868	0.055763505	-3.624751853	0.000289239	0.023812633
Mir186	33.16552448	1.317302401	0.363438439	3.624554418	0.00028946	0.023812633
F11r	48.33954713	-0.791794074	0.218473378	-3.624213075	0.000289843	0.023812633
Rbm3	214.9917902	0.525027194	0.144919677	3.622884104	0.000291336	0.023812633
Tdp1	236.2995364	0.360167175	0.09941725	3.622783513	0.00029145	0.023812633
Cdc25b	116.0745861	0.592946248	0.164287732	3.609193712	0.00030715	0.024968036
Col4a2	295.7972741	0.51519777	0.142820581	3.607307623	0.000309391	0.025023151
Obscn	79.77805834	0.708805202	0.196588608	3.605525313	0.000311522	0.025046313
Pcdh15	622.6190866	0.430110338	0.119339085	3.604102872	0.000313233	0.025046313
Mpp5	852.1727023	-0.282851094	0.078500794	-3.603162191	0.000314369	0.025046313
Zfp180	445.4981741	-0.326977466	0.090855255	-3.598883386	0.000319586	0.025222818
Ccdc84	44.7876277	0.998553227	0.277500849	3.598378993	0.000320207	0.025222818
Pdha1	1990.849158	-0.220778588	0.06137027	-3.597484379	0.00032131	0.025222818
Actr6	191.5190753	-0.334841685	0.093316174	-3.588249193	0.000332906	0.02595936
Fbln2	93.75230317	0.51448151	0.143411692	3.587444672	0.000333935	0.02595936
Igfbp4	982.8685086	-0.313088513	0.087335089	-3.584910909	0.000337193	0.026081093
Zfp280c	629.2909313	0.313291459	0.087421166	3.583702583	0.000338758	0.026081093
Nfkbid	27.10164161	0.962607606	0.269149378	3.576480883	0.000348251	0.026613105
Katnal2	40.25077776	0.711535083	0.198979305	3.575925054	0.000348992	0.026613105
Polr3e	294.6441431	0.369107017	0.103400217	3.56969287	0.0003574	0.027096597
Arhgef1	141.0534523	0.569478195	0.159574474	3.56872988	0.000358716	0.027096597
Aifm3	320.2078749	0.442835909	0.124193006	3.56570731	0.000362876	0.027282156
Bcas1	923.7278863	-0.398970283	0.11203897	-3.560995634	0.000369451	0.027634383
Cacna1d	1299.829695	0.436943667	0.122740832	3.559888433	0.000371012	0.027634383
Svip	709.8565525	-0.268744005	0.075550998	-3.557120508	0.000374942	0.027671469
Ndufa5	172.0920391	-0.376188776	0.105764253	-3.55686126	0.000375312	0.027671469
Tmem150a	58.29950585	0.695115644	0.195482599	3.555895243	0.000376694	0.027671469
Ccdc57	54.67987246	0.853615647	0.240193687	3.553863783	0.000379616	0.027758754
Vbp1	494.6715165	-0.229116824	0.064508661	-3.551721914	0.000382719	0.027858472
P3h3	47.08077353	0.81129414	0.22862779	3.548536859	0.000387378	0.02806999
Nckap5l	242.774861	0.386077599	0.108847536	3.546957628	0.000389707	0.028111586
Slc6a6	2537.26067	0.274724361	0.077508152	3.544457615	0.000393422	0.028252269
Vmn2r84	21.49499483	1.595010114	0.450530586	3.540292636	0.000399684	0.028573808
A930011G23Rik	65.45961171	0.67655996	0.191240623	3.537741871	0.000403564	0.028723022
Rsad1	190.9494925	0.401793176	0.113746443	3.532358167	0.000411871	0.02918453
Fli1	106.3661528	-0.442800985	0.12549157	-3.528531729	0.000417872	0.029469381
Tdrd5	30.88936757	0.879507016	0.249441746	3.525901457	0.000422044	0.029469381
Col4a1	275.9765802	0.468767859	0.13301463	3.524182716	0.000424791	0.029469381
Ubp1	1077.137076	0.270313416	0.076703112	3.524151894	0.000424841	0.029469381
Nr4a1	1244.086318	0.738719154	0.209625482	3.523995026	0.000425092	0.029469381
Amy1	49.40261482	1.046528216	0.297314417	3.519937667	0.000431648	0.029794891
Myl4	136.4505841	0.952321022	0.271064928	3.513257989	0.000442647	0.030095206
Mri1	60.76171482	0.791312004	0.22523615	3.513254877	0.000442653	0.030095206
Sf3b1	2889.087778	0.20945418	0.059624025	3.512915824	0.000443218	0.030095206
Cpne7	268.5245478	0.357614867	0.10182429	3.512078181	0.000444617	0.030095206
Ctdspl	658.8694015	0.280229153	0.079800686	3.511613325	0.000445396	0.030095206
Yeats2	517.8968649	0.47919499	0.136679114	3.505985487	0.00045492	0.030609619
Psg16	73.03125643	0.520336119	0.148607524	3.501411679	0.0004628	0.031009559
Slc22a13b-ps	6.402947825	2.149645852	0.61426359	3.49954952	0.000466045	0.031089916
Arl6	233.5688872	-0.37652774	0.107625469	-3.498500355	0.000467882	0.031089916
Epb4.1	545.4378802	0.334803418	0.095866592	3.492388858	0.000478721	0.031579052
Akap8	572.6477826	0.434188892	0.124333594	3.492128553	0.000479188	0.031579052
Gm10012	6.912036803	2.169529991	0.621518986	3.490689807	0.000481775	0.031619463
Gale	66.82443954	0.581768383	0.166716201	3.48957317	0.000483793	0.031622264
Mtmr6	2350.202151	-0.155525068	0.044603214	-3.486857904	0.000488731	0.031815193
Zdhhc8	1589.877476	0.248094131	0.071218338	3.483570938	0.000494772	0.032078051
Chpf2	399.6143315	0.471245842	0.135344683	3.481820127	0.000498018	0.032158314
Slc35a5	893.4922971	-0.208067665	0.059845101	-3.476770201	0.000507493	0.032638499
Iffo1	306.5122401	0.410739833	0.118251836	3.473433019	0.000513846	0.032822426
Lrrtm4	850.9986204	0.21801004	0.06277476	3.47289324	0.00051488	0.032822426
Pms2	201.4024619	0.323122959	0.093064044	3.472049406	0.000516501	0.032822426
Crhbp	194.4808686	-0.373503089	0.107742418	-3.466629927	0.000527027	0.033344279
Pdlim7	255.6305206	0.334205516	0.096432676	3.465687471	0.000528878	0.033344279
Srrm1	1744.74059	0.215077268	0.062104104	3.463173215	0.000533845	0.033500084
Dbx2	121.8603407	-0.44740042	0.129219699	-3.462323642	0.000535533	0.033500084
Fpgt	362.9069434	-0.288493639	0.083383895	-3.459824466	0.000540528	0.03368097
Zfp658	77.97290713	0.499958101	0.144670996	3.455828141	0.000548605	0.033941906
Myo18b	27.60949156	1.069565085	0.309511395	3.455656568	0.000548954	0.033941906
Trub1	284.083359	0.286516762	0.082976253	3.452997119	0.000554395	0.034078474
Hacd3	2039.242712	-0.164541361	0.047658624	-3.452499206	0.000555419	0.034078474
Xpo6	2049.361052	0.171489647	0.049723726	3.448849465	0.00056298	0.034410569
Qdpr	952.4436558	-0.321822742	0.093391769	-3.445943328	0.00056907	0.034650502
Tm6sf2	14.19879664	1.385691164	0.402415817	3.443431163	0.000574383	0.034794507
Ccdc142	36.37433869	1.018439012	0.295819303	3.442774026	0.00057578	0.034794507
Fbrsl1	593.5500374	0.266263134	0.077440492	3.438293428	0.000585393	0.03513885
Eps15	5311.326646	-0.184050235	0.053532943	-3.4380743	0.000585867	0.03513885
Uvssa	252.5479855	0.413390902	0.120447963	3.432112025	0.0005989	0.03569063
Ugt8a	978.7459292	-0.295260478	0.0860531	-3.431142851	0.000601044	0.03569063
Rec8	48.38999665	0.652965538	0.190330071	3.430700854	0.000602024	0.03569063
Tac1	431.6124601	-0.350482133	0.102210707	-3.429015829	0.000605774	0.03569063
Dnajb11	338.5163358	-0.313820878	0.09154667	-3.42798793	0.000608072	0.03569063
Jph4	5755.558834	-0.147529855	0.043038919	-3.42782435	0.000608439	0.03569063
Mtf2	588.5723599	0.331110608	0.096650171	3.425866754	0.000612841	0.035747329
Nvl	448.9135868	0.434901102	0.127097068	3.421802791	0.000622074	0.035747329
Robo3	80.51911896	0.834027275	0.243761254	3.421492388	0.000622785	0.035747329
Kif5b	2977.309655	-0.271201549	0.07927172	-3.421163924	0.000623537	0.035747329
Bet1	127.5874088	-0.416807315	0.121841141	-3.420907849	0.000624125	0.035747329
Arntl2	72.54546722	0.772234795	0.225741306	3.42088389	0.00062418	0.035747329
Eif2s2	462.4711903	-0.285545168	0.083480216	-3.420513054	0.000625031	0.035747329
Car2	1363.211567	-0.329667462	0.096414689	-3.419265931	0.000627903	0.035783784
Cstb	133.0619822	-0.456407555	0.133599334	-3.416241233	0.00063492	0.036055336
Wdr90	83.73039189	0.699195801	0.204757473	3.414751074	0.000638403	0.036125052
Snord12	5.118917678	1.846711849	0.541082848	3.412992773	0.000642536	0.036230912
Stxbp2	215.0281651	0.523763421	0.153815637	3.405137667	0.000661307	0.037045291
Mbd6	250.1412833	0.468735826	0.137660454	3.40501439	0.000661606	0.037045291
Papln	30.25324979	0.884369665	0.25992319	3.402426942	0.000667902	0.037267541
Prpf39	333.7410366	0.473829398	0.139306405	3.401346818	0.000670547	0.037285205
Hnrnpa1	48.92070271	0.807761599	0.237614476	3.399462916	0.000675183	0.037413101
Ddah1	2030.596226	-0.301025122	0.088645845	-3.395817625	0.000684239	0.037784168
Epb4.1l1	7245.809647	-0.139181314	0.041009091	-3.393913674	0.000689014	0.037917084
Tmem201	761.9296065	0.247967659	0.073082989	3.392960006	0.000691417	0.037919031
Gatm	1556.673233	-0.320940597	0.094803072	-3.385339638	0.000710902	0.038638362
Chid1	450.0822643	0.319674203	0.094438315	3.385005367	0.000711769	0.038638362
Ostc	382.4124333	-0.25439952	0.075161796	-3.384691869	0.000712582	0.038638362
1700084C01Rik	136.8571875	-0.535511647	0.158244818	-3.384070661	0.000714196	0.038638362
L3mbtl1	70.9202083	0.925280728	0.273496894	3.383148946	0.000716598	0.038638362
Fam214a	683.005754	0.362202896	0.107192975	3.378979785	0.000727554	0.03909746
Pip4k2a	1613.641369	-0.247430917	0.073260841	-3.377396605	0.000731755	0.039170413
Fnbp4	531.2633528	0.367338769	0.108796431	3.3763862	0.000734447	0.039170413
Rab31	1149.012827	-0.216721294	0.064200171	-3.375712105	0.000736249	0.039170413
Dmpk	70.29857089	0.62657656	0.185872391	3.371003919	0.000748948	0.039693495
Cul7	377.7737377	0.240744311	0.071445914	3.369602214	0.000752768	0.039693495
Gldc	391.0370032	-0.312520099	0.092754431	-3.369327984	0.000753517	0.039693495
Rapgef4	9456.257551	-0.308462277	0.091675509	-3.364718437	0.000766218	0.04020465
Zmat2	1209.841134	-0.310244582	0.092225164	-3.363990558	0.000768242	0.04020465
Dazap2	1538.336304	-0.24957421	0.074218685	-3.362687038	0.000771878	0.040263378
Tspan13	2329.765117	-0.196282419	0.058397365	-3.361152002	0.000776181	0.04035637
2610001J05Rik	151.8937656	-0.397612651	0.118404495	-3.358087462	0.000784838	0.040674407
Znf512b	665.1087808	0.364210584	0.108494049	3.35696369	0.000788035	0.040708343
Tcap	16.68327377	1.657001989	0.494372922	3.351724811	0.000803098	0.041231535
Ociad2	764.5887477	-0.299738329	0.089452283	-3.350818088	0.000805732	0.041231535
Itgb2	73.34953167	-0.493105684	0.147246409	-3.348846923	0.000811486	0.041231535
Gabarap	1497.499148	-0.258091883	0.077081998	-3.348277009	0.000813157	0.041231535
Gskip	462.6475283	-0.256721104	0.076672863	-3.348265545	0.000813191	0.041231535
Pus7	156.1355873	0.459945858	0.137374269	3.348122327	0.000813611	0.041231535
Slc38a6	104.0760524	0.601199279	0.179765737	3.344348535	0.000824761	0.041664716
Odf2	355.577786	0.489647596	0.14663712	3.339179034	0.000840264	0.042111443
Rpl23	548.4719273	-0.350866066	0.105089764	-3.338727317	0.000841631	0.042111443
Mut	499.4883671	-0.22869191	0.068511893	-3.337988507	0.000843872	0.042111443
Gm15941	12.75110077	1.652332197	0.495020551	3.337906262	0.000844122	0.042111443
Dbp	523.8483267	0.412942692	0.123799288	3.335582123	0.00085121	0.042333162
Lzts3	2869.963097	-0.205963993	0.061812007	-3.332103303	0.000861923	0.042733213
Zfp956	176.8877399	0.36657334	0.110063255	3.330569665	0.000866685	0.042836696
Layn	43.45717444	-0.73260507	0.220216144	-3.326754603	0.000878637	0.043279141
Eps15l1	789.832898	0.287322906	0.086387106	3.325992942	0.000881042	0.043279141
Tmem126a	110.5097758	-0.480300335	0.144446708	-3.325104052	0.000883855	0.043284589
D17Wsu92e	2211.714688	-0.16300279	0.049049246	-3.323247636	0.000889759	0.043285825
A430046D13Rik	141.5332345	0.424708693	0.127827103	3.322524601	0.000892068	0.043285825
Lpar1	544.6741687	-0.355693124	0.107058182	-3.322428205	0.000892376	0.043285825
Ensa	1988.814083	-0.190212543	0.057263529	-3.321704894	0.000894693	0.043285825
Zfp445	1275.028549	0.311220462	0.093974523	3.311753552	0.000927132	0.044720147
2900060B14Rik	20.01601234	-0.99406657	0.300354382	-3.309645641	0.000934142	0.044821515
Fam181b	139.6179246	-0.377288805	0.114003853	-3.309439056	0.000934831	0.044821515
Pofut1	245.9137446	0.295720557	0.089413415	3.307339918	0.000941865	0.04496163
Gltp	294.4036797	-0.417267432	0.126217906	-3.305928971	0.000946621	0.04496163
Crhr1	298.1879604	0.389819821	0.117939128	3.305262857	0.000948874	0.04496163
Thbs4	99.57134398	-0.512951458	0.155193866	-3.30523024	0.000948984	0.04496163
Ppp2cb	1192.520925	-0.288199204	0.087259579	-3.30278014	0.000957314	0.045222503
Cdc42ep1	256.7209142	-0.352535262	0.106844292	-3.299523605	0.000968491	0.045615918
Epas1	3403.734482	-0.321332864	0.097458729	-3.29711733	0.000976827	0.045751091
Rfx5	353.2850696	0.298680246	0.090590255	3.297046095	0.000977075	0.045751091
Chrm4	686.2393435	0.329539365	0.100031905	3.294342581	0.000986522	0.045998148
Ppp1r9b	9437.469627	-0.156432379	0.047491617	-3.293894551	0.000988096	0.045998148
Ccdc39	152.022748	0.495408523	0.150515859	3.291404158	0.000996886	0.046272838
Scn5a	186.1295661	0.436920794	0.132801582	3.290027039	0.001001778	0.046365508
Entpd1	279.8996549	-0.340910422	0.103653883	-3.288930543	0.001005688	0.046401881
Rspo2	216.374078	-0.312425131	0.095036335	-3.287428234	0.00101107	0.046401881
B3galnt2	173.7151458	0.46448439	0.141293345	3.287376268	0.001011256	0.046401881
Pitpnc1	1594.407	-0.196565782	0.059817492	-3.286092009	0.001015878	0.046480782
Thbs3	31.952648	0.924884743	0.281680818	3.283449504	0.00102545	0.046785067
Mir300	3.334813726	3.324762553	1.013260792	3.281250572	0.001033479	0.047017417
Gm996	1263.44128	0.291911978	0.089019774	3.279181286	0.001041087	0.047110636
Tmem57	784.7973375	0.209353906	0.063845057	3.279093409	0.001041412	0.047110636
1700029J07Rik	21.86747438	1.068663548	0.326169492	3.276405597	0.001051375	0.04729911
Tle2	123.7516613	0.536395437	0.163716086	3.276375892	0.001051485	0.04729911
Homer1	4598.641622	-0.306142717	0.093484436	-3.27479877	0.001057373	0.047371288
4931440J10Rik	4.525330495	2.314841747	0.707022173	3.274072352	0.001060095	0.047371288
Grhl1	122.9213128	0.47847989	0.146164352	3.273574461	0.001061964	0.047371288
Tbce	276.1970415	0.530430703	0.16239927	3.266213587	0.00108996	0.048376311
Slc9a8	375.5088781	0.294615629	0.090205102	3.266063919	0.001090536	0.048376311
Xbp1	1411.155826	-0.27585539	0.084518659	-3.263840135	0.001099132	0.048552979
Cntnap5c	222.8508189	0.378145351	0.115897327	3.262761635	0.001103323	0.048552979
Hsd17b12	822.4216368	-0.199529495	0.061156537	-3.262602891	0.001103941	0.048552979
Blm	85.4691838	0.446147927	0.136801613	3.261276807	0.001109117	0.048552979
Col24a1	31.28640148	0.945316524	0.290014278	3.259551667	0.001115885	0.048552979
Manf	653.7935459	-0.330982668	0.101562703	-3.258899747	0.001118452	0.048552979
Fth1	11358.54842	-0.329188214	0.101012798	-3.258876303	0.001118544	0.048552979
Snw1	451.4247683	-0.27307341	0.083795232	-3.258817999	0.001118774	0.048552979
Dnajc13	1496.191248	0.209461647	0.06435667	3.254699887	0.001135122	0.048946013
Gpr88	2441.355104	-0.269124581	0.082701139	-3.254182273	0.001137193	0.048946013
Cd81	5377.393999	-0.231141826	0.071042666	-3.253563507	0.001139672	0.048946013
Col14a1	23.26996667	0.918075666	0.282183725	3.253467817	0.001140056	0.048946013
Gm7120	318.2621193	-0.327164403	0.100654194	-3.250380239	0.001152508	0.049348297
Arhgap31	713.308509	-0.315269517	0.097023792	-3.249404213	0.00115647	0.049385903
AI854517	277.9566197	0.398058357	0.12255562	3.247981264	0.001162269	0.049501541
Asprv1	10.77502491	1.403489509	0.43244879	3.245446722	0.001172665	0.049811825
Epdr1	1176.670361	-0.242523798	0.074784259	-3.242979234	0.001182868	0.05011231
Baalc	3773.72979	-0.250558514	0.077400948	-3.237150434	0.001207298	0.050918641
Rtel1	98.01339507	0.662001055	0.204525112	3.23677151	0.001208902	0.050918641
Adamts10	58.36432205	0.813269032	0.251306323	3.236166217	0.001211468	0.050918641
Ubl3	2240.92462	-0.227330325	0.070265622	-3.235299405	0.001215152	0.050918641
Cirbp	344.7235772	0.401104532	0.124003961	3.234610635	0.001218087	0.050918641
Glul	22031.56949	-0.294879047	0.091189061	-3.233710772	0.001221931	0.050918641
Ybx2	16.42056006	1.252852296	0.387497199	3.233190582	0.001224159	0.050918641
Cyth1	630.1983669	0.264803098	0.081968364	3.230552438	0.001235512	0.05125776
Top3b	319.083101	0.278353665	0.086205025	3.228972614	0.001242358	0.051408578
Slc2a6	137.7292098	0.459007461	0.142272878	3.226247105	0.00125425	0.051766914
Dr1	731.5877952	-0.226776181	0.070313525	-3.225214223	0.001258784	0.051820497
Tmem100	95.25343073	-0.443063208	0.137523612	-3.221724638	0.001274215	0.052231145
Stip1	1934.906409	-0.259904325	0.080678429	-3.221484696	0.001275283	0.052231145
Nrap	24.62589844	1.11998688	0.34810089	3.217420327	0.001293489	0.052808775
Dnajb2	773.9539008	-0.224451602	0.06977333	-3.216868124	0.001295982	0.052808775
Anxa9	7.011361394	1.617499377	0.503312871	3.213705569	0.00131034	0.05312386
Dis3	219.6852109	0.328059047	0.10209722	3.213202531	0.001312637	0.05312386
Clic5	121.6556708	-0.405745305	0.126303217	-3.212470071	0.001315989	0.05312386
Moxd1	204.9917266	-0.305241955	0.095034015	-3.211923168	0.001318496	0.05312386
Myt1	201.1151303	0.473245521	0.147422277	3.210135742	0.001326723	0.05312386
Top1	668.2140268	-0.239733187	0.074695086	-3.20949075	0.001329703	0.05312386
Elovl5	1183.013025	-0.242779641	0.075645477	-3.209440262	0.001329937	0.05312386
Brd9	342.0621093	0.259435199	0.08083675	3.209371964	0.001330253	0.05312386
Nbeal2	133.3539258	0.572986871	0.178657009	3.207189423	0.001340387	0.053395419
Kcnip3	1437.977822	-0.191504159	0.059739072	-3.205676852	0.001347452	0.053441447
Ccdc159	49.57673863	0.631444714	0.196987066	3.20551358	0.001348217	0.053441447
Naglu	100.1807443	0.472125402	0.147414968	3.202696504	0.001361474	0.053833682
Klhl2	1924.62045	-0.1878158	0.058680273	-3.200663367	0.001371116	0.054081415
Rrnad1	114.6660812	0.423397431	0.132344276	3.19921227	0.001378037	0.054220833
Ids	13497.26366	-0.190715304	0.059710462	-3.194001461	0.001403154	0.054853608
Dysf	45.39690595	0.642712559	0.201272139	3.19325149	0.001406804	0.054853608
Zc3h7a	366.0740972	0.315882562	0.098942923	3.19257357	0.00141011	0.054853608
Cox6b1	1646.121813	-0.318155577	0.099655377	-3.192558075	0.001410186	0.054853608
H6pd	147.6890873	0.437469916	0.137060069	3.191811572	0.001413835	0.054853608
Hrh3	993.5141707	0.246873489	0.077363972	3.191065348	0.001417492	0.054853608
Nprl3	285.4241716	0.342080762	0.107226779	3.190254962	0.001421473	0.054853608
Clasrp	209.5486882	0.480053201	0.150475334	3.190245133	0.001421522	0.054853608
Slc39a12	807.5649446	-0.278410544	0.087305578	-3.188920451	0.001428052	0.054973125
Fktn	520.8734612	-0.238452384	0.074817179	-3.1871341	0.001436901	0.055181148
Krba1	323.9025395	0.435554495	0.136727015	3.185577448	0.001444654	0.055231467
Nptx1	4314.777166	-0.208549906	0.065468782	-3.185486278	0.00144511	0.055231467
Drd2	368.4689557	-0.358277978	0.112519471	-3.184142042	0.001451838	0.05535649
Abcc5	1431.416257	0.334390109	0.10514536	3.18026501	0.001471404	0.055840086
2310047M10Rik	116.1579743	-0.388245796	0.122080383	-3.180247191	0.001471495	0.055840086
Mamstr	33.92522319	0.650747275	0.204811613	3.177296763	0.001486548	0.056277981
Tcerg1	907.3092289	0.190249636	0.059933408	3.174350364	0.001501723	0.056718377
Epha8	60.68520222	0.596063805	0.187890497	3.172399963	0.001511846	0.05696637
Zan	14.35961716	1.251985698	0.394837908	3.170885249	0.001519752	0.057108672
Cd46	31.7630177	0.952501234	0.30044404	3.170311632	0.001522755	0.057108672
Sra1	147.4895637	-0.373118864	0.117881862	-3.165193171	0.0015498	0.057987151
Lrriq1	67.60858889	0.544975529	0.172259311	3.16369272	0.001557812	0.058077333
Gm20337	5.60607738	-1.949285722	0.616202648	-3.1633842	0.001559464	0.058077333
Zfp663	1.71946703	-3.906138942	1.235604088	-3.161319213	0.001570563	NA
Gm2518	15.65425921	1.143502866	0.361752846	3.161005858	0.001572253	0.058417785
Serp1	703.9549065	-0.281082313	0.089016944	-3.157627068	0.001590589	0.05896225
Eaf2	6.758255037	1.523422991	0.483096228	3.153456607	0.001613492	0.059673125
Smc5	354.9909152	0.308539725	0.097865656	3.152686434	0.001617755	0.059692916
Dpep1	2.670139713	3.356857284	1.065126848	3.151603295	0.001623767	NA
2410004B18Rik	163.4385499	-0.358148888	0.113657779	-3.151116379	0.001626477	0.059857561
Ice1	1280.76278	0.338430084	0.10741977	3.150538149	0.0016297	0.059857561
Dna2	20.61948495	0.816575678	0.259241059	3.149870161	0.00163343	0.059857561
Kcnk9	381.2406165	0.40387671	0.128334267	3.147068351	0.001649164	0.060166747
Ttc21b	216.8924063	0.277570073	0.088200652	3.147029729	0.001649382	0.060166747
Ndor1	230.6093726	0.396552333	0.126217041	3.141828794	0.001678962	0.061028327
Zfp46	633.1824014	0.266745936	0.084910931	3.141479353	0.001680967	0.061028327
Sh3kbp1	1031.527512	-0.186054359	0.059236456	-3.140875943	0.001684434	0.061028327
Zdhhc14	534.9794433	-0.274117868	0.087312561	-3.13950096	0.001692359	0.061177044
Ewsr1	1480.886602	0.206849341	0.065930554	3.137382129	0.001704638	0.061359645
Slc39a2	26.2291108	1.278990464	0.407671402	3.137307292	0.001705073	0.061359645
Slc11a2	505.5265908	0.274155071	0.087480892	3.133885178	0.001725083	0.061682114
Cpsf4	96.65534867	0.556310067	0.177523084	3.13373368	0.001725974	0.061682114
Serpine2	1316.281909	-0.241418527	0.077056935	-3.132988988	0.001730359	0.061682114
Zfand6	397.6904216	-0.257772567	0.082292882	-3.132379862	0.001733954	0.061682114
Zfp467	296.2227693	0.289251982	0.09234395	3.132332802	0.001734232	0.061682114
Tmbim1	296.4015035	-0.278450827	0.088912398	-3.131743543	0.001737716	0.061682114
Hyou1	1539.153243	-0.209479845	0.066918049	-3.130393797	0.001745721	0.061682114
Cep44	52.33591239	0.55032772	0.17588402	3.128923938	0.001754477	0.061682114
Kcnt1	1388.291417	0.312593031	0.099906833	3.128845353	0.001754946	0.061682114
Scd2	20885.68027	-0.175936422	0.056245847	-3.127989549	0.001760064	0.061682114
Hspa1b	99.39751223	-0.57967613	0.185329843	-3.127807813	0.001761153	0.061682114
Fads2	1472.159271	-0.212032339	0.067797651	-3.127429006	0.001763424	0.061682114
Cplx2	19985.92996	-0.228162174	0.072957844	-3.127315187	0.001764107	0.061682114
Mal	1474.159411	-0.311549348	0.099675973	-3.125621321	0.001774299	0.061903309
Riok3	514.6434787	0.218989968	0.070085477	3.124612635	0.001780393	0.061980915
Letm2	136.6800375	0.457738563	0.146538624	3.123671765	0.001786096	0.062044552
A330102I10Rik	81.12818362	0.769662804	0.246644068	3.120540498	0.001805195	0.062480151
Postn	34.8959638	0.845154467	0.27089435	3.119867458	0.001809324	0.062480151
Paqr8	2395.198923	-0.265463266	0.085092505	-3.119702085	0.00181034	0.062480151
Tecpr2	1207.634716	0.213114067	0.068407218	3.115373958	0.001837118	0.063067452
Ppp1cb	6473.509394	-0.218877973	0.07026825	-3.11489147	0.001840126	0.063067452
Trit1	132.8627585	0.442778684	0.142154306	3.114775034	0.001840852	0.063067452
Cldn11	1249.063046	-0.258917131	0.083135118	-3.114413445	0.00184311	0.063067452
Ptpn2	388.1339878	0.393875587	0.126496711	3.113721963	0.001847435	0.063080646
Mir376c	3.436252033	2.546035849	0.818165117	3.111885116	0.001858968	0.0633394
Stt3b	2079.323981	-0.150401148	0.048351276	-3.110593164	0.00186712	0.063482076
Eef2k	583.2958566	0.268613506	0.086384204	3.109521109	0.001873909	0.063577919
Tfrc	1915.71995	0.236054355	0.075951353	3.107967749	0.001883786	0.063693652
Pdp1	3702.695514	-0.260164682	0.083715227	-3.107734293	0.001885275	0.063693652
Golga7	944.9280725	-0.232270359	0.074796499	-3.105364049	0.00190045	0.064008168
Unc13b	510.9298172	0.309342172	0.099626051	3.105032955	0.001902578	0.064008168
Ehd3	1198.280351	-0.187853872	0.060513621	-3.10432377	0.001907145	0.064027297
Atad5	123.8057725	0.386640795	0.124574907	3.103681185	0.001911292	0.064032269
Specc1	1429.332449	-0.190012798	0.061250851	-3.102206683	0.001920838	0.064070941
Dhx35	157.8888354	0.326497247	0.105298103	3.100694469	0.001930674	0.064070941
Ric1	899.6993395	0.281855148	0.090903056	3.100612446	0.001931209	0.064070941
Lincpint	155.8881597	1.143186488	0.368711451	3.100490872	0.001932002	0.064070941
Gatsl2	1681.193336	-0.215763336	0.069591601	-3.100422059	0.001932451	0.064070941
Tyw1	153.3617023	0.392456264	0.126618761	3.099511174	0.001938403	0.064135496
Rnf44	2623.991397	-0.15432066	0.049827373	-3.097106058	0.001954199	0.064228892
Ubr3	6363.489232	0.17535966	0.056629944	3.09658899	0.001957611	0.064228892
Nus1	1564.445903	-0.241448086	0.077981613	-3.096218173	0.001960061	0.064228892
Chrd	124.8018793	0.529103375	0.170951795	3.095044285	0.001967835	0.064228892
Epc1	678.9450973	0.272438811	0.088027312	3.094935013	0.00196856	0.064228892
Pak1ip1	268.9933823	-0.269694027	0.087143528	-3.09482567	0.001969286	0.064228892
Lrrc59	1305.42976	-0.176528788	0.057043751	-3.094620977	0.001970645	0.064228892
Clcn2	235.6576829	0.4292208	0.138763487	3.093182577	0.001980223	0.064228892
Sfxn2	36.7209543	0.812030453	0.262581633	3.09248764	0.001984865	0.064228892
2310010G23Rik	4.434266984	-2.366148766	0.765197971	-3.092204705	0.001986758	0.064228892
Msantd4	764.5872045	-0.217983663	0.070516622	-3.091238036	0.001993238	0.064228892
Tmem145	363.9675412	0.363294941	0.117534158	3.090973271	0.001995016	0.064228892
Slc26a8	78.83691882	0.601949626	0.194751226	3.090864378	0.001995748	0.064228892
Nek1	534.1572826	0.33673988	0.108955371	3.090622111	0.001997377	0.064228892
Cdc42ep3	244.9827668	0.265161779	0.085859895	3.088307767	0.002012999	0.064601529
Tbrg4	275.1897323	0.291192922	0.094347885	3.08637467	0.002026133	0.06479336
Ttc21a	11.88907802	1.072830567	0.347870354	3.083995384	0.002042408	0.06479336
Ipw	664.0404922	0.735102616	0.238364595	3.083942127	0.002042773	0.06479336
Col11a1	68.93452309	0.791895288	0.256811323	3.083568427	0.002045341	0.06479336
2900052N01Rik	477.3850612	-0.414592767	0.134466957	-3.083231562	0.002047658	0.06479336
Rps24	1739.620908	-0.278971077	0.090490514	-3.082876482	0.002050102	0.06479336
Tnrc6c	1461.072588	0.388856141	0.126135076	3.082854923	0.002050251	0.06479336
Tm2d1	331.9695074	-0.268663432	0.087152096	-3.082696182	0.002051345	0.06479336
Dbndd2	1178.934424	-0.214768385	0.069697287	-3.08144542	0.002059982	0.064938106
Gpx3	304.8163151	0.475348919	0.154314256	3.080395377	0.00206726	0.065039483
Adamts20	129.4552689	0.574218807	0.186606707	3.077160594	0.002089827	0.065620561
Hmgn1	217.591809	-0.304362141	0.098974316	-3.075162855	0.002103876	0.065877324
Trf	2288.46067	-0.201380897	0.065502368	-3.074406377	0.002109219	0.065877324
Hnrnpul2	2462.9823	-0.18304104	0.059545048	-3.073992664	0.002112146	0.065877324
BC005561	276.3134185	0.496844964	0.161645714	3.073666178	0.002114459	0.065877324
Tspan7	14757.67798	-0.243897414	0.079367888	-3.072998658	0.002119194	0.065896659
Tatdn3	82.2407579	0.710424237	0.231233554	3.072323305	0.002123995	0.06591795
Ofd1	132.731582	0.388072509	0.126376657	3.070760987	0.00213514	0.06613565
Arnt	432.6240754	0.353488349	0.115136994	3.070154395	0.002139481	0.066142191
Hdgf	825.1568833	-0.217133193	0.070800893	-3.066814314	0.002163532	0.066756846
Tspyl1	3244.514121	-0.180610691	0.058960669	-3.063240188	0.002189542	0.067429485
Mpeg1	408.789691	-0.380378028	0.124274304	-3.060793878	0.00220751	0.067852334
Fam135a	934.2084138	0.23887359	0.078059637	3.060142199	0.002212319	0.067869886
Zbtb18	4831.486574	-0.171207658	0.055992946	-3.057664783	0.00223069	0.068302606
Igsf11	816.4526281	-0.222239642	0.072726839	-3.055813295	0.00224451	0.068506993
Myadm	1644.122683	-0.19045451	0.062329153	-3.055624881	0.002245921	0.068506993
Map7d2	2438.842478	-0.197933936	0.064796538	-3.05469923	0.002252863	0.068588123
Nav2	2064.841722	0.376589019	0.12337477	3.052398953	0.002270202	0.068974836
Cept1	629.3273318	-0.198151792	0.064927919	-3.051873436	0.00227418	0.068974836
Wdr6	1560.475173	0.183234924	0.060083462	3.049673208	0.002290905	0.069231542
Cdk5r2	5717.728526	-0.213683157	0.070068719	-3.04962273	0.00229129	0.069231542
Kcnk1	1206.960795	-0.17984605	0.058997457	-3.048369525	0.002300868	0.069363084
Zdhhc5	1839.280672	-0.162023257	0.053158617	-3.047920829	0.002304306	0.069363084
Nat10	196.7933278	0.310229332	0.101853115	3.045850214	0.002320234	0.069419251
Gm15881	19.97248713	1.270591594	0.417155075	3.045849541	0.002320239	0.069419251
Rgl2	100.4495689	0.525988405	0.172731708	3.045117843	0.002325892	0.069419251
Mir544	3.25437431	2.089760702	0.686380972	3.044607569	0.002329841	0.069419251
Smg7	2756.643948	-0.125840416	0.041345337	-3.043642294	0.002337329	0.069419251
Chfr	239.971973	0.538199071	0.176895632	3.042466713	0.002346478	0.069419251
Pnoc	82.92992865	-0.512837674	0.168559985	-3.042463928	0.002346499	0.069419251
Rfx1	249.8681705	0.377648117	0.124135486	3.042225309	0.00234836	0.069419251
Tbr1	3414.038758	-0.176997299	0.058188951	-3.041768169	0.00235193	0.069419251
Tmem229a	1587.02574	-0.241564853	0.079448004	-3.04054025	0.002361541	0.069419251
Sytl2	838.7667546	0.248223921	0.081639189	3.040499605	0.00236186	0.069419251
Prex2	2290.167435	-0.272946685	0.089778719	-3.040215871	0.002364086	0.069419251
Kndc1	1460.563704	0.188157598	0.061890654	3.040161718	0.002364511	0.069419251
Fuk	97.42726652	0.392784892	0.129212649	3.039833131	0.002367093	0.069419251
Tbc1d2b	276.4882643	0.342074913	0.112559086	3.03906975	0.002373099	0.069419251
Iqce	203.7269153	0.465854069	0.153303941	3.038761196	0.002375531	0.069419251
Foxred1	182.9757016	0.28437141	0.093712642	3.034504243	0.002409314	0.07000279
Gja1	2142.189618	-0.286346305	0.094392707	-3.033563864	0.002416836	0.07000279
Tufm	329.2914298	-0.291473054	0.096105501	-3.032844643	0.002422603	0.07000279
Ttc39a	28.34349477	0.779248576	0.256945429	3.032739592	0.002423446	0.07000279
Mir335	4.307465001	1.92575274	0.635067485	3.032359212	0.002426503	0.07000279
Sh3gl3	276.3832153	-0.27504193	0.090715589	-3.031914712	0.002430079	0.07000279
BC100451	8.975381395	1.318083609	0.434776279	3.031636438	0.00243232	0.07000279
Smarca2	3641.864009	-0.17570012	0.057997299	-3.02945349	0.002449966	0.07000279
Dock7	1257.749288	0.195619164	0.064587791	3.028732825	0.002455818	0.07000279
Hdx	142.2501647	0.609784599	0.20133726	3.02867238	0.002456309	0.07000279
Tmem33	2350.999282	-0.225036136	0.074305363	-3.028531531	0.002457454	0.07000279
Ganab	1646.001915	-0.147830886	0.048820949	-3.02802152	0.002461606	0.07000279
Rplp1	1338.857729	-0.345913224	0.11424197	-3.027899673	0.002462598	0.07000279
Fubp3	221.7636504	0.355784398	0.117504219	3.027843619	0.002463055	0.07000279
Cst3	8298.192816	-0.31005649	0.102405372	-3.027736562	0.002463928	0.07000279
Plcd4	115.2606484	-0.452101967	0.149329265	-3.027550998	0.002465441	0.07000279
Gnal	5684.525498	-0.190442458	0.06295892	-3.024868553	0.002487412	0.070501623
Smpd4	492.924849	0.638797609	0.211350187	3.022460585	0.002507287	0.070885061
Rfk	1029.447281	-0.211096105	0.069852381	-3.022031633	0.002510843	0.070885061
A930016O22Rik	12.3008745	1.269248123	0.420126127	3.021112096	0.002518481	0.070885061
Plp1	12954.46161	-0.334836685	0.110853699	-3.020527861	0.002523345	0.070885061
Etv5	1793.942789	-0.208112773	0.068906708	-3.020210655	0.002525989	0.070885061
Nebl	954.2026444	-0.223320314	0.073946397	-3.020029694	0.002527499	0.070885061
Qk	11360.95095	-0.242943552	0.080473412	-3.018929438	0.002536696	0.07101862
Hspe1	681.1647151	-0.314800577	0.104359549	-3.01649999	0.002557112	0.071465263
Lgalsl	1056.892866	-0.176007482	0.058388799	-3.014404889	0.002574839	0.071835325
Nudc	319.406038	-0.290907968	0.096532238	-3.013583598	0.002581819	0.071904781
Rps10	654.8440008	-0.296567394	0.09843279	-3.012892301	0.002587707	0.071943655
Rps6	1187.954058	-0.347998652	0.115542742	-3.011860762	0.002596517	0.072063463
Plekhb1	2477.72481	-0.329213103	0.109350749	-3.010615895	0.002607184	0.072234342
Padi2	395.8991067	-0.227642456	0.075669032	-3.008396568	0.002626302	0.072463565
As3mt	98.53455762	-0.464450856	0.154410527	-3.007896319	0.002630629	0.072463565
Egr3	3100.878397	-0.317714741	0.105645504	-3.007366431	0.002635219	0.072463565
Acsl1	736.7084632	0.180966566	0.060178981	3.007139106	0.002637191	0.072463565
Slc7a6	235.4504912	0.367998676	0.122379194	3.007036271	0.002638083	0.072463565
Nipal2	163.1719097	0.319599796	0.106334326	3.005612644	0.002650464	0.07250815
BC030499	116.3706732	1.207467865	0.4018934	3.004448106	0.002660631	0.07250815
Deaf1	388.2688302	0.262336124	0.087315969	3.004446111	0.002660649	0.07250815
Olfr111	6.169116638	1.601306577	0.533000945	3.004322213	0.002661733	0.07250815
Zfp566	28.55624018	0.831831582	0.276884734	3.004252242	0.002662345	0.07250815
Cd84	50.9488604	-0.672401396	0.223969002	-3.002207403	0.002680295	0.072821955
Zfp940	122.9048369	0.396207717	0.131989429	3.001814002	0.002683761	0.072821955
Thpo	25.93272479	1.074623378	0.358042011	3.00138907	0.002687509	0.072821955
Brat1	155.0211748	0.356626566	0.118980008	2.99736546	0.00272324	0.073665491
Inhba	63.13255024	-0.725881301	0.242400212	-2.994557207	0.002748435	0.074011481
Samd4b	1727.091082	-0.166076911	0.055462183	-2.994417156	0.002749697	0.074011481
Mmd	4128.796162	-0.174230445	0.058185523	-2.99439512	0.002749896	0.074011481
Pdk3	749.6799431	-0.184724403	0.061750269	-2.991475256	0.00277633	0.074382983
Mkx	305.485769	0.393053153	0.13142145	2.990783857	0.002782624	0.074382983
Mypn	42.52737271	0.551058531	0.184270378	2.990488955	0.002785312	0.074382983
Btbd8	33.55281563	0.658764015	0.220289129	2.990451772	0.002785651	0.074382983
9330020H09Rik	27.18611654	0.748866656	0.250461217	2.989950558	0.002790226	0.074382983
Hsf5	15.37182159	1.186258791	0.396835082	2.989299193	0.002796182	0.074382983
Herc1	6627.071191	0.188449551	0.063041454	2.989295778	0.002796213	0.074382983
Nrg3	1225.74067	0.22271546	0.074567436	2.986765695	0.002819457	0.07479095
Hsp90ab1	11730.78912	-0.206295482	0.06907345	-2.986610351	0.00282089	0.07479095
Tmem161b	416.8921149	0.227333786	0.076211274	2.982941664	0.002854924	0.075568188
Kcnj13	58.38998485	-0.775813364	0.260194877	-2.981662717	0.002866877	0.075759341
Cep192	185.9964002	0.364840038	0.122441988	2.97969711	0.002885335	0.076121514
Rpl14	872.9716372	-0.279315119	0.093769537	-2.978740521	0.002894358	0.076217829
Cfh	391.7553106	-0.383410144	0.128770947	-2.977458462	0.00290649	0.076217829
Taf1b	131.7262712	0.386658253	0.129869971	2.977272197	0.002908257	0.076217829
Rassf2	710.8441953	-0.21279068	0.071476812	-2.977058912	0.002910281	0.076217829
Kdsr	590.4389159	0.21018083	0.07061551	2.97641169	0.002916431	0.076217829
Zfp82	33.20283902	0.714140797	0.23996225	2.976054761	0.002919827	0.076217829
U2af2	1314.901792	-0.139521074	0.046894549	-2.975208808	0.002927892	0.076217829
Zbtb7a	1559.556845	-0.163893767	0.05509147	-2.974939079	0.002930467	0.076217829
Gm2115	146.8206131	-0.4079244	0.137126784	-2.974797405	0.002931821	0.076217829
1700109H08Rik	12.4787109	1.290036857	0.433830548	2.973596175	0.002943322	0.076392789
Lyn	174.7706452	-0.453666049	0.152615344	-2.972610991	0.002952784	0.076514381
Cap2	5210.07152	-0.176932751	0.059572069	-2.970062217	0.002977394	0.077027454
4930451G09Rik	49.57426485	0.543127302	0.182990185	2.968067942	0.002996781	0.077141857
Pgam2	18.87140642	0.976206504	0.328905185	2.968048389	0.002996971	0.077141857
Rcor2	85.95922969	0.52514175	0.176954053	2.967672911	0.003000635	0.077141857
Hp	3.064814991	2.961575835	0.998126416	2.967135011	0.003005889	0.077141857
Neto2	2009.8595	-0.209258535	0.070525482	-2.96713369	0.003005902	0.077141857
Nphp4	211.8757475	0.405633336	0.136825273	2.964608268	0.003030686	0.077461033
Sft2d2	516.3082473	-0.265442572	0.089545563	-2.964329699	0.003033431	0.077461033
Cdon	226.6740369	0.320066114	0.107978225	2.964172771	0.003034978	0.077461033
Slco1c1	443.2102361	-0.375105828	0.12655827	-2.963898204	0.003037688	0.077461033
2700054A10Rik	83.13134195	0.429477755	0.144954136	2.962852719	0.003048024	0.077601036
Cpne6	1240.094901	0.208143032	0.070323953	2.959774371	0.003078644	0.078049511
Mlh3	417.2007299	-0.20101668	0.067919488	-2.959631872	0.003080068	0.078049511
Ankrd40	1807.19302	-0.170167268	0.057496466	-2.959612669	0.00308026	0.078049511
C1qb	468.8436231	-0.3038153	0.102694102	-2.958449367	0.00309191	0.078201877
Mbnl2	5892.974203	-0.162879559	0.055071282	-2.957613337	0.003100308	0.078201877
Hist1h2bc	284.0231064	-0.436850394	0.147706747	-2.957552071	0.003100924	0.078201877
Rsrp1	789.1483368	0.551109873	0.186379058	2.956930237	0.003107184	0.078236551
Anp32b	240.4807397	-0.320335589	0.108451206	-2.953730083	0.003139585	0.078745259
Chchd3	365.5283421	-0.253483168	0.085825012	-2.953488299	0.003142045	0.078745259
Car5b	56.20937806	-0.54060007	0.183038397	-2.953479046	0.003142139	0.078745259
Otub2	325.4655839	-0.348252167	0.117953528	-2.952452325	0.003152607	0.07888415
Lman2	951.6127863	-0.193194734	0.065465724	-2.95108223	0.003166626	0.079111309
Ino80	696.4545838	0.275801355	0.093522896	2.949024963	0.003187782	0.079515802
Cd2ap	538.2468985	0.256212646	0.086909562	2.948037457	0.003197983	0.079591463
Cep295	709.7427529	0.336861843	0.114276858	2.947769551	0.003200756	0.079591463
Zfyve16	275.3605698	0.338766892	0.114968087	2.946616767	0.003212711	0.079764889
Coa4	43.95302091	-0.657169163	0.223073527	-2.945975581	0.003219378	0.07980669
Setd5	1924.325012	0.215334136	0.0731223	2.944849076	0.003231122	0.079974023
Park2	88.74684894	0.598501677	0.203292549	2.944041384	0.003239567	0.080059294
Zfp202	65.09520856	0.448044178	0.152212277	2.943548228	0.003244733	0.080063403
Cuedc1	169.9221452	0.297683371	0.101158604	2.942739013	0.003253225	0.080149466
Clic6	98.85049241	-0.519799796	0.176885638	-2.938620693	0.003296763	0.08101926
Zkscan2	228.821056	0.681464357	0.231950184	2.937977226	0.003303613	0.08101926
Aldoc	5440.289084	-0.335836233	0.114324784	-2.937562803	0.003308032	0.08101926
Dus3l	250.2306562	0.274769756	0.093538835	2.937493873	0.003308767	0.08101926
Sik1	385.3606588	0.310730056	0.105829611	2.936135292	0.003323293	0.08125072
Agrn	1553.286801	0.25592122	0.087208186	2.934600898	0.00333977	0.081529068
Scrg1	297.4766849	-0.354403124	0.120804569	-2.933689744	0.003349588	0.081644307
Lig3	373.5527411	0.287322673	0.097965171	2.93290635	0.003358052	0.0817262
Ahsa1	619.7979339	-0.202767801	0.069180489	-2.930996934	0.003378761	0.082105434
Lamtor5	271.3161549	-0.315330698	0.107697061	-2.927941531	0.003412142	0.082790974
Usp36	319.9282591	0.301175605	0.102929128	2.926048356	0.003432976	0.083048518
Rab2b	813.9722409	-0.197631999	0.067551341	-2.925656193	0.003437306	0.083048518
Cdk2ap1	79.70570154	-0.440008588	0.150416761	-2.925263012	0.003441652	0.083048518
Plekha5	1112.121417	0.252008116	0.086155043	2.925053557	0.003443969	0.083048518
C230091D08Rik	239.7749872	1.071499155	0.366371141	2.924627614	0.003448686	0.083048518
Rab15	1119.82283	-0.200633077	0.068629647	-2.923417002	0.003462125	0.083174228
2610005L07Rik	113.5634417	0.514153242	0.175903194	2.922932953	0.003467512	0.083174228
2810049E08Rik	24.69497886	0.82655016	0.282798255	2.922755517	0.003469488	0.083174228
C130080G10Rik	3.204064319	2.257868201	0.772698356	2.92205643	0.003477285	0.083236543
Sfswap	415.8073295	0.380791195	0.130376496	2.920704325	0.003492411	0.083473836
Tex9	134.4321571	0.37440043	0.128240721	2.919512827	0.00350579	0.083668727
Mtcp1	21.59968666	0.92145557	0.315760183	2.918213308	0.003520434	0.083782513
Styx	125.5529517	0.451461538	0.154756982	2.917228886	0.003531565	0.083782513
Ogfod1	2284.62111	-0.147422542	0.050546103	-2.916595639	0.003538742	0.083782513
Ptpn5	1650.120376	-0.18726623	0.064214072	-2.916280254	0.003542322	0.083782513
Hnrnpc	2106.361585	-0.258218791	0.088550384	-2.916066286	0.003544752	0.083782513
Neu1	288.4093791	0.277122444	0.09504434	2.915717481	0.003548717	0.083782513
Mien1	359.6626691	-0.256081329	0.087846399	-2.915103318	0.003555708	0.083782513
Gmcl1	284.5651706	0.277898818	0.095336458	2.914927028	0.003557717	0.083782513
Nnat	3075.820537	-0.315294353	0.108174737	-2.914676401	0.003560575	0.083782513
Mafk	82.71407565	0.435589145	0.149457166	2.914474801	0.003562876	0.083782513
Egfl8	5.031921107	1.621773691	0.556645555	2.913476409	0.003574288	0.083927646
Cep131	103.0246671	0.393691727	0.135279439	2.910211112	0.003611847	0.084516975
2610044O15Rik8	111.803733	0.385778628	0.13256801	2.910043139	0.003613789	0.084516975
Dusp1	509.8879764	0.634084758	0.217959521	2.909185874	0.003623713	0.084516975
Phf20l1	662.8227486	0.357347066	0.122834712	2.909170062	0.003623897	0.084516975
Zfhx2os	33.1508687	1.079531753	0.371142158	2.908674557	0.003629645	0.084516975
Gins4	131.9296158	-0.311973559	0.107265869	-2.908414025	0.00363267	0.084516975
Uggt2	518.5065433	0.535725832	0.184218559	2.908099134	0.00363633	0.084516975
Adipor1	1059.842851	-0.195151462	0.067181899	-2.904822053	0.003674619	0.085169213
Myo1b	575.7363898	0.234092628	0.080596707	2.904493708	0.003678476	0.085169213
Asb8	625.1413472	-0.21443942	0.073849608	-2.903731342	0.003687444	0.085169213
Gal3st1	70.99679768	-0.562787564	0.193839897	-2.903362894	0.003691786	0.085169213
Zfp687	472.5414586	0.254743569	0.087753579	2.902942211	0.003696748	0.085169213
Rnf5	664.1641943	-0.280739241	0.096722893	-2.902510782	0.003701844	0.085169213
Fut8	1010.653907	-0.16013395	0.055172684	-2.902413656	0.003702992	0.085169213
Ints2	353.5194156	0.325540293	0.112179903	2.90194843	0.003708496	0.085169213
Rad51ap2	35.46777782	0.72310864	0.249207674	2.901630714	0.003712259	0.085169213
Pid1	659.7221741	-0.253867785	0.08758274	-2.898605191	0.003748266	0.08587228
Slx1b	112.1752518	0.432734042	0.149377145	2.896922692	0.003768426	0.086210821
Cxcl12	463.1743126	-0.298680971	0.103120997	-2.896412747	0.003774556	0.086227872
Corin	13.91872973	1.123835724	0.388494175	2.892799418	0.003818251	0.087092655
Smim13	3716.0438	-0.152961415	0.052895862	-2.891746357	0.003831071	0.087092655
Eif4g2	8339.053554	-0.141533222	0.048945138	-2.89167071	0.003831993	0.087092655
Ank	4169.528791	-0.131201695	0.045375074	-2.891492682	0.003834165	0.087092655
Clk1	483.7837997	0.744010631	0.25735318	2.891010058	0.003840058	0.087102965
2310045N01Rik	185.9417994	0.318568517	0.110294827	2.888335992	0.003872859	0.08772273
2010111I01Rik	519.4333283	0.353596357	0.122463551	2.887359972	0.003884895	0.087871054
Fbxw9	73.54904868	0.434224234	0.150439816	2.886365092	0.003897198	0.087913786
Ndufa4	861.9849964	-0.326001006	0.11294961	-2.886251723	0.003898602	0.087913786
Srsf5	925.6099681	0.260688039	0.090332363	2.88587645	0.003903254	0.087913786
Dgat1	134.2768759	0.422755695	0.146613705	2.883466425	0.003933246	0.088464884
Sp2	327.79925	-0.250715657	0.086994594	-2.881968235	0.003951996	0.088761935
M6pr	1230.948301	-0.208920563	0.072522427	-2.880771808	0.003967027	0.088974756
Gstm1	2513.854338	-0.294936796	0.102411689	-2.879913412	0.003977844	0.089092579
Atad3a	127.0251036	0.374608984	0.130131527	2.878695071	0.003993242	0.089312546
Rbp4	86.99292366	-0.448782233	0.155949434	-2.877741987	0.004005326	0.089457863
Ap1g2	26.47101093	0.773599125	0.268884492	2.877068583	0.004013883	0.089477205
Ppp2r5a	1270.829987	-0.161273708	0.056060205	-2.876794858	0.004017367	0.089477205
Ppfia1	528.4937987	0.245265781	0.08528508	2.875834564	0.004029608	0.089625209
Wnt9a	100.1453775	0.39560601	0.137685838	2.873251277	0.004062708	0.090162628
Guf1	233.735214	0.401381438	0.139704686	2.873070673	0.004065032	0.090162628
Sln	5.026200629	2.390318358	0.832115063	2.872581527	0.00407133	0.090177429
Daam2	1547.736075	-0.216786377	0.07549519	-2.871525698	0.004084956	0.090188193
Pabpn1	355.0793636	0.252168677	0.087819668	2.871437369	0.004086097	0.090188193
Prmt2	275.0995434	-0.294267663	0.102508066	-2.870678118	0.004095924	0.090188193
E130102H24Rik	28.94130222	0.811367475	0.28266318	2.870439212	0.00409902	0.090188193
Caprin2	68.74030538	0.712271935	0.248146769	2.870365536	0.004099975	0.090188193
Mllt10	659.3055176	0.234433526	0.081702127	2.8693687	0.004112921	0.090303169
Sdcbp	2231.184008	-0.204081938	0.071131117	-2.869095092	0.00411648	0.090303169
Efhd1	337.7239609	-0.331818502	0.115724364	-2.867317566	0.004139674	0.090687741
Pla2g7	1917.461626	-0.228504768	0.079770723	-2.864519206	0.004176428	0.091192577
Tmem88b	1118.847183	-0.278545263	0.097246352	-2.864326097	0.004178975	0.091192577
Eif5a	2165.660392	-0.229518796	0.080132376	-2.864245494	0.004180039	0.091192577
Fam129c	10.070941	1.079443639	0.376922795	2.863832201	0.004185497	0.091192577
Penk	1640.59758	-0.225131146	0.078637982	-2.862880528	0.004198088	0.091342643
Psmc1	1003.66343	-0.216959325	0.075800888	-2.862226707	0.004206759	0.091407104
A230070E04Rik	171.8658024	0.291864653	0.101991353	2.861660758	0.004214277	0.091446389
Ddost	1293.112612	-0.18018417	0.062981989	-2.860884079	0.004224615	0.091546662
Vwa3a	96.50663106	0.411754705	0.143994209	2.859522677	0.004242791	0.091549919
Gar1	123.1196862	-0.337521996	0.118043477	-2.859302395	0.004245738	0.091549919
Rab36	244.4952904	0.30065477	0.105150693	2.859275226	0.004246102	0.091549919
Uqcrb	905.2750893	-0.286454033	0.100205858	-2.858655569	0.004254404	0.091549919
Csrp1	2707.491437	-0.276415904	0.096694569	-2.858649748	0.004254482	0.091549919
Ucp2	204.1157754	-0.375714855	0.131446591	-2.858308093	0.004259066	0.091549919
Ccdc136	286.5489572	0.224717181	0.078682256	2.856008364	0.004290038	0.091984231
Atp5j2	233.7248166	-0.299491478	0.104903476	-2.854924257	0.004304709	0.091984231
Ankzf1	102.7744252	0.540489761	0.189344125	2.854536736	0.004309965	0.091984231
Lama5	121.5989856	0.443317105	0.155308811	2.854423409	0.004311503	0.091984231
Kcnj16	557.8238826	-0.295355912	0.103501055	-2.853651218	0.004321995	0.091984231
Tnfrsf11b	29.08835101	-0.692090839	0.242568925	-2.853171898	0.00432852	0.091984231
Zfp583	105.3758939	0.414492461	0.145289822	2.852866467	0.004332682	0.091984231
9430037G07Rik	37.59758608	0.828673053	0.290479554	2.852775835	0.004333918	0.091984231
Mafb	220.8780973	-0.305383313	0.107059936	-2.852451863	0.004338338	0.091984231
Rpn1	1295.583427	-0.159129938	0.05579486	-2.85205374	0.004343776	0.091984231
Greb1l	245.006032	0.357907015	0.125496932	2.85191844	0.004345625	0.091984231
Tnfrsf25	11.72841807	1.538131407	0.539435866	2.851370299	0.004353124	0.091984231
Pou5f2	9.963623668	1.076318876	0.377482173	2.851310483	0.004353943	0.091984231
Stac3	11.56571246	1.53789891	0.539512228	2.850535781	0.004364564	0.092087124
Fmn2	2781.115601	-0.136542211	0.047908863	-2.850040698	0.004371364	0.092109231
St6galnac5	446.4952778	-0.240471428	0.084392983	-2.849424429	0.004379841	0.092142877
Gas5	234.7250906	0.399273916	0.1401503	2.848898054	0.004387094	0.092142877
Rnf112	1087.936437	0.249632949	0.08766519	2.847572104	0.004405411	0.092142877
Hsp90aa1	7601.385108	-0.198670093	0.069788675	-2.846738301	0.004416966	0.092142877
Hpcal4	14978.79094	-0.155142007	0.054498642	-2.846713262	0.004417313	0.092142877
Smco3	90.75423096	-0.458873588	0.161196284	-2.846675962	0.004417831	0.092142877
Tenm2	2673.651821	0.187050672	0.065709218	2.846642807	0.004418291	0.092142877
Kif5a	22236.07055	-0.228105821	0.080132943	-2.846592313	0.004418991	0.092142877
Vaultrc5	10.70409715	-1.151581931	0.404777846	-2.844972724	0.004441523	0.092492254
Ndrg2	7568.521456	-0.307846021	0.108239224	-2.844126277	0.004453339	0.092525851
Stk38	277.9316477	0.396781202	0.139513741	2.844029554	0.004454692	0.092525851
Mcm3ap	645.5805841	0.229258655	0.08068746	2.841317052	0.004492762	0.093093029
Mmd2	1836.351041	-0.2031388	0.071496132	-2.841255813	0.004493625	0.093093029
Pfkfb2	700.2171875	0.246000777	0.086685119	2.837866307	0.00454162	0.093851979
Pcdhgb8	54.42440716	0.814005462	0.286905953	2.837185681	0.004551314	0.093851979
Fam111a	33.65438106	-0.637642311	0.224771438	-2.836847591	0.004556136	0.093851979
Camk1g	469.082875	-0.241747642	0.085222142	-2.836676432	0.004558578	0.093851979
Tarsl2	543.0483243	-0.196085872	0.069126897	-2.836607481	0.004559563	0.093851979
C1qc	362.1183601	-0.321293902	0.113346017	-2.834628964	0.004587894	0.094088377
Rhoa	3187.572786	-0.199441917	0.070369617	-2.834204951	0.004593986	0.094088377
Ctss	687.1527694	-0.36201682	0.127737289	-2.834073147	0.004595881	0.094088377
9430016H08Rik	160.0096844	-0.3094148	0.109187632	-2.833789818	0.004599958	0.094088377
Tuba1b	2619.758063	-0.169719928	0.059903262	-2.833233466	0.004607972	0.094088377
Fa2h	253.1143467	-0.267391425	0.094381578	-2.833089154	0.004610053	0.094088377
Mast1	1265.784862	0.223513065	0.078897861	2.832942001	0.004612175	0.094088377
9430041J12Rik	67.48217163	0.480843406	0.169808252	2.831684562	0.00463035	0.094338968
Gfpt2	108.9926078	0.449240737	0.158719773	2.830401832	0.004648958	0.094472965
Tagln3	1740.405617	-0.232770521	0.082239597	-2.830394726	0.004649061	0.094472965
Chd8	2681.295028	0.165311326	0.058415095	2.829941913	0.004655646	0.094472965
Rnpepl1	222.9639684	0.459449052	0.16237205	2.829606767	0.004660525	0.094472965
Ddi2	143.6044867	0.347697296	0.122903558	2.829025478	0.004668998	0.094525078
Jpx	120.9664379	0.56186223	0.198636447	2.828595856	0.00467527	0.094532538
Gng12	1226.727228	-0.234960375	0.083128121	-2.826484855	0.004706197	0.094971238
Cpe	14473.25133	-0.222274331	0.07865548	-2.825923019	0.004714459	0.094971238
Rps8	642.5846298	-0.30984468	0.10965016	-2.825756754	0.004716907	0.094971238
Snapc5	112.6467821	-0.435149233	0.154007868	-2.825500022	0.004720688	0.094971238
Wscd1	669.1653793	-0.239289458	0.084707311	-2.824897339	0.004729577	0.095030666
Rock2	4911.736735	-0.190289897	0.067384684	-2.823933963	0.004743816	0.095197326
Fcgr3	96.40684578	-0.469237636	0.166201517	-2.823305368	0.004753128	0.095264812
Cenpu	25.02363583	0.811298114	0.287472402	2.822177392	0.004769879	0.095402452
Cyld	2699.61578	-0.142501381	0.050495861	-2.82204085	0.00477191	0.095402452
Gpatch8	1188.419617	0.283016611	0.100309537	2.821432715	0.004780967	0.095420005
9-Sep	1124.093189	-0.186407795	0.06607436	-2.821182001	0.004784705	0.095420005
Abcb7	1179.440166	-0.191797533	0.068015868	-2.819893917	0.004803953	0.095575465
5730480H06Rik	22.97869983	0.919918883	0.326228381	2.819861593	0.004804437	0.095575465
Blnk	82.15223554	-0.482621534	0.171224288	-2.818651127	0.00482259	0.095817569
Timm9	129.0191615	0.341656213	0.121298435	2.816658044	0.004852616	0.096294665
Rpph1	22506.63754	-0.31574838	0.112123226	-2.816083618	0.004861301	0.096347621
Zswim3	134.7360688	0.377370324	0.134094958	2.814202176	0.004889846	0.096793573
Clvs1	1484.784226	-0.186199751	0.066217122	-2.811957791	0.004924096	0.097234
Phf13	201.4033876	0.328164584	0.116703628	2.811948437	0.00492424	0.097234
Fscn2	2.849364001	2.404437141	0.855100671	2.811876101	0.004925347	NA
Pld1	154.1083376	-0.350076828	0.124544235	-2.81086337	0.004940876	0.097442355
Urb1	258.2041015	0.378303802	0.134688781	2.808725413	0.004973805	0.097971109
Sun2	504.3217146	0.235067917	0.083711525	2.808071112	0.004983922	0.098049787
Plekha7	172.4174525	0.414369916	0.147610462	2.807185276	0.004997649	0.098073643
Ccdc43	180.1126685	-0.285222691	0.101609485	-2.807047898	0.004999781	0.098073643
Cox7b	1105.760547	-0.272900965	0.097228231	-2.806807877	0.005003507	0.098073643
Celf3	1420.393171	0.274060484	0.097660761	2.806249716	0.005012183	0.098123598
Rasgef1c	401.7818752	0.251574362	0.089661427	2.805825979	0.005018779	0.098132753
Csmd3	1686.935752	0.293824664	0.104746355	2.805106331	0.005029998	0.098232187
Tpm3	1856.93331	-0.154507618	0.055111419	-2.803550006	0.005054339	0.098587321
Lcor	296.9603671	0.373241688	0.133211887	2.801864733	0.005080817	0.098973777
Ube2r2	1072.720212	-0.191282518	0.068298963	-2.800665035	0.005099742	0.098973777
Cc2d2a	401.4157762	0.323929557	0.11566599	2.800560115	0.0051014	0.098973777
Nfyc	369.7928401	0.206139228	0.073611811	2.800355328	0.005104638	0.098973777
1700028K03Rik	13.57597943	0.971145695	0.346796997	2.800329025	0.005105054	0.098973777
Sbk2	4.260570315	2.613949562	0.93362046	2.799798926	0.005113445	0.098997966
Ddn	7307.229652	-0.132983429	0.047503083	-2.799469455	0.005118666	0.098997966
Tubb2b	415.6875359	-0.295274363	0.105495495	-2.798928645	0.005127247	0.099044304
Snord89	3.585028666	2.107786283	0.753461582	2.797470147	0.005150453	0.099311408
Gzmm	13.21995028	0.914188813	0.326813421	2.797280508	0.005153477	0.099311408
Kat7	2368.767827	-0.147387172	0.052703891	-2.796514031	0.005165717	0.099427631
Fam228a	14.95960282	0.950731995	0.34005838	2.795790517	0.005177295	0.099530848
Xrn1	649.9074764	0.260647778	0.093241814	2.795395815	0.005183621	0.099532975
Inha	78.2514587	0.556715605	0.199224208	2.794417458	0.005199331	0.099616102
Pmm2	124.3962518	0.439077036	0.157130206	2.794351556	0.005200391	0.099616102
Rpgr	394.377669	0.26907841	0.096315353	2.793722945	0.00521051	0.099645128
Zfp334	393.7053648	0.218279349	0.078138733	2.793484608	0.005214351	0.099645128
Btg2	260.4196751	0.715099216	0.256092604	2.792346225	0.005232733	0.099877224
Wbscr27	65.34479564	0.498095222	0.178411244	2.791837615	0.005240965	0.099902835
Myo19	63.89631256	0.670924295	0.240346057	2.791492828	0.005246552	0.099902835
AU041133	94.05659584	0.379189691	0.135876242	2.790698998	0.005259436	0.100029223
Arrdc1	51.10645379	0.481549685	0.172586123	2.790199333	0.00526756	0.100064894
Rbm33	1635.783539	0.308086922	0.110455187	2.789248113	0.005283057	0.100240381
Yeats4	293.4225286	-0.226120595	0.081097586	-2.78825308	0.005299313	0.100429816
S100b	624.4987675	-0.300276594	0.107737453	-2.787114286	0.005317972	0.100664308
Fgfr3	664.7953109	-0.238776208	0.085689995	-2.786512121	0.005327863	0.100732457
Dhx15	2001.655309	-0.161032859	0.057803421	-2.785870753	0.005338415	0.10081295
Pomt2	439.7076319	0.219203527	0.07871372	2.784819812	0.005355748	0.100941606
Spata7	293.8480193	0.256991577	0.092287205	2.78469347	0.005357835	0.100941606
Ap1s1	810.9875254	-0.195910288	0.07044816	-2.780914202	0.005420606	0.102004214
Tmem194b	51.5763666	0.609689856	0.219297052	2.780200877	0.005432528	0.102108576
Trp53i11	789.8493588	-0.248994682	0.089632272	-2.777957948	0.00547017	0.102463131
L3mbtl3	400.8566743	-0.241660571	0.086995521	-2.777850727	0.005471975	0.102463131
Hook1	505.8797664	0.392446441	0.141284659	2.77770031	0.005474509	0.102463131
Ppip5k2	566.5874998	0.27090541	0.097533829	2.777553329	0.005476985	0.102463131
Sla	123.4475756	-0.348696371	0.125592018	-2.776421437	0.005496092	0.102700596
Selk	567.4842022	-0.232648441	0.083811524	-2.775852661	0.005505715	0.102760518
Anp32e	903.9948195	-0.208119396	0.075019158	-2.774216637	0.005533482	0.103158527
Cttnbp2	2117.781633	0.283743031	0.102369963	2.771741082	0.005575737	0.103709491
Prdx6	1991.250656	-0.229571521	0.082832727	-2.771507454	0.005579739	0.103709491
Cog3	589.5770494	0.202573905	0.073095789	2.771348509	0.005582464	0.103709491
Leng8	1207.256218	0.846504777	0.3058272	2.767918536	0.005641556	0.104685829
Mlec	1207.479886	-0.216373546	0.078220183	-2.766211189	0.005671179	0.105113736
Pdss1	63.51468158	0.616092885	0.222838091	2.764755716	0.005696544	0.105460482
Pcdha10	58.93848343	0.474485487	0.171642466	2.764382838	0.005703058	0.105460482
Gm9159	11.03924811	1.30745283	0.473140601	2.763349471	0.005721147	0.105672959
Papss2	318.5841599	-0.379422175	0.137528598	-2.758860206	0.005800334	0.107005611
Tmcc3	662.7461251	-0.204857172	0.07427604	-2.758051868	0.005814697	0.107005611
Zkscan16	720.913173	0.30522569	0.11066898	2.758005812	0.005815516	0.107005611
Zfand1	129.9288568	0.331884135	0.120361125	2.757403066	0.005826248	0.107005611
Ldb2	1072.601338	-0.230178928	0.083481238	-2.757253396	0.005828916	0.107005611
Zbtb49	82.68896821	0.541141667	0.19629347	2.75679913	0.00583702	0.107005611
Slc22a1	4.014948481	2.019412843	0.732566272	2.7566282	0.005840071	0.107005611
Matk	245.4153581	0.370101245	0.134295422	2.755873862	0.005853557	0.107114035
Rras2	139.1086799	0.320028549	0.116139655	2.755549349	0.005859366	0.107114035
Lrrc16b	205.2857423	0.420173964	0.152547078	2.75438881	0.005880187	0.107302871
Dock1	591.4240424	-0.204988635	0.074426925	-2.754226859	0.005883097	0.107302871
Steap3	82.27559612	-0.38307726	0.139152516	-2.752930889	0.005906436	0.107605649
Luzp1	2158.5354	-0.20558631	0.074689138	-2.752559682	0.005913137	0.107605649
Aktip	1217.50163	-0.180367396	0.065536889	-2.752150739	0.005920526	0.107617828
Pcgf6	101.1326119	0.549194675	0.199676743	2.750418837	0.005951913	0.107994227
Btbd10	916.1739184	-0.195314274	0.071020164	-2.750124222	0.005957268	0.107994227
Ndufb9	617.1551861	-0.277784011	0.101016282	-2.749893442	0.005961465	0.107994227
Vrk1	133.032907	0.305699419	0.111265518	2.747476711	0.006005577	0.108670414
Hmcn1	90.78175984	0.474458308	0.17273265	2.746778374	0.006018379	0.108756754
Zmym6	516.3274326	0.390869271	0.142316659	2.746475876	0.006023932	0.108756754
Recql4	10.64839061	1.088382176	0.396482907	2.745092304	0.006049388	0.109036946
3110035E14Rik	4484.687445	-0.199062112	0.072537322	-2.744271568	0.006064535	0.109036946
Slc44a2	375.8326008	0.218247232	0.079551465	2.743472206	0.006079319	0.109036946
Ncoa3	846.7892203	0.234773008	0.085581708	2.743261526	0.006083222	0.109036946
Relb	39.4341166	-0.554100913	0.201989879	-2.743211268	0.006084153	0.109036946
Kazn	1544.004707	-0.186186167	0.067874945	-2.7430765	0.00608665	0.109036946
Gm16432	70.95304351	0.553337896	0.20173383	2.74291077	0.006089723	0.109036946
Dffb	29.79478977	0.738184606	0.269146753	2.742684421	0.006093922	0.109036946
Gm19522	47.62430433	-0.657220197	0.239756483	-2.741198862	0.006121545	0.109408945
Dcdc2c	3.894902315	1.723718766	0.629020466	2.74032223	0.006137898	0.10957892
Gm15708	11.80667839	1.140614363	0.41649343	2.738613096	0.006169894	0.110027478
Trpm4	76.78565971	0.575507729	0.210279116	2.736875345	0.006202579	0.110487322
Hsdl2	578.5862037	-0.263912511	0.096447767	-2.736325768	0.006212949	0.11054376
Nanos3	5.282104605	1.615308426	0.590395653	2.735976149	0.006219553	0.11054376
Pbx4	40.5803821	0.534865388	0.195619909	2.734207328	0.006253066	0.110928752
Sbno2	102.9150403	0.464039124	0.169722688	2.734101903	0.006255068	0.110928752
Trmt13	38.09510561	0.745425004	0.272762338	2.732873645	0.006278441	0.111136772
Ahcyl2	2680.275281	-0.168223361	0.061558127	-2.732756319	0.006280678	0.111136772
Mbtps1	1159.264172	0.150752014	0.05517758	2.732124415	0.006292737	0.111227257
Olfml3	189.1281562	-0.310816154	0.113813384	-2.730927968	0.006315627	0.111508773
Endod1	1329.465226	-0.151532149	0.055503371	-2.73014314	0.006330683	0.111651498
Ppp2r2c	6408.753552	-0.123669398	0.045325014	-2.728502136	0.006362268	0.1120793
Scg2	2788.826848	-0.273026935	0.100077444	-2.728156553	0.006368937	0.1120793
Coq7	49.87523243	-0.531805898	0.195028391	-2.726812731	0.006394932	0.11241322
Zfp931	68.9568789	0.447577075	0.164249157	2.724988568	0.006430371	0.112912244
Ei24	1274.509003	-0.154340468	0.056656828	-2.724128305	0.006447145	0.11308279
Kcnj10	4321.966997	-0.196912458	0.072330685	-2.722391724	0.006481127	0.113478887
Zp2	2.512569736	2.156500005	0.792171929	2.722262587	0.00648366	NA
Nr1h2	394.0603939	-0.247063131	0.090756947	-2.72225034	0.0064839	0.113478887
Nhsl1	612.317165	-0.184088867	0.067637893	-2.721682484	0.006495051	0.113549949
Mkks	418.2322049	-0.24797074	0.09114066	-2.720747676	0.006513446	0.113747351
Brwd1	1666.456463	0.223240913	0.082069539	2.720143361	0.006525362	0.113831313
Sdf2l1	44.15462438	-0.531631647	0.195486058	-2.7195374	0.00653733	0.113916001
Sclt1	139.260218	0.375237571	0.138035756	2.718408481	0.00655968	0.114181212
Sema6c	117.0928949	0.439645801	0.161942682	2.714823519	0.00663111	0.114975092
Tmeff1	656.8566802	-0.21937694	0.080807836	-2.714797867	0.006631623	0.114975092
Mlf2	3983.5783	-0.185338433	0.068272601	-2.714682448	0.006633935	0.114975092
Cwc25	295.338714	0.256631487	0.09453475	2.71467885	0.006634007	0.114975092
BC023829	491.6263063	-0.206436943	0.076062963	-2.714027082	0.006647073	0.115077005
Phb	377.779294	-0.203949946	0.075163848	-2.713404805	0.00665957	0.115168847
Spred2	1500.611355	-0.212072309	0.078173137	-2.712854012	0.006670649	0.115235996
Itpr1	11644.3893	-0.144432102	0.053264954	-2.711578451	0.006696369	0.115555666
Rgs11	78.98263536	1.170850713	0.432028533	2.710123577	0.006725814	0.115817647
Ldah	547.9896776	-0.202595599	0.074763574	-2.709816941	0.006732035	0.115817647
Plag1	142.6036323	0.454938449	0.167889008	2.709757202	0.006733248	0.115817647
Slc22a8	190.4337554	0.246373062	0.090990929	2.707666182	0.006775814	0.116349603
1110001J03Rik	107.408101	-0.395378194	0.146029401	-2.707524591	0.006778705	0.116349603
Ttll4	223.830353	0.342642032	0.126593968	2.706622105	0.006797158	0.116541424
Arhgef10	548.0992335	-0.194613918	0.071936096	-2.705372246	0.006822789	0.116855762
Sox12	417.546771	0.320970345	0.118677701	2.704554784	0.006839599	0.116906759
Gnl2	366.4615379	0.23884158	0.088323049	2.704181786	0.006847282	0.116906759
Rin2	403.2836037	-0.253106937	0.093600271	-2.704126101	0.006848429	0.116906759
Eno3	30.41247015	1.003921689	0.371322527	2.703637984	0.006858497	0.116906759
Klhdc7b	6.370726089	1.637905643	0.605856379	2.703455304	0.006862268	0.116906759
Arl8a	1478.526659	-0.163270251	0.060438773	-2.701415716	0.006904498	0.117501198
Kctd13	1533.852722	-0.20946704	0.077577706	-2.700093252	0.006932004	0.117758807
1300002E11Rik	157.024141	0.391465945	0.144992342	2.699907729	0.006935871	0.117758807
Eif4ebp3	33.97474378	0.746269334	0.276445292	2.69951906	0.006943978	0.117758807
Evi2a	139.3635726	-0.420987595	0.155963145	-2.699276133	0.006949049	0.117758807
Ppp2ca	5232.533517	-0.144478853	0.053544727	-2.698283514	0.006969805	0.117874558
Map3k14	74.02074935	0.404135097	0.149776992	2.698245512	0.006970601	0.117874558
Hopx	104.354224	-0.423587932	0.157039969	-2.697325629	0.006989888	0.118076022
Stx1b	3298.722332	-0.151657869	0.056270398	-2.695162554	0.00703543	0.1187201
Nin	524.2329802	0.313257258	0.116273716	2.694136465	0.007057126	0.118871221
Gjb6	503.9319146	-0.392178903	0.145572943	-2.694037067	0.007059231	0.118871221
Dcaf15	105.5746518	0.441941253	0.16406752	2.693654741	0.007067333	0.118882639
Nrsn1	6319.940455	-0.158430124	0.058832492	-2.692901801	0.007083313	0.119026413
Ptprv	23.17712425	0.980562428	0.364256371	2.691956834	0.007103414	0.11910137
1700020D05Rik	10.34741642	1.184103877	0.439871692	2.691930169	0.007103982	0.11910137
Cd36	33.76005954	0.862511986	0.320446523	2.691594152	0.007111142	0.11910137
Drp2	1496.977367	0.167988652	0.062419264	2.69129499	0.007117523	0.11910137
Suclg2	237.8548797	-0.308464328	0.114640488	-2.69071018	0.007130011	0.119185793
R3hdm2	5844.739077	-0.116610957	0.043353548	-2.689767348	0.007150185	0.119207371
Lrrk2	1765.190391	-0.240514722	0.089425395	-2.689557284	0.007154687	0.119207371
Rbm5	1023.056567	0.309379515	0.1150348	2.689442814	0.007157141	0.119207371
Med12	479.1234232	0.283872286	0.105561963	2.689153163	0.007163354	0.119207371
Tpt1	1902.85814	-0.23724915	0.088232381	-2.688912476	0.007168521	0.119207371
Cnp	2285.597219	-0.200975141	0.074769573	-2.687926837	0.007189715	0.119281095
Zxdb	531.3668136	-0.261744095	0.097401947	-2.68725732	0.007204143	0.119281095
Mir99a	5.353833822	1.825115906	0.679206802	2.687128428	0.007206924	0.119281095
BC030500	228.6840685	-0.231528949	0.086163145	-2.687099568	0.007207546	0.119281095
Fat4	848.2516615	0.282358557	0.105084109	2.686976742	0.007210197	0.119281095
Hspd1	738.5679891	-0.213862667	0.079615531	-2.686192801	0.007227137	0.119385734
Lingo2	738.8421321	0.190235792	0.070825092	2.685994281	0.007231433	0.119385734
Plekha6	1807.172326	0.200174967	0.074575087	2.684206969	0.007270208	0.119688018
Myoz2	7.577851276	2.918306877	1.087238898	2.684145023	0.007271556	0.119688018
Cox8a	3392.987534	-0.290040142	0.108057934	-2.684117034	0.007272164	0.119688018
Casz1	42.55057176	0.483011315	0.180009837	2.683249554	0.007291056	0.119831335
Sepp1	4122.147974	-0.328440389	0.122413969	-2.683030294	0.007295838	0.119831335
Vwa5b2	293.5320283	0.398452861	0.148667506	2.680161057	0.007358675	0.120739563
Pacs2	1656.069845	-0.134438733	0.050179085	-2.679178664	0.0073803	0.120865419
Fam83d	11.99784505	-1.055273512	0.393887086	-2.679126962	0.00738144	0.120865419
Smpx	3.324319952	2.448329512	0.914062075	2.678515585	0.007394929	0.120962609
Caml	249.7565574	0.260283059	0.097206895	2.677619315	0.007414744	0.121162967
Gfod1	1907.007425	-0.205054709	0.076606128	-2.676740299	0.007434223	0.121357445
Rxfp2	18.64384696	0.762116215	0.284810474	2.675871447	0.007453523	0.121548589
Nup88	458.229427	0.226708301	0.084792309	2.673689452	0.007502189	0.122093812
Nrg4	7.941940428	1.15576734	0.432274456	2.673688727	0.007502205	0.122093812
Zfp493	38.95558019	-0.555847235	0.208006651	-2.672257032	0.007534291	0.122491515
Kcnab1	1741.139955	-0.179567318	0.067236579	-2.670678984	0.0075698	0.122943997
Cobl	2744.413063	-0.201815958	0.075626628	-2.668583313	0.007617188	0.123558993
Bcas2	355.3786158	-0.213514488	0.080018237	-2.668322811	0.007623098	0.123558993
Haus6	127.4385394	0.306491275	0.114913609	2.667145152	0.007649862	0.123777221
Sdc4	999.2695745	-0.299758449	0.112393246	-2.667050379	0.00765202	0.123777221
Plcl1	1107.071263	-0.226785806	0.085057146	-2.666275748	0.007669676	0.123937624
Arpc3	536.0665165	-0.239454227	0.089840151	-2.665336414	0.007691134	0.124159094
Rplp2	112.6453925	-0.425066369	0.159501259	-2.66497188	0.007699476	0.12416859
Pdgfrl	7.097015335	-1.378427114	0.517766715	-2.662255168	0.007761901	0.124819315
Per3	498.2649339	0.342239155	0.128556125	2.66217696	0.007763705	0.124819315
Bzrap1	1297.910135	0.444388874	0.166935505	2.6620393	0.007766881	0.124819315
Pdcd6	712.3772027	-0.245147254	0.092099097	-2.661776953	0.007772937	0.124819315
Zfyve9	1093.209672	-0.144436739	0.054275763	-2.661164588	0.007787088	0.124819315
Acsf3	89.60810904	0.402325597	0.151191455	2.66103396	0.00779011	0.124819315
Otud3	62.9575341	0.541430938	0.203499315	2.660603249	0.007800081	0.124819315
Asrgl1	943.226602	-0.272000116	0.102235982	-2.660512569	0.007802182	0.124819315
Smpdl3a	340.3926625	-0.315230589	0.118512281	-2.659898075	0.00781643	0.124922468
Orc2	389.0771503	0.20024266	0.075315818	2.658706567	0.007844125	0.125240095
Ahi1	3705.182095	0.230509661	0.086731409	2.657741447	0.007866622	0.125474186
Aox4	23.61266643	0.748141137	0.281642416	2.656351085	0.007899133	0.125867378
Isg20l2	193.1741146	0.282381682	0.106382914	2.654389412	0.007945208	0.126372719
Lag3	54.70636987	-0.510874066	0.192468251	-2.654329034	0.00794663	0.126372719
Canx	7562.446034	-0.161302001	0.060801937	-2.652908939	0.00798014	0.126779718
Inafm2	801.3920494	-0.159018164	0.059972931	-2.651498964	0.008013536	0.127059997
Mir3064	38.92038383	0.792901739	0.299039597	2.651494138	0.00801365	0.127059997
Eif4ebp2	425.4514856	-0.211609026	0.079838383	-2.650467329	0.00803805	0.127260823
Ndrg1	1148.279539	-0.222186709	0.083834786	-2.650292543	0.00804221	0.127260823
Fam83h	36.92057384	0.651061713	0.245689432	2.649937803	0.008050659	0.12726876
Ube2ql1	3769.564302	-0.157713409	0.059530402	-2.649291847	0.008066064	0.127341286
Tulp3	251.9548443	0.238890203	0.090178594	2.649078817	0.008071151	0.127341286
Tex10	321.3814299	0.243056223	0.091803524	2.647569627	0.008107266	0.127785199
Cbln2	662.5571627	-0.217907444	0.082330659	-2.64673509	0.008127299	0.127974995
Golph3	2273.990842	-0.185880318	0.070268872	-2.645272561	0.008162514	0.128263431
Atp8b2	922.2283788	0.298931154	0.113016392	2.645024744	0.008168494	0.128263431
Sik3	3499.679359	-0.137931618	0.052148512	-2.644977071	0.008169645	0.128263431
Nudt1	19.42583565	-0.810541122	0.30665017	-2.643211061	0.008212383	0.128808123
Ptma	722.3168943	-0.251335279	0.095110558	-2.64255919	0.008228208	0.128930065
Boc	471.4748137	0.298592907	0.113071258	2.640749857	0.008272277	0.129417341
Wee1	420.266984	-0.197602691	0.074839282	-2.640360609	0.008281785	0.129417341
Mcl1	522.2596649	0.180568651	0.068395474	2.640067236	0.008288958	0.129417341
Prr12	2050.422708	0.161224759	0.061070958	2.639957936	0.008291632	0.129417341
Cpxm1	63.94305657	0.501528743	0.190052292	2.638898681	0.008317584	0.129695991
Cfap46	36.75717652	0.739259238	0.280230426	2.638040592	0.00833866	0.129898153
4930594C11Rik	31.89166316	1.314484507	0.498430069	2.637249611	0.00835813	0.130074928
Ebpl	63.35892311	-0.446046745	0.169162541	-2.636793831	0.008369368	0.13012336
Col6a1	359.6838212	0.828829896	0.314392883	2.636287081	0.008381878	0.130152456
Dennd1b	1171.881898	-0.167521685	0.063550032	-2.636059822	0.008387494	0.130152456
Arhgap17	147.5604992	0.432189392	0.163999898	2.635302808	0.008406225	0.130250346
Pja1	1358.91732	-0.163051179	0.061875539	-2.635147622	0.00841007	0.130250346
Sorbs2	5578.899368	0.176814556	0.067174043	2.632185711	0.008483748	0.13119725
Pptc7	1135.508982	-0.170253169	0.064692456	-2.631731435	0.008495099	0.13119725
Ssh3	138.5594618	0.522352445	0.198484507	2.631703865	0.008495788	0.13119725
Rabl2	137.1267339	0.336497166	0.127879443	2.631362461	0.008504328	0.131202612
Mccc1	176.7187378	0.304315379	0.115671318	2.630862907	0.008516838	0.131217278
Flnb	826.8515925	0.626818847	0.23828199	2.630575841	0.008524035	0.131217278
Hcar1	15.75556608	-1.023440397	0.389122897	-2.630121241	0.008535442	0.131217278
Hps4	105.8962099	0.441219969	0.167763149	2.630017216	0.008538054	0.131217278
Ndn	1170.359971	-0.645765481	0.245607336	-2.629259745	0.008557097	0.131383851
Mmadhc	203.7388646	-0.250625735	0.095348008	-2.628536657	0.008575311	0.13153037
Vgf	2045.347165	-0.211730686	0.080566846	-2.628012613	0.008588533	0.13153037
Msantd2	67.55239631	0.485181161	0.184626682	2.62790381	0.008591281	0.13153037
Ufm1	626.8600903	-0.194233098	0.073933396	-2.627136175	0.008610687	0.131687721
Zfp692	106.1652115	0.524815647	0.199880665	2.625644897	0.008648499	0.131687721
4833439L19Rik	2000.364514	-0.156741507	0.059703695	-2.625323408	0.00865667	0.131687721
Rps17	594.4621676	-0.274989023	0.104746884	-2.625271637	0.008657986	0.131687721
Klhl17	181.4918444	0.379422796	0.14453466	2.625133617	0.008661497	0.131687721
Tmem116	24.4115817	0.776963451	0.296019743	2.624701455	0.008672497	0.131687721
Fbxw4	133.710378	-0.305190403	0.116276618	-2.624692817	0.008672717	0.131687721
Cnot1	2750.564288	0.131590337	0.050143028	2.624299785	0.008682732	0.131687721
Junb	648.8213728	0.609173839	0.232173208	2.623790417	0.008695728	0.131687721
Ninj1	91.06498174	0.347575896	0.132471696	2.623774794	0.008696126	0.131687721
Tmem132d	630.0528645	0.15966137	0.060857221	2.623540256	0.008702116	0.131687721
Fn3k	220.1766157	0.330845052	0.126123632	2.623180503	0.008711311	0.131687721
Abcc8	385.3912959	0.375372789	0.143102816	2.623098549	0.008713406	0.131687721
Insr	1485.538306	0.185126282	0.070578868	2.622970403	0.008716684	0.131687721
Wdr27	6.664924419	1.273531286	0.485635729	2.622400312	0.008731281	0.131783911
Cript	609.5211372	-0.228861766	0.087299799	-2.62156121	0.008752804	0.131955771
Slc37a1	63.04319868	0.512552237	0.195532539	2.62131428	0.008759147	0.131955771
Map3k19	148.2539468	-0.34491142	0.131596038	-2.620986355	0.008767577	0.131955943
Wdr83os	203.546285	-0.270673647	0.10330358	-2.620176847	0.008788418	0.131955943
Ralgps1	2052.852377	0.193748872	0.073948268	2.620059652	0.008791439	0.131955943
Bloc1s3	160.897977	-0.292194119	0.111523057	-2.620033272	0.008792119	0.131955943
Chrna5	57.93895572	-0.487817945	0.186270405	-2.618869842	0.00882216	0.13228284
Ksr2	1259.574297	0.222325564	0.084942346	2.617370201	0.008861018	0.132741202
Jph2	14.1702029	0.901802424	0.344701489	2.61618372	0.00889187	0.132941749
Acot6	43.82320384	-0.500287398	0.191232451	-2.61612187	0.008893481	0.132941749
Ston2	681.9830794	-0.201449379	0.077019111	-2.61557654	0.008907695	0.132941749
Pced1a	217.3141989	0.278446127	0.106475633	2.615115964	0.008919717	0.132941749
Ints4	541.1496269	-0.177206808	0.067768371	-2.614889605	0.00892563	0.132941749
Sf1	2239.78689	-0.146421608	0.056000867	-2.614631092	0.008932388	0.132941749
Gpr173	196.9396128	0.268165709	0.102563691	2.614626154	0.008932517	0.132941749
Snord16a	23.4241647	-0.731311657	0.279834482	-2.613372208	0.00896536	0.133306669
Drap1	962.8528121	-0.269234017	0.10308466	-2.611775761	0.009007331	0.133710242
Cdyl2	614.4056574	-0.262357488	0.100454496	-2.611704782	0.009009201	0.133710242
Foxj1	83.79275678	-0.433479114	0.166048714	-2.610553883	0.009039573	0.133848747
Dynll1	2966.701925	-0.254825221	0.097625376	-2.610235478	0.009047992	0.133848747
C130071C03Rik	142.7712641	0.538658454	0.206370066	2.610157884	0.009050044	0.133848747
Sox2	357.7649823	-0.279378137	0.107070371	-2.609294551	0.009072911	0.133848747
Cotl1	456.61197	-0.221840659	0.085027084	-2.609058749	0.009079165	0.133848747
Sdc2	828.0408727	-0.174689695	0.066959151	-2.608899481	0.009083392	0.133848747
Plk5	117.0041912	0.372141131	0.142660343	2.608581491	0.009091836	0.133848747
Hexb	1006.088716	-0.211759573	0.081190798	-2.608172068	0.009102718	0.133848747
Wdr43	290.146008	0.24065391	0.092270642	2.608130869	0.009103814	0.133848747
9830166K06Rik	25.11288592	0.795482265	0.30500705	2.608078294	0.009105213	0.133848747
Synm	445.8389301	-0.210832551	0.080848349	-2.607753321	0.009113861	0.133848747
Fancm	244.1693555	0.341130878	0.130829505	2.607446057	0.009122044	0.133848747
Gng7	1557.604117	-0.205465659	0.078805418	-2.607252952	0.009127191	0.133848747
Setd7	4138.878134	-0.169482081	0.0650253	-2.606402143	0.009149897	0.133887485
Colgalt1	318.6206573	0.265709872	0.10194813	2.606324123	0.009151981	0.133887485
Ppp1r3g	63.78562826	-0.549196448	0.21073251	-2.606130625	0.009157153	0.133887485
F630042J09Rik	10.0243193	-1.062060356	0.407606344	-2.605603107	0.009171267	0.133887485
Kbtbd7	1088.305934	-0.149835585	0.057511465	-2.605316775	0.009178935	0.133887485
Abcc1	323.3397351	0.250829162	0.096277342	2.605277179	0.009179996	0.133887485
Ttc8	278.4646626	0.308176326	0.118318641	2.60463038	0.009197342	0.133949182
Gm15867	7.779358771	-1.274609367	0.489388149	-2.604495778	0.009200955	0.133949182
Pde7b	1616.12435	-0.216362149	0.083113372	-2.603217065	0.009235346	0.134024668
Chst1	2176.053215	-0.175748144	0.067513871	-2.603141281	0.009237388	0.134024668
Mtor	3369.454276	0.10939264	0.042034005	2.602479563	0.009255233	0.134024668
Rab11fip3	1121.169013	0.156076436	0.05997283	2.602452395	0.009255966	0.134024668
Szt2	610.6854168	0.333624048	0.128206976	2.602230065	0.00926197	0.134024668
Tor1b	204.2511318	0.339260195	0.130375404	2.602179436	0.009263337	0.134024668
Kmt2b	1059.462889	0.298767725	0.114821753	2.602013277	0.009267826	0.134024668
Actr3	2294.191615	-0.131957616	0.050717458	-2.601818393	0.009273094	0.134024668
Mir382	6.807178222	1.395749467	0.53655437	2.601319725	0.009286586	0.134098636
Luzp2	4291.362774	-0.257865528	0.099173026	-2.600157909	0.009318087	0.134432296
Ces2g	3.992969299	-2.198235907	0.84569166	-2.59933497	0.009340458	0.134633746
Sema4f	422.0023378	0.21947445	0.084495778	2.597460562	0.00939159	0.135093618
Trmt44	66.98404754	0.537124169	0.206811003	2.597174037	0.009399429	0.135093618
8430431K14Rik	30.07294757	0.856358352	0.329747252	2.59701437	0.009403799	0.135093618
Abhd3	337.2112818	-0.258333096	0.099477695	-2.596894683	0.009407076	0.135093618
Golga1	448.1937448	0.195816017	0.075416154	2.596473114	0.009418628	0.135093618
Eif2ak4	341.270522	0.303850833	0.117031599	2.596314463	0.009422978	0.135093618
Chtf8	813.1580841	-0.164970434	0.063549026	-2.595955343	0.009432832	0.135113934
Rnf13	1444.926924	-0.161949274	0.062402865	-2.595221769	0.00945299	0.135281669
Spcs2	740.7296928	-0.193186221	0.074450799	-2.594817277	0.009464122	0.135320042
Taf1	1470.044656	-0.130105664	0.050147293	-2.59447031	0.00947368	0.135335865
Ptpmt1	210.5591177	-0.274687121	0.105896796	-2.593913431	0.009489038	0.135394768
Chgb	1938.008664	-0.173265023	0.066808115	-2.593472694	0.009501208	0.135394768
Lama3	145.8720567	0.404803559	0.156104255	2.593161604	0.009509807	0.135394768
Map3k7	1006.721375	0.157272788	0.060650585	2.593095989	0.009511622	0.135394768
Stac2	1072.795262	-0.22037273	0.084996215	-2.5927358	0.009521588	0.135416268
Gsta3	12.18678787	1.062147074	0.409801708	2.591856141	0.009545968	0.135527966
Camk2n1	24113.82381	-0.222037877	0.085671436	-2.591737542	0.009549259	0.135527966
Bin3	63.70252742	0.457634883	0.176602888	2.591321632	0.009560809	0.135527966
Dlg1	3030.68149	-0.137751473	0.053160606	-2.591232176	0.009563295	0.135527966
Mid1	166.9828929	0.848224014	0.327503379	2.589970262	0.009598422	0.135905513
Hook2	47.04068971	0.605510644	0.233868709	2.589104997	0.009622575	0.136127133
Mfsd7b	211.8911179	0.428150842	0.165407669	2.58845823	0.009640664	0.136262657
Mir1898	19.96505799	1.064151029	0.411232424	2.587711876	0.009661576	0.136437807
Snhg18	19.12591287	-0.952456612	0.368213711	-2.586695126	0.009690129	0.13672046
Sowaha	770.8976127	-0.213101589	0.082441085	-2.584895494	0.009740852	0.137258305
4831440E17Rik	66.37240165	0.652467327	0.25245557	2.584483789	0.009752489	0.137258305
Adam11	800.2580932	0.207335293	0.080224714	2.584431696	0.009753962	0.137258305
Cplx1	5650.783259	-0.159127693	0.061609422	-2.582846715	0.009798885	0.137769396
A730018C14Rik	2.934317988	2.295400534	0.888973399	2.582080113	0.009820678	NA
Spaca6	81.93200829	0.985223959	0.381690892	2.581208984	0.009845496	0.138303311
Myt1l	3589.530025	-0.150947848	0.058514581	-2.579662113	0.009889703	0.138752978
Litaf	220.0062628	-0.352024131	0.136484536	-2.579223561	0.009902268	0.138752978
Tifa	81.7277563	-0.48746091	0.189008077	-2.579048037	0.009907301	0.138752978
Gid4	787.2991082	-0.169050398	0.065551905	-2.578878485	0.009912165	0.138752978
Plekha3	625.3658312	-0.179064952	0.069477161	-2.577321072	0.009956942	0.139258046
Pnmal1	921.6342557	-0.183346735	0.071187722	-2.575538722	0.010008407	0.139855692
Ggt7	861.7741284	0.206579424	0.080249759	2.574206165	0.010047039	0.140273126
Fam78a	85.90040447	0.402520608	0.156475358	2.572421712	0.010098979	0.140773956
Pex11g	4.677675428	1.786660738	0.694558258	2.572369875	0.010100492	0.140773956
Mfn1	519.1691858	0.211689242	0.082303238	2.57206456	0.010109404	0.140775645
Morn1	32.81560271	0.706061958	0.274591189	2.571320523	0.010131151	0.140955914
Cep19	471.4459501	-0.201838244	0.078548467	-2.569601312	0.010181562	0.141534312
Zfp324	183.8719757	0.382601208	0.14894244	2.568785686	0.010205555	0.141744805
Tinagl1	23.74739758	-0.742443047	0.289114512	-2.56798955	0.010229024	0.141875973
A230057D06Rik	191.3363026	0.316875365	0.123400351	2.567864378	0.010232718	0.141875973
Pclo	19381.08347	-0.163953206	0.063856015	-2.567545214	0.010242143	0.141883807
Dnah2	40.93885357	0.557141027	0.217039124	2.56700735	0.010258044	0.141981256
Gm15319	2.807047028	2.319232632	0.903953602	2.565654506	0.010298135	NA
Ilf3	806.4757532	0.210362722	0.082022067	2.564708868	0.010326241	0.142716789
Erich3	108.8099883	0.330256372	0.128774208	2.564615837	0.01032901	0.142716789
Vopp1	1012.940929	-0.149005512	0.05814953	-2.562454263	0.010393528	0.143188928
Serpinb8	192.1339137	-0.35511607	0.138593422	-2.562286616	0.010398546	0.143188928
Scd1	4685.414504	-0.232640465	0.090796282	-2.562224587	0.010400404	0.143188928
Kctd11	27.45765628	-0.658781019	0.257132748	-2.562026909	0.010406326	0.143188928
Gm17066	567.9589653	0.274374159	0.107094793	2.561974779	0.010407888	0.143188928
Srxn1	779.6131953	-0.145690598	0.056877771	-2.561468134	0.01042308	0.143231444
Cat	668.183801	-0.262389622	0.102444909	-2.561275356	0.010428866	0.143231444
Crybb1	23.89627024	-0.788191551	0.307793983	-2.56077635	0.010443856	0.143314411
Mettl9	1132.349507	-0.184340879	0.071995719	-2.560442219	0.010453905	0.143329476
Lyrm9	594.1598144	0.186948361	0.073057501	2.558920819	0.010499765	0.143808476
Hmgb1	879.5276483	-0.196183105	0.076681553	-2.558413288	0.010515104	0.143808476
Dusp19	204.6453081	-0.242145452	0.094662151	-2.557996496	0.010527715	0.143808476
Rbmx	429.335021	0.233705303	0.091370443	2.557777947	0.010534334	0.143808476
Adcy8	545.7949452	0.258013405	0.100880765	2.557607537	0.010539497	0.143808476
Rbp3	3.323941181	1.972290133	0.771200423	2.55742875	0.010544916	0.143808476
Atp10d	42.20884164	0.629639684	0.246221828	2.557204971	0.010551702	0.143808476
P4ha3	81.69328533	-0.43496383	0.170129039	-2.556670121	0.010567938	0.143907281
Cox7a1	8.805654649	1.390909194	0.544463484	2.554641835	0.010629711	0.144326549
Donson	114.3818286	0.382166345	0.14959926	2.554600498	0.010630974	0.144326549
2410018L13Rik	15.91716517	0.794982091	0.311198718	2.554580228	0.010631593	0.144326549
Tmem55a	1098.037803	-0.170001946	0.066550615	-2.554475952	0.010634778	0.144326549
Gabarapl1	4947.076285	-0.126173766	0.049405066	-2.553862931	0.010653519	0.144458465
Samd9l	93.5235225	-0.422977774	0.165671257	-2.553115023	0.010676423	0.144646566
Asap3	37.45663899	0.525710048	0.206039204	2.551504947	0.01072588	0.144991403
C7	8.989250362	1.079342607	0.423022646	2.551500774	0.010726009	0.144991403
Rpia	74.14618485	0.427674446	0.167623285	2.55140237	0.010729038	0.144991403
4930570G19Rik	184.3636788	0.674827548	0.264581303	2.55054889	0.010755344	0.145224347
Zc3h15	768.3352219	-0.216921767	0.085076408	-2.549728796	0.010780675	0.145274104
Col26a1	31.22876104	0.768916661	0.301587476	2.549564293	0.010785762	0.145274104
Tob1	884.8160968	0.196991116	0.077271177	2.549347928	0.010792457	0.145274104
1810020O05Rik	9.514872934	1.016255982	0.398677588	2.549067247	0.010801147	0.145274104
Sugp2	686.1539069	0.253669645	0.0995265	2.548764845	0.010810517	0.145274104
Acbd3	611.4384075	-0.194593045	0.076350822	-2.548669934	0.010813459	0.145274104
Tbc1d2	26.24866474	0.627698197	0.246380285	2.547680297	0.01084418	0.14549437
Rrp1b	157.0747543	0.381834801	0.149882755	2.547556603	0.010848025	0.14549437
Safb2	181.4729745	0.300403993	0.117950356	2.546868054	0.010869452	0.145597082
Tbc1d24	2209.908875	0.176652653	0.0693646	2.54672633	0.010873867	0.145597082
Pcp4	3644.026479	-0.266682523	0.104754639	-2.545782457	0.010903311	0.145869364
Rcan2	2940.939253	-0.167353684	0.065753141	-2.545181599	0.010922092	0.145998649
Nedd4	9862.327861	-0.111423304	0.043790775	-2.544446974	0.010945093	0.146107834
Yipf3	430.4432576	-0.198787736	0.078129452	-2.544338025	0.010948508	0.146107834
Mfsd5	417.586243	-0.211065027	0.082979219	-2.543588991	0.01097201	0.146272191
Rsph4a	49.44689834	-0.443643392	0.174431762	-2.543363591	0.010979092	0.146272191
Rasd2	1725.045361	-0.193236621	0.076020915	-2.541887602	0.011025562	0.146769206
Cnpy2	136.4889069	-0.320610306	0.126221757	-2.540055802	0.011083478	0.147389544
Zfp287	232.8070877	0.269465684	0.106095867	2.539832063	0.011090571	0.147389544
Olig1	766.7678408	-0.233109423	0.091816708	-2.538856262	0.011121551	0.147454801
Dnttip1	115.9483572	0.32330488	0.127392136	2.53787157	0.01115289	0.147454801
Mterf4	89.56222791	0.395110786	0.155691962	2.537772537	0.011156047	0.147454801
Pcdhga9	269.4462234	0.30080153	0.118531007	2.537745505	0.011156908	0.147454801
Atp6v1c1	2070.224111	-0.158781725	0.062576085	-2.537418657	0.011167332	0.147454801
Stam	1344.512082	-0.154831203	0.061021165	-2.537336078	0.011169967	0.147454801
Ccser1	338.7802471	0.245969495	0.096952688	2.537005426	0.011180522	0.147454801
Klhl5	494.2843954	-0.214526174	0.084567594	-2.53674208	0.011188935	0.147454801
Slc31a1	220.4997248	-0.26248532	0.103480311	-2.536572579	0.011194354	0.147454801
Acot8	52.74929543	0.423966817	0.167141657	2.536571815	0.011194378	0.147454801
Senp1	306.513756	0.222188474	0.087601887	2.536343483	0.01120168	0.147454801
H3f3a	641.3039958	-0.233299352	0.091987423	-2.536209242	0.011205976	0.147454801
Cabin1	1304.589136	0.207079602	0.081672804	2.53547805	0.011229397	0.147565605
Irak4	18.80605221	-0.73341194	0.289272027	-2.535371105	0.011232826	0.147565605
Sltm	412.4373534	0.212860948	0.083969522	2.534978673	0.011245417	0.14760828
9530062K07Rik	10.97411466	1.08211476	0.427003649	2.534204946	0.011270279	0.14760828
Uso1	911.101132	-0.137737443	0.054352996	-2.534127906	0.011272758	0.14760828
Wdr17	730.076708	0.189110496	0.074629121	2.534004066	0.011276742	0.14760828
Map10	76.85441995	-0.407035753	0.160640152	-2.533835703	0.011282162	0.14760828
Fam118a	151.4619098	0.307078594	0.121249565	2.532616058	0.011321488	0.147786132
Fez2	204.306376	-0.24872024	0.098210591	-2.532519536	0.011324606	0.147786132
Sema4c	171.0221297	0.294517023	0.116298075	2.532432488	0.011327418	0.147786132
Pantr1	130.907311	-0.329088424	0.129957874	-2.532269985	0.01133267	0.147786132
Pisd-ps1	919.4181712	0.707152845	0.279436295	2.530640643	0.011385443	0.148200774
Sorbs1	3124.267427	-0.140605795	0.055563992	-2.530520057	0.011389357	0.148200774
Maml1	338.1796303	0.206706373	0.081688188	2.53043162	0.011392229	0.148200774
Gpm6b	13519.31657	-0.161824609	0.063983363	-2.529166982	0.011433362	0.148615142
A830082K12Rik	179.5027493	0.284115942	0.112368338	2.528434146	0.011457258	0.148744492
Arl2bp	967.4304771	-0.167408874	0.066220561	-2.528049773	0.011469809	0.148744492
Ankrd23	14.63894022	1.110438495	0.43929585	2.527769143	0.01147898	0.148744492
Hepacam	1981.017603	-0.201975682	0.079904178	-2.527723684	0.011480467	0.148744492
Mir485	6.201522915	1.256849923	0.497329201	2.52719913	0.011497629	0.148799401
Rgs20	466.3616572	-0.286208959	0.113259192	-2.527026315	0.011503288	0.148799401
Mir760	1.992742581	2.149848243	0.850768798	2.526947684	0.011505864	NA
Atp1a2	15586.64031	-0.172365171	0.06822672	-2.52635875	0.011525172	0.148962155
Naa50	1372.901654	-0.17221274	0.068191564	-2.525425891	0.011555815	0.149237761
9630001P10Rik	35.30206194	0.558910471	0.221362499	2.524865203	0.011574268	0.149312729
Cryga	2.364870786	2.031977846	0.804813826	2.524779993	0.011577074	NA
Bora	23.58724356	0.670216818	0.265465726	2.524683049	0.011580268	0.149312729
Lrrfip1	328.3980233	0.356527438	0.141255001	2.523998692	0.011602836	0.14948336
Gli3	397.616296	-0.197639032	0.078318254	-2.52353727	0.011618074	0.14955936
Lmln	203.9949112	0.250413223	0.099245037	2.523181317	0.011629842	0.149590593
Msl1	1644.612398	-0.162691494	0.064492749	-2.522632328	0.011648012	0.149704059
Actn1	1383.737033	-0.15186563	0.060219459	-2.521869714	0.011673293	0.149843843
Prdm15	245.9713951	0.383008584	0.15188645	2.521677105	0.011679686	0.149843843
Chordc1	547.1581166	-0.265483911	0.105289836	-2.521458111	0.011686959	0.149843843
Sh3pxd2a	920.4252287	0.157608052	0.06255883	2.519357411	0.011756925	0.150620315
Mtm1	90.66454013	0.357560753	0.141947898	2.518957719	0.011770279	0.150670861
St18	154.1995185	-0.311015608	0.123504212	-2.518259129	0.011793652	0.150739162
Tmc4	20.80818935	1.087506516	0.431852574	2.51823558	0.011794441	0.150739162
Usp35	167.368805	0.316143814	0.125570053	2.517668877	0.011813432	0.150861486
C1qtnf6	13.50370282	1.062539767	0.422190394	2.51673127	0.011844913	0.150902228
Slc6a1	8235.069124	-0.128337238	0.050994553	-2.516685229	0.011846461	0.150902228
Kat2b	384.1190919	-0.210394596	0.083610226	-2.516373964	0.01185693	0.150902228
Dll1	52.19671503	0.480882848	0.191110801	2.516251545	0.011861049	0.150902228
Manea	1242.693877	-0.216735884	0.086137161	-2.516171664	0.011863738	0.150902228
Pold3	342.377447	0.204561643	0.081310278	2.51581533	0.011875739	0.150903534
4933427D14Rik	378.6870526	0.346828383	0.137873754	2.515550448	0.011884667	0.150903534
Cck	3152.296841	-0.237940114	0.09460779	-2.515016083	0.011902695	0.150903534
Ubr5	3330.633863	0.181492031	0.072163496	2.515011607	0.011902847	0.150903534
Pgam5	427.4069663	-0.211582701	0.084135956	-2.514771448	0.011910957	0.150903534
Naip2	24.17418364	-0.647342288	0.257495949	-2.513990183	0.011937376	0.151042172
Htatsf1	369.7551769	-0.230838946	0.091825393	-2.513890101	0.011940764	0.151042172
Bcl2	509.6651093	-0.268699409	0.106927218	-2.512918732	0.011973691	0.151262412
Aasdh	137.4901769	0.343012448	0.136532371	2.512315904	0.011994167	0.151262412
Adamts3	641.2616598	0.24192837	0.096298914	2.512264785	0.011995904	0.151262412
8430419L09Rik	3345.163683	-0.111814863	0.044508519	-2.512212596	0.011997679	0.151262412
Stau2	2197.984414	-0.14712041	0.058568516	-2.511936786	0.012007059	0.151262412
Myh7	40.40464632	0.7280615	0.289884498	2.511557207	0.01201998	0.151262412
Tmem176a	71.13608726	-0.448466644	0.178599369	-2.511020311	0.012038277	0.151262412
Abhd16a	525.8020886	0.18087463	0.072034373	2.510948906	0.012040712	0.151262412
Ldhb	2765.568365	-0.197545289	0.078675832	-2.510876398	0.012043186	0.151262412
Mir411	1.801594996	2.98932186	1.190959005	2.51001239	0.012072693	NA
Tctn3	264.3293949	0.364378295	0.145184934	2.509752797	0.01208157	0.151625603
Csf1r	821.6019369	-0.239624199	0.095509439	-2.508905938	0.012110573	0.151779869
Hexdc	115.4231314	0.454408381	0.181140907	2.508590622	0.012121387	0.151779869
Gdi2	3662.013633	-0.142213638	0.056692557	-2.508506317	0.01212428	0.151779869
Rpl19	1388.756139	-0.271191574	0.108118196	-2.508288	0.012131774	0.151779869
Pcsk4	16.85320647	0.848582878	0.338364934	2.507892491	0.012145361	0.151831239
Coro7	542.6778125	0.205854263	0.082092943	2.507575621	0.012156257	0.151848904
Cox6a1	684.6152908	-0.337571868	0.1346372	-2.507270408	0.012166759	0.151861641
Ell	214.1435193	0.289232273	0.115373473	2.50692179	0.012178766	0.151893109
Smg6	767.5044324	0.153678938	0.061313642	2.506439566	0.01219539	0.151982086
Fam174a	392.2033233	-0.295424737	0.117920393	-2.505289628	0.012235116	0.152276834
Ccdc6	1095.246125	-0.129700238	0.051772315	-2.505204548	0.01223806	0.152276834
Phka2	706.6252343	0.181026578	0.072275809	2.504663452	0.012256796	0.152391559
Col3a1	52.85256555	1.07739956	0.430210019	2.504357202	0.012267411	0.152405218
Pkd1	1398.650254	0.520906225	0.208065839	2.503564384	0.012294931	0.152626305
Chrnb3	43.00098887	0.462126886	0.184622155	2.503095504	0.012311232	0.152626305
Tmem245	1684.920215	0.203333126	0.081235063	2.503021696	0.0123138	0.152626305
Chmp5	393.2123917	-0.21235397	0.084868295	-2.502159017	0.012343847	0.152880404
Mtap	112.7222055	-0.308226743	0.123205353	-2.501731744	0.012358753	0.152946729
Casp2	265.4706549	0.280633986	0.112212822	2.500908368	0.012387523	0.152959138
Mrpl34	239.22858	-0.287356106	0.114902032	-2.500879224	0.012388542	0.152959138
Lime1	80.00727724	1.077255549	0.430784727	2.500681851	0.012395448	0.152959138
Hymai	14.39071804	0.964646922	0.38576464	2.500610015	0.012397962	0.152959138
5330413P13Rik	28.57491293	0.668789634	0.267581576	2.499385958	0.012440873	0.153370398
Cyb5a	693.6254179	-0.252808006	0.101201479	-2.498066309	0.012487283	0.153598576
Ppp4r1	322.9746733	0.313405794	0.125467477	2.497904649	0.012492979	0.153598576
Comt	1237.799698	-0.183780857	0.073574555	-2.497886101	0.012493633	0.153598576
Ddx51	266.8294671	0.211715382	0.084761783	2.497769338	0.012497748	0.153598576
Zfp810	195.300199	0.308183728	0.123436001	2.496708629	0.012535191	0.153843066
Epsti1	8.367336353	-1.173054972	0.469849419	-2.496661538	0.012536855	0.153843066
Focad	703.4681419	0.245859136	0.09851442	2.495666491	0.012572074	0.154157118
Lrrfip2	249.5941977	0.214174109	0.085836041	2.495153612	0.012590261	0.154240982
Plekhn1	41.55908804	0.706589007	0.283209885	2.494930596	0.012598177	0.154240982
Sh3bgr	8.196153937	1.338079825	0.536517161	2.494011229	0.012630855	0.154522926
Clic4	1456.049533	-0.2196697	0.088098152	-2.493465465	0.012650289	0.15464254
Slc2a5	84.88479333	-0.351789223	0.141112571	-2.492968709	0.012668001	0.154740936
Chuk	338.1660063	0.401104312	0.16093625	2.492317998	0.012691235	0.15485654
Srsf11	692.744038	0.213152009	0.085539186	2.491863895	0.012707472	0.15485654
Lrrcc1	250.8213242	0.263544107	0.105770548	2.491658709	0.012714815	0.15485654
Clasp1	3337.598488	0.123610773	0.049610573	2.491621539	0.012716145	0.15485654
Jph1	388.5547069	0.220520576	0.088536618	2.490727347	0.012748191	0.155041871
Snhg14	855.1057761	0.31899838	0.128078023	2.490656656	0.012750727	0.155041871
Chst11	1269.475335	-0.172705393	0.069351603	-2.490286954	0.012763999	0.155085498
Rnf10	2098.857914	-0.121570878	0.048843815	-2.488971787	0.012811313	0.155510064
Ccdc17	35.69111347	0.66835048	0.268587916	2.488386267	0.012832427	0.155510064
Chchd7	115.0690666	0.398665353	0.160211021	2.488376573	0.012832777	0.155510064
Pnpla8	1813.886585	-0.172246615	0.069224338	-2.488237804	0.012837786	0.155510064
Csmd1	2659.240731	0.267045104	0.107341578	2.487806775	0.012853355	0.155580968
Zdhhc22	442.8189191	0.257052518	0.103373062	2.486648969	0.012895257	0.155921179
Dpy30	126.4859388	-0.299718794	0.120541288	-2.486440938	0.012902798	0.155921179
Ica1	876.4607251	0.192540952	0.077454557	2.48585699	0.012923989	0.155921179
Nudt3	4119.753027	-0.1498818	0.060300104	-2.485597711	0.012933408	0.155921179
Akirin2	532.4279733	-0.165704081	0.066669266	-2.485464298	0.012938256	0.155921179
Mir3072	1.905886452	2.707997021	1.089534295	2.485462856	0.012938309	NA
Serpinh1	176.7876208	-0.311037906	0.125157289	-2.485176128	0.012948735	0.155921179
Dnm2	642.2908254	0.218540136	0.087938342	2.485151886	0.012949617	0.155921179
Tceb2	723.2583627	-0.247391038	0.099567288	-2.48466181	0.012967456	0.156018664
Picalm	3345.457642	-0.122932788	0.049490825	-2.483951049	0.012993367	0.156103219
Oscp1	317.0265985	0.275650263	0.110981218	2.48375597	0.013000486	0.156103219
Emp2	180.8858685	-0.308616341	0.124258332	-2.483667189	0.013003728	0.156103219
Rbm18	637.4098894	-0.157033998	0.063265878	-2.482127858	0.01306004	0.156661789
Prkdc	867.8221429	0.20446638	0.082412074	2.481024552	0.013100535	0.157029915
Mbd1	320.0195745	0.20259351	0.081671823	2.480580238	0.013116874	0.157108166
4933405O20Rik	4.882055794	1.706450857	0.688006583	2.480282746	0.013127824	0.157118967
Zfp330	80.08174982	0.345349917	0.139259973	2.479893609	0.013142159	0.157118967
Pros1	134.5767709	-0.28269513	0.114001161	-2.479756593	0.01314721	0.157118967
Apln	349.0086182	-0.308335685	0.124443397	-2.477718336	0.013222548	0.157855314
Nrbp2	981.0435434	0.175239761	0.070730879	2.477556683	0.013228539	0.157855314
Dync1i2	1266.357943	0.171655992	0.069294645	2.477189849	0.013242144	0.157899943
Zfp57	54.52384734	0.54333054	0.219366328	2.476818321	0.013255936	0.157899943
Pamr1	360.7702524	0.237220211	0.095784493	2.47660351	0.013263916	0.157899943
Serinc5	1228.121359	0.178350284	0.072024606	2.476241028	0.013277391	0.157899943
Ap1m2	5.355942994	1.362835647	0.55038973	2.476128407	0.01328158	0.157899943
Pnpt1	248.6371833	0.277131428	0.111953411	2.475417464	0.013308052	0.158097285
Iqgap2	409.1152774	-0.265741169	0.107437032	-2.47345969	0.01338119	0.158736202
Usp28	271.877108	0.353370517	0.142875859	2.473269587	0.013388311	0.158736202
Gtf2ird1	345.8349413	0.295793327	0.119628662	2.472595806	0.013413576	0.158736202
Srl	109.4578126	0.38244986	0.154692524	2.472322838	0.013423823	0.158736202
Helq	120.7732073	0.46385814	0.187622398	2.472296185	0.013424824	0.158736202
Snhg17	59.56985575	0.539048933	0.218042075	2.472224372	0.013427521	0.158736202
Eef1e1	242.0414041	-0.282336224	0.114222511	-2.471808934	0.013443134	0.158736202
4632404H12Rik	141.9294359	0.359644069	0.145505512	2.4716869	0.013447724	0.158736202
Eml6	536.4042785	0.270756162	0.109546979	2.471598621	0.013451044	0.158736202
Pqbp1	315.0940605	-0.230673033	0.093397971	-2.469786326	0.013519378	0.159252
Clspn	23.85519334	-0.63411153	0.256757249	-2.469692805	0.013522912	0.159252
Agk	260.5180595	-0.246345088	0.099749047	-2.46964853	0.013524586	0.159252
Fam57a	129.0215376	0.31122997	0.126066794	2.468770401	0.013557818	0.159526005
Sdccag3	475.01202	0.206779191	0.083787973	2.467886304	0.013591348	0.159534813
Hnrnpa2b1	1134.603891	-0.140388712	0.056886523	-2.46787295	0.013591855	0.159534813
Gm4787	23.05828608	1.009724573	0.409268706	2.467143369	0.013619581	0.159534813
Cngb1	14.74829273	-0.98926751	0.401022867	-2.466860602	0.013630341	0.159534813
Gja6	22.95451529	1.769347704	0.71725733	2.46682415	0.013631728	0.159534813
Smtn	40.96856883	0.499424753	0.202500961	2.466283375	0.013652328	0.159534813
Gatc	739.7390911	-0.213269506	0.086494605	-2.465697207	0.013674688	0.159534813
Rnf11	3784.065491	-0.172633644	0.070015573	-2.465646368	0.013676628	0.159534813
Snrpa	527.5611626	-0.229348653	0.093019198	-2.465605572	0.013678186	0.159534813
Podn	39.02059922	0.630369485	0.255670167	2.465557453	0.013680023	0.159534813
Nsun7	103.5464738	0.523621329	0.212434233	2.464863233	0.013706556	0.159534813
Cmtm7	16.17242368	-0.869121579	0.352608225	-2.464836374	0.013707583	0.159534813
Usf2	393.2382937	-0.212763022	0.086323695	-2.464711714	0.013712353	0.159534813
Asun	240.3084453	0.364469079	0.147901195	2.464274058	0.013729109	0.159534813
Sh3bp4	328.3945639	0.220445862	0.089459765	2.464190029	0.013732328	0.159534813
Plxnd1	1164.924289	0.214669116	0.087120787	2.46404014	0.013738073	0.159534813
Pkn2	748.6125911	0.16469657	0.066843059	2.463929262	0.013742323	0.159534813
Scarb2	1067.235023	-0.130486885	0.052963085	-2.463732704	0.013749861	0.159534813
Neat1	333.1528301	0.60979536	0.247528833	2.463532639	0.013757537	0.159534813
Clu	5267.240629	-0.213557407	0.086689531	-2.463474015	0.013759787	0.159534813
Cep63	77.00217145	0.38538069	0.156451105	2.463266012	0.013767773	0.159534813
Nhlrc1	136.311502	-0.263504665	0.107007526	-2.462487214	0.013797709	0.1597661
Gm5577	33.38827299	0.766366256	0.311419831	2.460878148	0.013859743	0.160368442
Bpnt1	648.2163769	-0.198701936	0.080763468	-2.460294759	0.013882295	0.160443065
Fadd	35.68469335	0.571395285	0.23225628	2.460193045	0.01388623	0.160443065
Tmed2	416.3774703	-0.25245672	0.102630782	-2.459853817	0.013899362	0.160479004
4932418E24Rik	36.02414238	0.70039695	0.284851783	2.458811885	0.013939764	0.160787813
A230056P14Rik	32.41314181	-0.558592935	0.227202721	-2.458566223	0.013949305	0.160787813
Adh5	350.5216074	-0.235896922	0.095964291	-2.458173979	0.01396455	0.160787813
1700012D16Rik	4.253173512	1.61824149	0.658322239	2.458129763	0.01396627	0.160787813
1700030J22Rik	140.7110671	0.304676619	0.124011172	2.456848156	0.014016192	0.161246617
Plscr3	136.7512594	0.262764989	0.106968604	2.456468326	0.014031017	0.161301297
Pcdhga11	425.466027	0.21752871	0.088574988	2.45587061	0.014054375	0.161453918
Ccdc163	11.47994323	0.881919953	0.359227543	2.455045471	0.014086677	0.161708992
Rftn2	410.7171529	-0.266983953	0.108837483	-2.453051511	0.014165005	0.162286312
Iqcb1	257.7163281	0.239556147	0.097676678	2.452541918	0.014185085	0.162286312
Gnb5	2247.41021	-0.150933209	0.061547021	-2.452323537	0.014193698	0.162286312
Zc3h8	40.99408241	0.502386175	0.204864631	2.452283596	0.014195274	0.162286312
Phf14	543.202892	0.287999266	0.11744265	2.452254502	0.014196421	0.162286312
Bco2	31.0767192	-0.598683497	0.244139364	-2.45222027	0.014197772	0.162286312
Dyx1c1	15.48174628	-0.848412712	0.346113762	-2.451253908	0.014235949	0.162507204
Hnrnpdl	919.3748373	0.226795824	0.092523749	2.451217417	0.014237393	0.162507204
Tmem151b	2100.687478	-0.136543166	0.055718727	-2.450579416	0.01426265	0.162679538
Rgag1	41.0454871	0.470785908	0.19213602	2.450274077	0.014274751	0.162701684
Dpysl4	335.4540058	0.252107415	0.102910578	2.449771626	0.014294685	0.1627299
Hspa4	2444.950951	-0.155683888	0.06355224	-2.449699446	0.01429755	0.1627299
Tomm6	581.6424111	-0.242254848	0.098916038	-2.449095745	0.014321537	0.162807829
Narf	578.3264951	0.18278796	0.074637324	2.449015451	0.01432473	0.162807829
Npas2	1197.878734	-0.149869176	0.061208283	-2.448511363	0.014344791	0.162823078
Tert	15.66786774	0.892039543	0.36432965	2.448440698	0.014347605	0.162823078
Scarna10	143.1361404	-0.496837653	0.202954552	-2.448024187	0.014364201	0.162823078
Isoc2a	90.11517419	-0.383712223	0.156747721	-2.447960458	0.014366742	0.162823078
Sbk1	672.0154496	-0.189602953	0.077474596	-2.447291919	0.014393421	0.162886026
Dopey1	1364.45132	0.168453255	0.06883914	2.447056335	0.014402832	0.162886026
Slc6a7	517.6122443	0.180466008	0.073754724	2.446839988	0.01441148	0.162886026
Stx3	265.7574259	0.326757601	0.133570912	2.446323056	0.014432162	0.162886026
Slc6a5	3.563792181	-2.08428296	0.852013346	-2.446303181	0.014432958	0.162886026
Hemk1	35.42340154	0.694994258	0.284100872	2.446293997	0.014433325	0.162886026
Smarca5-ps	6.806172251	-1.215145746	0.496827165	-2.445811808	0.014452642	0.162901858
Ppme1	2368.869028	-0.133599623	0.05462519	-2.445751156	0.014455073	0.162901858
Recql5	156.2718808	0.300668213	0.122966869	2.445115628	0.014480571	0.163074446
2900005J15Rik	5.923072163	1.224321308	0.5008026	2.444718355	0.01449653	0.163139444
Bfsp1	5.100996438	1.441999438	0.590049238	2.443862894	0.014530948	0.163317235
Otud4	1166.034556	0.210957864	0.08632304	2.443818762	0.014532725	0.163317235
Smg1	3015.689296	0.279916525	0.114560448	2.443395874	0.014549768	0.163394093
Fendrr	2.755332914	1.771232736	0.725264684	2.442188039	0.014598541	NA
Cct6a	1134.433886	-0.148168849	0.06068238	-2.441711242	0.014617834	0.164043438
Kdm8	46.22048937	0.421428731	0.172627995	2.441253694	0.014636369	0.164136421
Arpc5	899.8002867	-0.224579251	0.092006187	-2.440914654	0.014650117	0.164175624
Dnah10	14.3209013	0.788762842	0.32320585	2.440434918	0.014669589	0.164244333
Ubxn2b	1321.223046	-0.200942952	0.082344949	-2.440258379	0.01467676	0.164244333
Mfsd11	277.351496	0.253193214	0.103776229	2.43979972	0.014695407	0.164338158
Zmiz1	4457.933624	-0.148649348	0.060938392	-2.439338211	0.01471419	0.16440349
Erdr1	90.86696004	0.980108995	0.401823692	2.439151835	0.014721781	0.16440349
Ptgr2	571.6063384	-0.233301284	0.095705081	-2.437710545	0.014780604	0.164945361
Myo9b	429.7121444	0.512912748	0.210454192	2.437170496	0.014802698	0.16501757
Luc7l2	1744.798202	0.208076591	0.085382772	2.436985669	0.014810266	0.16501757
Pdpk1	4710.398311	-0.135095713	0.055439868	-2.43679717	0.014817988	0.16501757
Celsr3	1126.154316	0.605202287	0.24859536	2.434487466	0.014912896	0.165904024
Dram2	320.7493774	-0.215766274	0.088633816	-2.434356141	0.014918309	0.165904024
Ppm1h	2335.87057	-0.131727088	0.054127668	-2.43363685	0.014947984	0.16609957
Mdc1	393.623516	0.170464847	0.070058611	2.43317481	0.014967073	0.16609957
Atf6b	378.8790148	-0.202720354	0.083321371	-2.432993491	0.01497457	0.16609957
Metap1d	83.36206533	0.418801276	0.172138962	2.43292553	0.014977381	0.16609957
Sh3yl1	87.39586478	0.319876625	0.131529529	2.431975751	0.015016713	0.166420509
Rpl14-ps1	33.1998522	-0.579118345	0.238186738	-2.431362676	0.015042149	0.16643643
Pstk	74.51046384	0.365356678	0.15027565	2.431243368	0.015047104	0.16643643
Paqr7	720.3813202	-0.172862849	0.071102161	-2.431189799	0.015049329	0.16643643
Gnb1	12322.67952	-0.099079713	0.040758238	-2.430912585	0.015060848	0.166448872
Ube2i	1776.201935	-0.145516216	0.059875936	-2.430295465	0.015086519	0.166617592
Ywhae	4205.983557	-0.15476659	0.063705421	-2.42941007	0.015123416	0.166909985
Aim2	36.25400492	0.49848871	0.205221663	2.429025784	0.015139456	0.16697193
Pakap	18.45834839	0.689524875	0.283965169	2.428202291	0.015173877	0.167185024
Zxdc	657.5357298	0.182923132	0.075340732	2.427944696	0.015184659	0.167185024
Rcan1	582.4915257	-0.202716624	0.083497564	-2.427814825	0.015190097	0.167185024
Fbxl6	86.67672056	0.385536357	0.158829954	2.427352949	0.015209451	0.16726409
Cacna1g	923.8429924	0.255306834	0.10519458	2.426996084	0.01522442	0.16726409
Setmar	66.59260449	-0.403370064	0.166217285	-2.426763647	0.015234177	0.16726409
Pter	29.81175809	-0.594959752	0.245177672	-2.426647363	0.01523906	0.16726409
Scn9a	93.60419441	0.579804151	0.238972137	2.426241648	0.015256108	0.167336519
Ccrn4l	722.3749011	-0.158867831	0.065486532	-2.425961874	0.015267874	0.167350949
Elfn1	645.0570471	-0.18239652	0.075193077	-2.425708954	0.015278518	0.167353065
Gm16973	54.16977122	0.544618856	0.224569041	2.425173365	0.015301078	0.16748562
Spcs3	1399.519722	-0.152355397	0.062844823	-2.424311032	0.015337463	0.167708705
Ccng1	2079.530898	-0.179549554	0.074065668	-2.424194079	0.015342404	0.167708705
Slc1a2	107462.8202	-0.153011487	0.063136952	-2.423485493	0.015372367	0.167856328
Dhtkd1	64.82301877	0.502040546	0.207171528	2.423308599	0.015379855	0.167856328
Pfdn2	299.0049373	-0.256335194	0.105786743	-2.423131534	0.015387354	0.167856328
Dock9	2971.552033	0.157022817	0.064820264	2.422434074	0.015416923	0.168064399
Med23	653.7046612	0.231061962	0.095449409	2.420779385	0.015487273	0.168613358
Dynll2	6641.744232	-0.19610779	0.081011023	-2.420754384	0.015488338	0.168613358
Nln	468.4851924	0.161481353	0.066716145	2.420423929	0.015502422	0.168629045
Pfn1	2237.158766	-0.221551661	0.091547547	-2.420072067	0.015517431	0.168629045
Ascl5	3.164528702	1.872633021	0.773862801	2.419851449	0.015526849	0.168629045
Mpzl3	26.67778547	-0.70279691	0.290443971	-2.419733164	0.0155319	0.168629045
Tatdn1	54.07384957	0.485854287	0.200833261	2.419192342	0.015555013	0.16865975
Zfp408	111.6781244	0.404500566	0.167206057	2.419174126	0.015555792	0.16865975
Tbc1d13	446.507059	-0.187827691	0.077650509	-2.418885498	0.01556814	0.168679426
Mical2	3963.864565	-0.171345029	0.070875854	-2.417537424	0.015625927	0.169191072
Glcci1	3472.650106	-0.113388266	0.046922586	-2.416496532	0.015670676	0.169560944
8430429K09Rik	75.75789568	0.362323441	0.149955864	2.41620055	0.01568342	0.169561333
Pomgnt2	388.050631	0.177003253	0.073262814	2.41600402	0.015691888	0.169561333
Snx1	707.1246628	-0.160619409	0.066497019	-2.415437741	0.015716309	0.169710704
Lekr1	55.11576836	0.476389346	0.197291305	2.414649472	0.015750359	0.169771472
Cyp2j12	27.42569624	-0.63291873	0.262129614	-2.41452585	0.015755705	0.169771472
Mir421	2.530425641	1.894549304	0.784712419	2.41432308	0.015764477	NA
Csmd2	1529.561805	0.300247557	0.124362808	2.414287366	0.015766022	0.169771472
AI464131	521.9226163	-0.201993544	0.083682941	-2.413795935	0.015787302	0.169771472
Ranbp10	417.0667333	0.220497189	0.091349616	2.413772477	0.015788318	0.169771472
C1galt1c1	318.5463185	-0.233929436	0.096929314	-2.413402356	0.015804362	0.169771472
Snrnp70	931.1546647	0.704192005	0.291790313	2.4133495	0.015806654	0.169771472
Fgf1	1075.112142	-0.245324681	0.101653283	-2.413347337	0.015806748	0.169771472
Nup62cl	2.392613061	2.026392387	0.839953458	2.412505561	0.015843296	NA
Aldh7a1	412.8588641	-0.180972976	0.075023092	-2.412230289	0.015855263	0.17017841
Tsc22d3	539.8125312	-0.333829413	0.138413846	-2.41182094	0.015873075	0.170255473
Hmgb4os	5.106540418	2.11759543	0.878322344	2.410954753	0.015910822	0.170439166
Msl3	245.065461	-0.227685188	0.094438366	-2.410939513	0.015911487	0.170439166
Ndst2	216.471215	0.235771022	0.097818228	2.410297405	0.015939521	0.17062533
Zfp804b	105.3782011	0.370694817	0.153824096	2.409861822	0.015958563	0.170715052
Scyl2	694.8940559	0.189881001	0.078820131	2.409041937	0.01599446	0.170891872
Aqp4	2793.156031	-0.213218176	0.088513003	-2.408891	0.016001076	0.170891872
Phlpp1	2409.326093	-0.127983237	0.05313256	-2.408753467	0.016007107	0.170891872
Aldob	10.43001188	1.169041864	0.485455392	2.408134473	0.016034274	0.171067862
Atg2a	715.5942844	0.20487635	0.085106656	2.407289398	0.016071429	0.171260026
Sirt4	78.14992404	0.515006327	0.213973347	2.406871387	0.016089835	0.171260026
Abhd17a	778.1009556	-0.177534576	0.073768034	-2.406660002	0.01609915	0.171260026
Zbtb9	297.8945242	0.19711121	0.081906947	2.406526144	0.016105051	0.171260026
Pip4k2c	1738.03091	-0.131094567	0.05447497	-2.406510128	0.016105757	0.171260026
Atp5h	908.6478556	-0.186893123	0.077676348	-2.406049317	0.016126088	0.17129786
Gm38413	38.1341703	0.729229774	0.303094993	2.405944639	0.016130709	0.17129786
Cpn1	2.98161367	-2.122182718	0.882597822	-2.404473096	0.016195798	0.171875092
Ints1	1141.458585	0.201026924	0.083615352	2.40418677	0.01620849	0.171895865
Zfp568	62.38973788	0.51094094	0.21265201	2.402709198	0.016274123	0.17239198
Fam173a	149.3966373	0.26820643	0.111631982	2.402594895	0.01627921	0.17239198
Gmfb	2937.19836	-0.159467247	0.066385116	-2.402153625	0.016298862	0.17239198
Hars2	150.156352	0.256391168	0.106751255	2.401762571	0.016316295	0.17239198
Naa16	110.1232555	0.418275851	0.174157876	2.401705057	0.01631886	0.17239198
Trank1	4902.413376	0.783974486	0.326427179	2.401682634	0.01631986	0.17239198
Acaa1a	96.15596028	0.30495808	0.126991949	2.401396958	0.016332608	0.172412912
Tbcd	445.3647529	0.203713121	0.084851721	2.400813078	0.01635869	0.172574484
Mpp6	772.1007537	-0.16975601	0.070759087	-2.39907008	0.016436769	0.173284011
Tmem47	2736.066798	-0.249968406	0.104209448	-2.398711544	0.01645287	0.173339644
Fam227a	93.80504557	0.816050795	0.340353175	2.397658828	0.016500226	0.173713958
6030443J06Rik	19.26160142	0.773928086	0.322814399	2.397439794	0.016510094	0.173713958
Ghitm	2370.100845	-0.132559946	0.055303754	-2.396942997	0.016532495	0.173835444
Wrn	336.1794028	0.215166963	0.089829992	2.395268634	0.016608192	0.174514844
Wdr59	456.8868132	0.17512614	0.073125539	2.394869747	0.01662627	0.174514844
Slc5a6	209.4930723	0.226035725	0.094387035	2.394775134	0.016630561	0.174514844
Klhl41	6.739450641	1.185833632	0.495221573	2.394551643	0.0166407	0.174514844
Nktr	1165.874661	0.47911052	0.200137609	2.39390549	0.016670044	0.174708167
Zfp318	1314.335152	0.210924883	0.088131581	2.393295127	0.016697804	0.17488465
9230112J17Rik	15.8119165	0.882044845	0.368750856	2.391980469	0.016757734	0.175397617
Zfp174	208.51901	0.318771153	0.133280896	2.391724266	0.016769435	0.175405446
Nmi	16.27853056	-0.75936593	0.317823508	-2.389269236	0.016881926	0.176466813
Rpl35a	541.978594	-0.286130144	0.119807914	-2.38824076	0.016929247	0.176846031
Dalir	40.97085274	0.505942463	0.211896219	2.387689907	0.016954641	0.176995838
Pfkfb3	436.0897116	-0.269068574	0.112723434	-2.386979927	0.016987419	0.177222491
Mir6982	6.245921434	1.491965368	0.625557817	2.385015946	0.017078381	0.178055465
Tbc1d9b	2206.213199	-0.160322589	0.067237266	-2.384430519	0.017105578	0.178061596
4931406P16Rik	671.8006538	0.210288303	0.08820421	2.384107324	0.017120609	0.178061596
Diras1	954.313946	-0.159868947	0.067061084	-2.383930238	0.017128849	0.178061596
Hdac10	48.08983168	0.518479337	0.217548479	2.383281823	0.017159052	0.178061596
Gm13749	14.8789796	0.858921402	0.360399459	2.383248311	0.017160615	0.178061596
Tas1r3	9.024164778	1.171008456	0.491399777	2.383005674	0.01717193	0.178061596
Trmt61b	36.51604229	0.488665108	0.205074024	2.382871798	0.017178176	0.178061596
Pawr	34.49400879	-0.614690761	0.257973393	-2.382768056	0.017183017	0.178061596
Abracl	77.14971217	-0.340689044	0.14299412	-2.382538838	0.017193718	0.178061596
4933421O10Rik	143.4909953	0.326750126	0.137151185	2.382408337	0.017199813	0.178061596
Isca2	434.7118729	-0.193540209	0.081238281	-2.382376954	0.017201279	0.178061596
Cml5	20.84524458	-0.780034601	0.327724974	-2.380150015	0.017305591	0.178974705
Stx2	74.47717133	0.468620727	0.196899707	2.379997072	0.017312776	0.178974705
Cct8	1763.038403	-0.152610533	0.06413111	-2.379664602	0.017328402	0.178974705
Lyz2	62.22025642	-0.454560519	0.191028619	-2.379541458	0.017334193	0.178974705
Zfp65	237.0176832	-0.247486492	0.10405643	-2.378387299	0.017388551	0.179355043
Mlc1	701.2410104	-0.275345951	0.115775057	-2.37828388	0.01739343	0.179355043
Ap3s1	704.9920477	-0.174265465	0.073328451	-2.37650547	0.017477502	0.180017966
Vcam1	276.4198336	-0.285972858	0.120336231	-2.37644851	0.017480201	0.180017966
Pnisr	1074.046929	0.436794365	0.183874924	2.375497183	0.017525326	0.180366692
Egf	17.44709862	0.696684497	0.293359228	2.374851136	0.017556029	0.180566634
Scaf4	511.6367188	0.198674933	0.083670064	2.374504372	0.017572528	0.180620324
Trpm7	1010.485357	0.260361654	0.109676475	2.373906115	0.017601025	0.18079719
Lcn2	2.805605271	2.105660637	0.887659958	2.372147823	0.017685014	NA
Slc25a29	53.66289649	-0.431867818	0.182077091	-2.371895416	0.017697099	0.18166753
Ube2e3	911.3729014	-0.192171624	0.081063574	-2.370628566	0.017757867	0.182061487
Uap1	601.2949973	-0.176442444	0.074428776	-2.370621333	0.017758214	0.182061487
Ahdc1	1462.76163	0.175434912	0.074012421	2.370344209	0.017771532	0.182081452
9430091E24Rik	27.61319515	0.605879136	0.25569704	2.369519557	0.017811213	0.182371334
Akap13	759.5627903	0.292000086	0.123264213	2.368895868	0.017841276	0.182399918
Gm4461	8.693935682	1.000424382	0.422336719	2.368783806	0.017846682	0.182399918
Slc39a10	4950.917022	-0.162815887	0.068734856	-2.36875287	0.017848175	0.182399918
Rab26	216.0754286	0.265753767	0.11220694	2.368425413	0.017863982	0.18244503
Ptrhd1	144.0038864	-0.300580323	0.126960164	-2.367516804	0.017907907	0.182777068
Sat2	43.44860912	0.457113153	0.193184974	2.366194134	0.017972018	0.18331458
2410089E03Rik	1106.250602	0.392003872	0.165699945	2.365745333	0.017993817	0.183420106
E030024N20Rik	59.54556681	1.293546034	0.546837042	2.365505506	0.018005476	0.183422192
Mdm4	1337.922463	0.298407146	0.126192655	2.364695045	0.018044923	0.183568092
Grk6	297.7954937	0.203239263	0.085951231	2.364588163	0.018050131	0.183568092
Heph	94.24645615	-0.396122534	0.16752874	-2.364504939	0.018054187	0.183568092
Zfp870	108.859797	0.275138239	0.116378919	2.364158732	0.018071068	0.183623149
Tmem29	172.666253	0.325894767	0.13790075	2.363255939	0.018115154	0.183954394
Particl	67.91194254	0.379874232	0.160784785	2.36262549	0.018145997	0.184150819
Eif1b	912.0183906	-0.204592825	0.08661358	-2.362133326	0.018170106	0.184174228
Klf3	332.1186739	-0.169310021	0.071677484	-2.362108866	0.018171305	0.184174228
Dennd5a	5593.724834	-0.103649448	0.043909764	-2.360510279	0.018249813	0.184843056
2510009E07Rik	1415.927849	-0.161257727	0.068320989	-2.360295576	0.018260379	0.184843056
Kcnt2	2222.003374	-0.148620044	0.062991364	-2.359371729	0.018305908	0.18518687
Btla	5.808508573	1.316001372	0.558274518	2.357265697	0.018410069	0.18603414
Snhg5	22.91949933	0.72198999	0.306290229	2.357208692	0.018412896	0.18603414
Crem	218.3078336	-0.286452146	0.121568374	-2.356304824	0.018457764	0.186369886
Dio2	1590.470678	-0.385747922	0.163760085	-2.355567424	0.01849444	0.186622539
Mks1	24.79768093	0.565129707	0.239952811	2.355170188	0.018514224	0.186704524
Cyp2s1	106.4534824	-0.358776729	0.152387839	-2.354365885	0.018554338	0.186973029
Napg	2293.122445	-0.109835153	0.046655607	-2.354168355	0.018564201	0.186973029
Tspan31	739.597972	-0.180817484	0.076838049	-2.353228453	0.018611196	0.187328529
Ltbp4	504.7439996	0.273610962	0.11631117	2.352404865	0.01865246	0.187625943
Snx27	2005.992969	-0.11554188	0.049144884	-2.351045952	0.018720722	0.188174145
Prex1	2304.726807	-0.143180192	0.060905648	-2.350852441	0.01873046	0.188174145
Baiap2	2311.075953	-0.180925078	0.076977981	-2.350348434	0.018755845	0.188202944
Slc2a8	117.7140801	0.281894535	0.119938338	2.35032885	0.018756831	0.188202944
Dlk2	100.7422278	0.317773304	0.135231469	2.34984731	0.018781114	0.188288556
Luc7l3	917.3155449	0.451972063	0.192353631	2.349693423	0.018788879	0.188288556
Adrb1	372.7581561	0.313930833	0.133646875	2.348957531	0.018826054	0.188543107
Tmem206	121.8265804	0.320784907	0.136621239	2.347987104	0.018875175	0.188903304
Laptm5	488.7798386	-0.181601319	0.077350189	-2.347781193	0.018885612	0.188903304
Tmem119	246.7277458	-0.229375991	0.09779939	-2.345372404	0.019008083	0.190009643
Ankrd13c	1130.095367	-0.157825658	0.067303631	-2.344979838	0.019028109	0.19009116
Pea15a	5124.137656	-0.1603913	0.068412939	-2.344458563	0.019054728	0.19023841
Rps6kb2	100.5841043	0.784350586	0.334628886	2.343941655	0.019081156	0.190383572
Chodl	13.51218646	-0.870675414	0.371522131	-2.343535797	0.019101929	0.190472162
Rab28	443.346469	-0.236084824	0.100767186	-2.34287404	0.019135842	0.190691585
Rreb1	450.1138289	0.84354903	0.360188842	2.341963245	0.019182604	0.191038694
Gm16861	19.23785524	0.692719922	0.295854703	2.341419338	0.019210577	0.191109504
Zfp40	265.4083899	0.274437923	0.117224265	2.341135793	0.019225173	0.191109504
Qpct	164.8237639	-0.302261262	0.129110213	-2.341110399	0.019226481	0.191109504
Arpp19	5900.513364	-0.131097305	0.056003011	-2.340897462	0.01923745	0.191109504
Rps12	429.9297656	-0.321244916	0.137284532	-2.339993528	0.019284074	0.191113487
Pcp2	8.841079756	-1.573306455	0.672361169	-2.339972217	0.019285174	0.191113487
Cdc34	329.9539808	-0.233893569	0.099956839	-2.339945641	0.019286547	0.191113487
Npr2	347.2550537	0.235178039	0.100514224	2.33974885	0.019296711	0.191113487
Sod3	306.0055777	-0.261954235	0.111962236	-2.339665981	0.019300993	0.191113487
Ap4e1	193.9962486	0.319681429	0.136645062	2.339502244	0.019309456	0.191113487
Lrig2	936.5678531	0.227442942	0.097230075	2.339224189	0.019323834	0.191137662
Psmd7	752.4524545	-0.173227062	0.074073247	-2.338591443	0.019356588	0.191286142
Add1	4810.662725	-0.118216679	0.050562352	-2.338037569	0.019385299	0.191286142
Dot1l	407.4955085	0.563884762	0.241221297	2.337624283	0.019406747	0.191286142
Pmm1	454.0693542	-0.212307409	0.090825012	-2.337543436	0.019410945	0.191286142
Hnrnph1	1347.42625	-0.166761827	0.071342905	-2.337468986	0.019414812	0.191286142
Lincppara	66.26287208	0.908819277	0.38880682	2.337457137	0.019415427	0.191286142
Tsc22d4	436.0148563	-0.230358713	0.098556697	-2.337321767	0.01942246	0.191286142
Itgbl1	13.12682078	0.882411523	0.377669691	2.336463697	0.019467088	0.19160783
Abtb1	108.5936937	0.385353444	0.16495592	2.336099511	0.019486056	0.191676719
Fam160b2	324.6138466	0.182496267	0.078145808	2.335330224	0.019526176	0.191891998
Stk17b	160.5376356	-0.268547318	0.114998701	-2.33522046	0.019531907	0.191891998
Oacyl	28.29924608	0.627359353	0.2689588	2.332548155	0.019671873	0.193148602
Dedd2	112.5108739	0.331536989	0.142155594	2.332212049	0.019689539	0.193203598
Exosc6	22.57283554	-0.644934324	0.276632281	-2.331377672	0.019733454	0.19351594
Pdcd7	188.4556321	0.2320662	0.099552408	2.331095785	0.01974831	0.193543102
Traf3ip1	118.4314755	0.284436949	0.12209577	2.329621651	0.019826157	0.194077819
Eci1	128.3276713	-0.329430939	0.141415062	-2.329532186	0.01983089	0.194077819
Rap1b	677.0919905	-0.144409042	0.061994769	-2.329374636	0.019839228	0.194077819
Vmn2r1	24.09245251	0.631125681	0.271107201	2.327956171	0.019914431	0.194694566
Hsd17b11	785.2351262	-0.173057988	0.074354465	-2.327472727	0.019940119	0.194761099
Adprhl1	2.729705206	2.000313393	0.859450863	2.327431945	0.019942287	NA
Fmr1	1124.335374	-0.154440866	0.066364919	-2.327146156	0.019957488	0.194761099
Dicer1	1188.02476	0.230744285	0.099158443	2.327026106	0.019963876	0.194761099
Ddit3	86.54573764	-0.409317457	0.175905768	-2.326913227	0.019969884	0.194761099
Tnip2	49.14093504	0.416539258	0.179070469	2.32611921	0.020012192	0.194855898
BC065397	43.06418006	0.54352876	0.233670505	2.326047786	0.020016002	0.194855898
Has3	50.58019283	0.393635249	0.169229364	2.326045792	0.020016108	0.194855898
Bccip	209.5411115	-0.226431447	0.097373647	-2.325387341	0.020051258	0.195079491
Tpr	1499.118609	-0.123359663	0.053054405	-2.325154004	0.020063727	0.195082284
Trmt2a	210.3383826	0.250454933	0.107749616	2.324416024	0.020103208	0.195256992
Rapgef6	1094.451764	0.204919786	0.088161721	2.324362365	0.020106081	0.195256992
Ppap2b	3147.048118	-0.198570017	0.085448416	-2.32385836	0.020133087	0.195400757
Mt1	2791.600323	-0.286222407	0.123196034	-2.323308619	0.020162579	0.195552992
Gfap	1165.364479	-0.293125996	0.126178218	-2.323110913	0.020173195	0.195552992
Nabp1	107.5948199	-0.341988572	0.147252844	-2.322458174	0.020208278	0.195774571
4932411E22Rik	103.4324958	0.325399482	0.140196584	2.321022902	0.020285608	0.196400723
Gm3414	81.59152497	0.414398449	0.178558163	2.320803722	0.02029744	0.196400723
Rpl39	582.6336075	-0.270990527	0.116814215	-2.319842034	0.020349424	0.196745102
Cyp2j6	250.7792323	-0.218974998	0.094400771	-2.319631469	0.020360822	0.196745102
Wtap	430.0606514	0.195985609	0.084496075	2.319464062	0.020369888	0.196745102
Coro2b	2848.888556	-0.109717708	0.047310436	-2.31910163	0.020389526	0.196816079
Tbkbp1	272.9307643	0.291469638	0.125728298	2.318250094	0.020435733	0.197029684
Bbs5	88.51511354	0.429155677	0.185121304	2.318240348	0.020436262	0.197029684
Rbl2	808.2169582	-0.146805449	0.063337016	-2.317846003	0.020457692	0.197057639
Nop16	98.58856201	-0.33149095	0.143029657	-2.317637877	0.02046901	0.197057639
Calu	849.6185027	-0.154452717	0.066649014	-2.317404378	0.020481714	0.197057639
Fam193b	292.3669096	0.732068007	0.315916688	2.317281852	0.020488383	0.197057639
Csrnp2	571.3976794	0.17017086	0.073458278	2.316564796	0.020527451	0.197314886
Mbnl1	3778.768252	-0.145905506	0.063017793	-2.315306496	0.020596164	0.197856616
Rcor3	355.5541147	0.203842373	0.088076187	2.314386904	0.020646509	0.198113506
Sdk1	227.5231632	0.247730692	0.107040408	2.314366106	0.020647648	0.198113506
Asap2	778.7997125	-0.174850492	0.075569022	-2.313785301	0.020679502	0.198223083
BC005624	358.5717522	-0.209349288	0.090482213	-2.31370654	0.020683825	0.198223083
Il18bp	93.41677724	0.97703675	0.422358007	2.313290462	0.020706675	0.198323379
Rtn4r	840.8199811	0.180165167	0.07789761	2.312845876	0.020731114	0.198438773
Col20a1	27.52451358	0.679478586	0.293927728	2.311719924	0.020793123	0.198913421
Cep70	139.3139503	0.481397285	0.208269027	2.31142044	0.020809643	0.198915752
Tmco1	482.1789403	-0.206423932	0.089313317	-2.311233526	0.020819959	0.198915752
Nup93	489.4776484	0.564493017	0.244259273	2.311040273	0.02083063	0.198915752
Ppp1r3c	858.958977	-0.237502688	0.102808081	-2.310155824	0.020879529	0.19926387
Mlxip	539.837512	0.328159228	0.142066296	2.309902052	0.020893577	0.199279184
Ptpdc1	352.0477306	0.18523613	0.080231304	2.308776268	0.020956	0.199755582
Adora2a	364.6282816	-0.230936389	0.100042597	-2.308380583	0.020977978	0.199846127
Ak1	1028.942919	-0.147866631	0.064077168	-2.307633671	0.02101952	0.20004909
Ahrr	9.975537542	0.886930054	0.384360326	2.307548398	0.021024267	0.20004909
Arhgap15	241.5210024	-0.246448193	0.106834068	-2.306831494	0.021064216	0.200266645
Zgrf1	102.5409853	0.412425175	0.178795281	2.306689376	0.021072143	0.200266645
Irx6	1.761880297	-2.616122676	1.134266159	-2.306445145	0.021085772	NA
4833420G17Rik	345.2219149	0.26310828	0.114086862	2.306210166	0.021098892	0.200328126
Dnajc3	546.9590835	-0.212011844	0.091934225	-2.306125316	0.021103631	0.200328126
Ntrk2	14713.81607	-0.150816165	0.065416331	-2.30548186	0.021139602	0.200550699
Abcd3	885.9469307	-0.133870815	0.058073012	-2.305215613	0.021154501	0.200573225
Atp8b1	81.19795024	0.402794428	0.174796715	2.304359249	0.021202486	0.200725579
Gbp7	88.39057378	-0.328313818	0.142481286	-2.304259231	0.021208096	0.200725579
Ptpn9	638.8291146	-0.169358591	0.073516275	-2.303688413	0.021240141	0.200725579
Rab3d	91.66521773	0.34010097	0.147637097	2.303628133	0.021243527	0.200725579
Ino80dos	48.42785125	0.45315953	0.196716488	2.303617424	0.021244129	0.200725579
Fastkd3	176.829647	0.217926582	0.094604107	2.303563643	0.021247151	0.200725579
Sec16b	16.88618049	0.724163658	0.314397343	2.30333899	0.021259778	0.200725579
Yipf4	695.200393	-0.157791832	0.068511546	-2.303142181	0.021270845	0.200725579
Mir665	13.14515122	1.714476759	0.744600904	2.302544557	0.021304482	0.200802165
Prdx1	1190.406757	-0.239090573	0.103838446	-2.302524563	0.021305608	0.200802165
Cntrl	88.18614423	0.569801177	0.247492543	2.30229634	0.021318466	0.200802165
Prkar1a	7469.55829	-0.119266565	0.051808434	-2.302068504	0.021331309	0.200802165
Trafd1	368.4075881	0.192866818	0.083786468	2.301885035	0.021341656	0.200802165
Zbtb34	412.2243724	0.246790887	0.107234396	2.301415368	0.021368164	0.200933517
1700123O20Rik	239.0125782	-0.263891083	0.114687347	-2.300960746	0.02139385	0.20096137
Cdip1	2168.70393	-0.147392697	0.064058193	-2.300918747	0.021396224	0.20096137
Pnmal2	2600.522805	-0.104434409	0.045394288	-2.300606841	0.021413864	0.201009155
Hibadh	765.9837507	-0.201992834	0.087812203	-2.300282038	0.021432247	0.201063853
Emd	229.0582106	-0.25242048	0.109807997	-2.29874404	0.021519478	0.201764007
2900011O08Rik	2508.876405	-0.141456677	0.061594327	-2.296586153	0.021642389	0.20252854
Maob	260.8417937	-0.251824942	0.109655997	-2.296499493	0.021647338	0.20252854
Plagl2	207.4071102	0.290035785	0.126300678	2.296391362	0.021653514	0.20252854
Ttc9	356.2255017	-0.175459874	0.076412611	-2.296216174	0.021663524	0.20252854
Gab1	710.7206298	-0.194143539	0.084581629	-2.295339314	0.021713686	0.20252854
Wdr81	348.4722499	0.266715875	0.11619954	2.295326427	0.021714424	0.20252854
Igsf10	101.5067121	0.375475869	0.163582879	2.295324986	0.021714507	0.20252854
Tia1	630.3587332	0.437726678	0.190723178	2.295089051	0.021728021	0.20252854
Pigv	55.21534273	0.497173078	0.216627776	2.29505693	0.021729862	0.20252854
Abl1	821.1984556	0.189680064	0.082654877	2.294844174	0.021742056	0.20252854
Rpl23a	746.7626539	-0.246604687	0.107469927	-2.294639015	0.02175382	0.20252854
Sycp2	17.94076176	0.855286281	0.37275102	2.294524323	0.0217604	0.20252854
3425401B19Rik	10.4320144	1.011983485	0.44105968	2.294436627	0.021765431	0.20252854
Nudt19	652.9653057	-0.221277477	0.096465489	-2.29385118	0.021799048	0.202691106
Ifit3	48.75085236	-0.550895943	0.240178727	-2.293691657	0.021808216	0.202691106
Slc1a3	7718.606599	-0.182428795	0.079543248	-2.293454181	0.02182187	0.202700367
Zfp422	292.7201918	-0.205194365	0.08949588	-2.292780022	0.021860673	0.20294308
Macf1	8132.669718	0.20240229	0.088296941	2.292291082	0.021888852	0.202949023
Snhg7	17.06755838	0.732456684	0.319551515	2.292139605	0.021897589	0.202949023
Fkbp14	158.6393379	-0.262577034	0.11456404	-2.291967291	0.021907531	0.202949023
Zfp932	111.5526642	0.36577805	0.159596704	2.291889752	0.021912006	0.202949023
4921507P07Rik	17.73631258	0.681743366	0.297564846	2.291074955	0.021959079	0.203267451
Fam219b	144.4534544	0.300485473	0.131237939	2.289623521	0.02204315	0.203657018
Snora23	133.4184958	-0.457980228	0.200030524	-2.289551712	0.022047317	0.203657018
Csf2rb	20.53007921	-0.654785636	0.285996691	-2.289486756	0.022051087	0.203657018
Firre	328.4902605	0.885729096	0.386870729	2.289470435	0.022052034	0.203657018
Ttc13	307.4775314	0.255228726	0.111497985	2.289088229	0.022074227	0.203744475
Arhgap26	2637.957528	-0.13243407	0.057863103	-2.288748139	0.02209399	0.203809424
Cdnf	13.35357993	0.785377435	0.343281633	2.287851607	0.022146164	0.2041731
Cep83os	643.2941114	0.176593742	0.077196793	2.287578724	0.022162066	0.204202144
Rbmxl1	121.0547217	-0.321934253	0.140748266	-2.287305289	0.02217801	0.204231542
Zzef1	1685.739914	0.158969687	0.069579707	2.284713358	0.022329641	0.205429155
Tgoln1	1519.943528	-0.184189984	0.080620873	-2.284643877	0.022333718	0.205429155
Lrp1b	2185.314122	0.173631057	0.076029929	2.283719829	0.022388002	0.20573513
Esd	471.7971225	-0.184152079	0.080639703	-2.283640337	0.022392677	0.20573513
Drg1	829.8903604	-0.1295496	0.056748977	-2.282853472	0.022439001	0.206042524
Ddx17	3774.613209	0.241000508	0.105595627	2.282296304	0.022471853	0.206152385
Tubgcp4	652.5816301	-0.142066787	0.062249548	-2.282213951	0.022476712	0.206152385
Gnao1	10564.98376	-0.093276737	0.040884261	-2.281482793	0.022519894	0.206409078
Rgs10	186.6748703	-0.329927514	0.144628272	-2.281210374	0.022536001	0.206409078
Rnpc3	396.1373376	0.653661252	0.286557058	2.281085857	0.022543367	0.206409078
Ormdl1	106.4342652	-0.353272687	0.154896321	-2.280704188	0.022565957	0.206497851
Tbc1d19	507.1519103	0.207766698	0.091110515	2.280381111	0.022585095	0.206540497
Fam178a	799.184214	0.413404308	0.181302558	2.280190162	0.022596413	0.206540497
Insig2	408.5882008	-0.162580836	0.071316147	-2.27971985	0.022624309	0.206563362
Mrps25	228.8457499	0.211463361	0.092758762	2.279713064	0.022624712	0.206563362
1110008P14Rik	1317.636373	-0.212446105	0.093206489	-2.279305962	0.022648884	0.206666226
Rps2	1584.51402	-0.200800963	0.088109274	-2.278999168	0.022667115	0.206714792
Tyk2	167.6627706	0.312377012	0.13713771	2.277834541	0.022736438	0.207228976
Vta1	434.1529068	-0.218711527	0.096041005	-2.277272376	0.022769965	0.207416511
Hrc	7.197671517	2.516091754	1.10517276	2.276650171	0.022807124	0.207603901
Cisd1	404.184105	-0.241092409	0.105914576	-2.276291113	0.022828592	0.207603901
4930480K23Rik	82.8468538	0.358459863	0.157476372	2.276277121	0.022829429	0.207603901
Prnp	6603.707475	-0.132932507	0.058435039	-2.27487668	0.022913329	0.208248607
Upp2	161.5289292	0.272939842	0.120042855	2.273686687	0.022984831	0.208728446
Snrnp27	271.8133415	-0.209052134	0.091949073	-2.27356435	0.022992193	0.208728446
Dynlt1a	61.11385549	0.54900825	0.241598653	2.272397807	0.023062494	0.209194445
Bloc1s4	74.09360652	-0.35762787	0.157387291	-2.272279222	0.023069651	0.209194445
Rpsa	2700.538149	-0.226261187	0.099585465	-2.272030241	0.023084684	0.209212296
Plcd3	133.2883685	0.34120776	0.150210126	2.271536345	0.023114529	0.209364295
Arglu1	393.6659929	0.217520649	0.095807487	2.270393008	0.023183748	0.209859094
Zcchc11	958.6567248	0.199210427	0.087750112	2.270201396	0.023195366	0.209859094
Grik5	1848.586498	0.173284073	0.07634115	2.269864599	0.0232158	0.209925362
Rps9	265.917916	-0.315187278	0.138899253	-2.269179079	0.023257438	0.210183189
Supt20	203.0652624	0.300659305	0.132523435	2.268725558	0.02328502	0.210313771
Gmeb2	408.9823549	-0.194543877	0.085804902	-2.267281615	0.023373028	0.210947041
Mill2	3.951694541	1.815746032	0.800917583	2.267082245	0.023385202	0.210947041
Cdk3-ps	3.214235752	1.572997121	0.693889451	2.266927561	0.023394651	0.210947041
Abat	5794.96924	-0.124323019	0.054861668	-2.266118106	0.023444153	0.211042959
Cutal	3.760349444	-1.877773443	0.82871273	-2.265891877	0.023458004	0.211042959
Lmbr1	531.2686844	0.155197354	0.068497509	2.26573719	0.023467479	0.211042959
Tceal3	524.2337514	-0.205875721	0.090868162	-2.265652957	0.02347264	0.211042959
Ccdc108	34.35878095	0.593561817	0.262033005	2.265217763	0.02349932	0.211042959
Kif14	8.992271599	1.008888924	0.445410691	2.265075677	0.023508036	0.211042959
Gpd2	2663.009594	-0.12035828	0.053146579	-2.264647758	0.023534304	0.211042959
Zfp276	117.9017511	0.369426084	0.163139057	2.264485841	0.02354425	0.211042959
Fam188b	65.14631619	0.422626512	0.186634509	2.264460703	0.023545794	0.211042959
1810026B05Rik	257.5799671	0.529843218	0.234003213	2.264256166	0.023558364	0.211042959
Mrpl15	320.7066977	-0.228183856	0.100776762	-2.264250716	0.023558699	0.211042959
Tbata	20.11751703	0.645369508	0.285035333	2.264173713	0.023563433	0.211042959
Phyhipl	4049.871634	-0.176355302	0.07790676	-2.263671355	0.023594336	0.211201615
Trak2	3603.733738	-0.11109538	0.049124258	-2.261517702	0.023727218	0.211804769
Tnxb	42.7256148	0.464870416	0.20556195	2.261461408	0.0237307	0.211804769
Tbp	451.3214827	0.161536116	0.071436666	2.261249351	0.023743821	0.211804769
Acot11	535.8416873	-0.255061103	0.112799952	-2.261180947	0.023748054	0.211804769
Trim24	585.7320359	0.154917739	0.068514931	2.261079979	0.023754305	0.211804769
Serac1	291.7507704	0.283358434	0.125330063	2.26089757	0.023765601	0.211804769
Rgs7bp	8020.700549	-0.174928067	0.077372345	-2.260860337	0.023767907	0.211804769
Nsmaf	562.8901114	0.186555565	0.082517129	2.260810185	0.023771014	0.211804769
Cfap74	93.54501593	0.354251805	0.156703309	2.260653004	0.023780753	0.211804769
Dkk3	2403.896682	-0.118019861	0.052214074	-2.260307473	0.023802174	0.211822555
4933404O12Rik	163.6864358	-0.288663622	0.127716295	-2.26019414	0.023809204	0.211822555
Prosc	424.6839035	0.191364995	0.084704144	2.259216445	0.023869924	0.212244846
Edn1	14.61282525	-0.800848112	0.35463485	-2.258232974	0.023931138	0.212604778
Gm17769	18.63972781	0.741545103	0.328387623	2.258139622	0.023936956	0.212604778
Cebpb	54.70586409	0.399268492	0.176894766	2.257096127	0.024002069	0.213025336
Psmb4	647.7426356	-0.200793737	0.08896667	-2.256954609	0.024010911	0.213025336
Ppargc1b	345.9700821	0.282645131	0.125251479	2.256621097	0.024031761	0.213092259
Prpf4b	891.407263	0.170985305	0.075777768	2.256404619	0.024045303	0.213094342
Zfp81	183.1161815	0.304394195	0.134937985	2.255808063	0.024082654	0.213128135
Xpo1	1176.981028	-0.142388871	0.063121265	-2.255798745	0.024083238	0.213128135
Ptprz1	6698.072413	-0.134112353	0.05945471	-2.255706114	0.024089042	0.213128135
Il17ra	227.0214088	-0.260138364	0.115337577	-2.255451966	0.024104974	0.213151328
Ube2a	360.1996219	-0.213836725	0.094845697	-2.254574861	0.024160027	0.213520237
Rab22a	399.7071232	-0.18091837	0.080254611	-2.254304993	0.024176987	0.213552276
Atf4	1015.711495	-0.160715909	0.07130749	-2.253843302	0.024206028	0.213678822
Snhg11	9948.794947	1.133784902	0.503157032	2.25334206	0.02423759	0.213678822
Cyb5r4	710.84274	-0.147620232	0.065511834	-2.253336878	0.024237916	0.213678822
Matr3	6701.355442	-0.113802733	0.0505065	-2.253229424	0.024244687	0.213678822
Pcsk7	201.311406	0.356213551	0.158208852	2.251539951	0.02435136	0.214307089
Angptl4	25.96521308	-0.565919921	0.251350782	-2.251514463	0.024352972	0.214307089
Mir103-2	3.499173615	1.587359339	0.705034076	2.251464707	0.02435612	0.214307089
Vps13b	3563.175401	0.138962609	0.061737826	2.25085039	0.024395015	0.214531448
Reck	178.7381994	0.29497549	0.131088662	2.250198353	0.024436357	0.21470251
Clic1	85.23752482	-0.358162759	0.159174906	-2.250120752	0.024441281	0.21470251
Ccdc24	15.51065526	0.873987606	0.388544832	2.249386773	0.024487899	0.214856289
Nom1	249.0525222	0.209512217	0.093142751	2.249366861	0.024489165	0.214856289
Car7	183.0592175	0.307536493	0.13673937	2.249070566	0.024508007	0.214856289
Rufy2	904.0788227	0.257951511	0.114696058	2.24900066	0.024512454	0.214856289
Zdhhc16	346.6215715	0.176060519	0.078319153	2.247988042	0.024576952	0.215303784
Six2	5.711706206	1.15561659	0.514157313	2.247593415	0.024602128	0.215406493
Hs3st2	463.6249102	-0.1767238	0.078643407	-2.247153396	0.024630225	0.215502905
Rnf123	740.2229098	0.177393865	0.078946995	2.246999585	0.024640054	0.215502905
Abca8b	635.8463644	0.163348993	0.072723178	2.246175124	0.024692793	0.215752286
Clcc1	197.1825195	0.225667331	0.100473638	2.246035228	0.024701752	0.215752286
Adrbk2	1301.412913	0.141918566	0.063193646	2.245772724	0.024718569	0.215752286
Hspa8	13309.55691	-0.173019858	0.077044543	-2.245712046	0.024722458	0.215752286
Epha10	272.482361	0.289192862	0.128788644	2.245484182	0.024737067	0.215762192
Col22a1	18.43800132	0.633810352	0.282297494	2.245185896	0.024756201	0.215811544
Ubr2	1520.286286	0.143436101	0.063929507	2.243660352	0.024854263	0.216548513
Calm3	12669.46429	-0.115153007	0.051350438	-2.242493175	0.024929516	0.217086062
Taf13	109.0338301	-0.339910395	0.151605052	-2.242078288	0.024956313	0.217169623
Leprotl1	971.0981111	-0.161925977	0.07222632	-2.241924778	0.024966234	0.217169623
Fxyd1	108.8785981	-0.320215674	0.142905871	-2.2407454	0.025042571	0.217320942
Slc35f4	187.2408417	0.231367465	0.103264631	2.24052963	0.025056559	0.217320942
Fbxw11	2382.456424	-0.107044966	0.047776946	-2.240515051	0.025057505	0.217320942
Cryzl1	573.9264364	0.151191947	0.067482329	2.24046724	0.025060605	0.217320942
Rab1	3585.75773	-0.183554291	0.081927836	-2.24043867	0.025062458	0.217320942
Ctsh	62.01787608	-0.41751237	0.186362586	-2.240322902	0.025069967	0.217320942
Clns1a	752.9570242	-0.154980617	0.069181924	-2.240189469	0.025078625	0.217320942
Tsnax	941.1504682	-0.143515327	0.064082185	-2.239551086	0.025120081	0.217562456
Igflr1	6.974100164	1.187497714	0.530311821	2.239244285	0.025140026	0.217617499
Ercc6l2	343.9347375	0.219444856	0.098011678	2.238966428	0.025158101	0.217656307
Smim15	394.3999558	-0.240257334	0.107372455	-2.23760679	0.025246708	0.218101098
Lss	376.7897264	0.234686981	0.104884675	2.237571694	0.025248999	0.218101098
Ntn3	117.8504687	0.330688384	0.147790796	2.237543828	0.025250818	0.218101098
9530059O14Rik	130.3000439	1.370385554	0.612506044	2.237342094	0.02526399	0.218101098
Mir6236	1454.877391	0.724636679	0.324027823	2.23634092	0.025329448	0.218479703
Ppa2	188.9495133	-0.244684472	0.109417116	-2.236254083	0.025335132	0.218479703
Dpy19l2	6.22467191	1.076315945	0.481421023	2.235706157	0.025371025	0.218603696
Slc44a5	143.4591342	0.287750456	0.12871396	2.235580783	0.025379245	0.218603696
Pik3r5	66.88019685	-0.358418717	0.160336924	-2.235409714	0.025390463	0.218603696
Rpl36al	179.8143632	-0.290630633	0.130047361	-2.234806076	0.025430083	0.218671976
Rab27b	838.6747867	-0.201438484	0.090148462	-2.234519374	0.025448919	0.218671976
Stim2	960.5546704	-0.12186812	0.054546336	-2.234212738	0.025469079	0.218671976
Aph1c	166.8773484	0.287966665	0.128897552	2.234073966	0.025478207	0.218671976
Socs3	20.16869571	0.61635125	0.275902663	2.233944551	0.025486722	0.218671976
Hmgcr	1377.447117	0.145786596	0.065261181	2.233894534	0.025490013	0.218671976
1700003M07Rik	350.1516051	-0.278730142	0.124776553	-2.233834282	0.025493979	0.218671976
Ywhab	7866.185299	-0.124119892	0.055591847	-2.232699546	0.025568764	0.219173115
Atp11a	946.9420863	0.213357259	0.095575815	2.232335227	0.025592815	0.219173115
Stat2	238.7614204	0.242531104	0.108645049	2.232325413	0.025593463	0.219173115
Mir128-1	25.6031666	1.329568815	0.595812793	2.231521094	0.025646632	0.219511043
6330415G19Rik	24.47791863	0.608433313	0.272735416	2.230855541	0.0256907	0.21977076
Gm20751	4.574150033	1.509879899	0.677134734	2.229807193	0.025760246	0.220248038
Sparc	3024.233498	-0.261640927	0.117395785	-2.228708014	0.025833339	0.220665628
Malat1	60404.17708	0.9407523	0.42214988	2.228479374	0.025848565	0.220665628
Dalrd3	469.8604915	0.14969173	0.067178041	2.228283641	0.025861607	0.220665628
A330035P11Rik	14.38611835	-0.943412408	0.423388163	-2.228244647	0.025864205	0.220665628
Scube1	1590.041307	0.219102857	0.098351554	2.227751852	0.025897067	0.220828346
Tmem18	406.8135895	0.199023098	0.089349715	2.227462037	0.02591641	0.220875676
Fam214b	311.7701398	0.202266871	0.090822208	2.227063999	0.025942997	0.220984655
Cntn6	301.877484	0.197070639	0.088528433	2.226071709	0.026009379	0.221432317
Ppp1r1b	2249.327392	-0.209579776	0.09418912	-2.225095387	0.026074835	0.221784481
Gpr17	410.108445	-0.206031421	0.092596658	-2.225041648	0.026078442	0.221784481
Stoml1	213.860496	0.226082474	0.101627158	2.224626546	0.026106319	0.221903712
Pou2f2	76.99099894	0.377659392	0.169820493	2.223874079	0.026156917	0.22221585
Aass	82.28581764	-0.418511896	0.188279262	-2.222825242	0.026227586	0.222698074
Aldh1a1	276.4177308	-0.273963263	0.123273652	-2.222399173	0.026256341	0.222824084
Ywhag	11090.85751	-0.103765064	0.046708465	-2.22154727	0.026313917	0.223156911
Ptgs1	220.5325763	-0.249251304	0.112221993	-2.22105576	0.026347185	0.223156911
Zbed5	85.22349049	0.294760073	0.13271509	2.220998927	0.026351034	0.223156911
Nbr1	1944.239597	-0.10835955	0.048788741	-2.220994999	0.0263513	0.223156911
AI506816	2.677793959	2.158614177	0.971940871	2.220931583	0.026355596	NA
Myrf	765.6268043	-0.208351406	0.093833727	-2.220431948	0.02638946	0.223247779
Clk2	51.06047022	0.457948693	0.206243684	2.220425293	0.026389912	0.223247779
Msn	412.2901595	-0.199205588	0.089748087	-2.219608189	0.026445376	0.223541465
Fmnl2	1175.054739	-0.112045717	0.050482353	-2.219502662	0.026452546	0.223541465
Crmp1	1855.383453	0.125728785	0.056657832	2.219089234	0.026480654	0.22366097
Cox5b	807.9122129	-0.215617248	0.097185174	-2.218622845	0.026512394	0.223766292
Nars2	213.3599523	0.283671478	0.127866604	2.218495436	0.02652107	0.223766292
Gyg	379.6987355	-0.187349919	0.084493643	-2.217325613	0.026600849	0.2243189
Gk5	48.06233513	0.395871731	0.178551938	2.21712369	0.02661464	0.2243189
Setdb1	419.8381242	0.210855481	0.095111922	2.216919555	0.026628589	0.2243189
Gtf3c2	673.377864	0.173998978	0.078501385	2.216508369	0.026656705	0.224437686
Ovca2	177.5290898	0.252503697	0.113930639	2.21629317	0.02667143	0.224443461
Myd88	52.03257791	-0.375319924	0.169388146	-2.215739009	0.026709382	0.224443461
Fyb	75.14934428	-0.380360504	0.171670541	-2.215642243	0.026716013	0.224443461
Tunar	181.6375233	-0.230183745	0.103890901	-2.2156295	0.026716887	0.224443461
Irx1	9.511214925	-0.961341725	0.43392606	-2.215450541	0.026729156	0.224443461
Lrrc45	43.198621	0.668372722	0.301711523	2.215270783	0.026741484	0.224443461
Coq10b	296.809179	0.209202058	0.09445025	2.214944451	0.026763878	0.224513743
Cdk10	238.9702478	0.259198207	0.117044872	2.214519961	0.026793031	0.224590112
Piezo1	83.89305154	0.335354935	0.151442556	2.214403555	0.026801031	0.224590112
Dlg3	2414.180205	-0.113512538	0.051272591	-2.213902922	0.026835458	0.224644032
Odc1	495.4965763	-0.170462311	0.076996322	-2.213902003	0.026835521	0.224644032
Sms	741.3338946	-0.137938815	0.062320985	-2.213360653	0.026872791	0.224756737
Fcgr1	17.48047932	-0.671672203	0.303471096	-2.213298768	0.026877055	0.224756737
Ctps2	484.3587469	0.192602835	0.087048795	2.212584733	0.026926289	0.224854284
Htr1b	161.8997381	-0.271331389	0.122640298	-2.212416253	0.026937917	0.224854284
Tada2a	256.6863645	0.257636466	0.116472648	2.21199115	0.026967276	0.224854284
Cap1	3166.069008	-0.131768623	0.059571507	-2.211940405	0.026970783	0.224854284
Neto1	1746.482893	-0.112128104	0.05069371	-2.211874092	0.026975366	0.224854284
Pnpla7	134.9355384	-0.338111271	0.152875357	-2.211679347	0.026988829	0.224854284
Paqr3	183.05583	0.220261268	0.09959543	2.211559999	0.026997082	0.224854284
Ncln	508.7550934	0.163793707	0.074069376	2.211355296	0.027011243	0.224854284
Zfr2	465.2256807	0.199079986	0.090028495	2.211299709	0.027015089	0.224854284
Gpt2	614.0840228	-0.197563055	0.089377503	-2.210433829	0.027075068	0.225236437
Clec18a	49.11936631	0.62706794	0.283748481	2.209942898	0.027109125	0.225354523
Adam8	16.30073296	0.856537104	0.387683947	2.209369542	0.027148948	0.225354523
Llph	115.0681168	-0.266097798	0.120447205	-2.209248424	0.027157366	0.225354523
Gltscr1l	1966.606881	0.183327237	0.082988143	2.209077468	0.027169253	0.225354523
Otud6b	1067.026696	-0.186717919	0.084526916	-2.208975891	0.027176318	0.225354523
Aldoart1	9.529770433	-0.973779463	0.440832978	-2.208953306	0.027177889	0.225354523
Zfp346	227.0484793	0.209806399	0.094994798	2.208609353	0.027201824	0.225354523
Mdn1	1287.893583	0.267605342	0.121164995	2.208602762	0.027202283	0.225354523
Lrrc20	272.8041339	0.187223594	0.084777667	2.208407004	0.027215914	0.225354523
Tmbim6	2594.774639	-0.132330548	0.059951696	-2.207286156	0.027294074	0.225713429
Slc11a1	24.05034235	-0.582365314	0.263890403	-2.206845368	0.027324864	0.225713429
Zc3h7b	3056.697885	-0.08517448	0.038596094	-2.206816086	0.027326911	0.225713429
Mfsd2a	164.9115627	-0.350175426	0.158681826	-2.206777132	0.027329633	0.225713429
3830408C21Rik	52.13653187	0.426904071	0.1934515	2.206775712	0.027329733	0.225713429
Rad54l2	516.6515059	0.224748255	0.101854676	2.206558043	0.027344951	0.225722704
Rpl24	645.1804112	-0.257405111	0.116700143	-2.205696618	0.027405249	0.226024207
Zfp90	80.88411968	0.307406002	0.139373141	2.205633027	0.027409705	0.226024207
H13	814.492948	0.182739335	0.082861802	2.205350725	0.027429493	0.226070973
Vmn2r86	15.46581042	0.846730119	0.384007279	2.204984556	0.027455178	0.226116499
Ugp2	919.8013622	-0.190556068	0.086425102	-2.204869453	0.027463257	0.226116499
Arhgap5	4036.690642	-0.208295785	0.094530406	-2.203479218	0.02756099	0.226713807
Cox14	158.1745774	-0.288422008	0.130907502	-2.203250406	0.027577104	0.226713807
Atp5j	225.474251	-0.27135246	0.123172416	-2.203029456	0.027592673	0.226713807
Paxbp1	488.0395076	0.414277271	0.188054044	2.20296922	0.027596918	0.226713807
Sparcl1	13466.97277	-0.18262018	0.082913773	-2.202531287	0.027627802	0.226713807
Zfc3h1	767.2703524	0.228792419	0.103891888	2.2022164	0.027650026	0.226713807
Smg5	1012.933587	0.138795421	0.063035369	2.201865767	0.027674792	0.226713807
Ppard	272.7619658	-0.186612636	0.084758112	-2.201708262	0.027685923	0.226713807
2310039H08Rik	16.49378963	0.633746537	0.287848844	2.20166435	0.027689027	0.226713807
Scyl3	395.8438443	0.191335704	0.086915247	2.201405528	0.027707328	0.226713807
Tspan3	2726.742488	-0.152092046	0.069099207	-2.201067895	0.027731218	0.226713807
Slc5a3	1358.832853	-0.266870538	0.12124752	-2.201039153	0.027733252	0.226713807
Doc2b	462.2192495	-0.174544799	0.079314755	-2.200659884	0.027760111	0.226713807
Dhx34	113.2880361	0.303434674	0.137884882	2.200637729	0.02776168	0.226713807
Pde7a	393.67736	0.241255466	0.109632711	2.200579223	0.027765826	0.226713807
Chn1	15933.17321	-0.149568354	0.067972381	-2.200428339	0.027776519	0.226713807
Egr2	184.8805544	0.688572077	0.31293973	2.200334476	0.027783173	0.226713807
Nae1	429.9245272	0.174064206	0.079116035	2.200112854	0.027798889	0.226713807
Trp53rkb	67.34949609	0.465706775	0.211692556	2.199920415	0.027812542	0.226713807
Myh9	905.7808965	-0.212103722	0.096425499	-2.199664235	0.027830726	0.226713807
Taf10	387.2193952	-0.236794797	0.107657051	-2.199528913	0.027840336	0.226713807
Caprin1	2998.059485	-0.122089242	0.055509457	-2.199431396	0.027847262	0.226713807
Wdr95	4.184175336	1.483396293	0.674638299	2.198802375	0.027891978	0.226962464
4930596I21Rik	4.76870711	1.275725846	0.580278401	2.198472051	0.027915484	0.227038376
Cacna1h	1209.658351	0.203293629	0.09250637	2.197617631	0.027976366	0.227418031
Dyrk1b	413.2441866	0.213131135	0.097022831	2.196711157	0.028041082	0.227584863
Peg10	1408.273023	-0.357796206	0.162879787	-2.196688807	0.028042679	0.227584863
Cpq	189.3044128	-0.292579186	0.133199104	-2.196555213	0.028052228	0.227584863
Stk39	1630.774701	-0.130319331	0.059336695	-2.196268787	0.02807271	0.227584863
Ccdc61	23.41740613	0.754755142	0.343662067	2.196213129	0.028076692	0.227584863
Pyroxd1	112.6275243	0.278719951	0.126913752	2.196136725	0.028082159	0.227584863
Pigo	187.5232561	0.238531748	0.108639657	2.195623163	0.028118927	0.227767575
Gm5127	2.425322196	1.652562706	0.752752068	2.19536123	0.028137696	NA
Lsm14b	1022.941351	-0.114454585	0.052136343	-2.195293685	0.028142538	0.227832117
Gbp6	16.4533083	-0.688992549	0.313875376	-2.195115007	0.028155349	0.227832117
Wsb1	422.1655727	0.612591562	0.279131529	2.194634063	0.028189858	0.227996155
Ankrd28	1196.602946	0.139755439	0.063703996	2.193825302	0.028247971	0.228262685
[truncated: 14,664 more rows]
