# Supplementary material for: Trem2 Y38C mutation and loss of Trem2 impairs neuronal synapses in adult mice
Source: Mol Neurodegener. 2020 Oct 28;15:62. doi: 10.1186/s13024-020-00409-0 (PMC7594478; doi:10.1186/s13024-020-00409-0)
Supplement: Supplementary file 7 — Additional file 7: Table S6. CSV file. List of differentially expressed genes in cortices of Trem2Y38C/Y38C versus Trem2-/- mice. N=5 (1 male, 4 females). [file 13024_2020_409_MOESM7_ESM.csv]

	baseMean	log2FoldChange	lfcSE	stat	pvalue	padj
Homer1	4223.12222162954	0.478924335679941	0.0687017108777835	6.9710685448856	3.14542660214951e-12	3.01048780091729e-08
Hspa5	1758.33150875369	0.507779800930637	0.0856246757150026	5.93029750700319	3.02386285750525e-09	1.44706957045914e-05
Lrrk2	1590.74323495099	0.375600871196954	0.0647549388229075	5.80034323287913	6.61793183654209e-09	1.75963126623154e-05
Sgsm1	1495.6867492574	0.381566054165652	0.0659848229132325	5.78263360147827	7.35401218778201e-09	1.75963126623154e-05
Egr3	2883.78273401301	0.516502476044508	0.0921566670575118	5.60461323674148	2.08720499974127e-08	3.99532781050474e-05
Mfsd4	677.028100545058	-0.430629764331869	0.08056354537334	-5.34521863873151	9.03079777981052e-08	0.000144056275917611
Gfod1	1667.19585392135	0.275915896917147	0.0520884102644702	5.29706887801394	1.1767631614126e-07	0.000160897145969715
Enc1	8959.44313911876	0.221348546740234	0.0441497034629502	5.0135907917476	5.34235412152293e-07	0.000639145891213699
Pdp1	3266.69110664326	0.349022519764393	0.070302634380829	4.96457242091014	6.88525907086178e-07	0.000732209050746868
Btaf1	1349.73443882869	0.3116969295762	0.0633370348774736	4.92124284281988	8.59963442248837e-07	0.000768125917453012
Dbp	401.19119986563	-0.691923626491744	0.140746183803878	-4.91610932383005	8.82811105629833e-07	0.000768125917453012
Fmnl1	935.666475599236	0.489798332415682	0.100190813724678	4.88865509927521	1.01527191603497e-06	0.000809763959030888
Trem2	22.4153025908782	1.33667634063249	0.282817161096515	4.72629148616739	2.28657356688297e-06	NA
Pdia6	574.550072152934	0.359542897324128	0.0768978053099619	4.67559374256356	2.93104347256501e-06	0.00215792439045536
Trim9	5388.4677985444	0.224224172584627	0.0487968130601404	4.59505772043511	4.32629495387358e-06	0.0028753673676199
Pdia4	614.552492445776	0.37191505784484	0.0812815079999116	4.57564170494036	4.74762479728213e-06	0.0028753673676199
Usp2	706.153583152799	-0.418890952833664	0.0915999465061091	-4.57304800724667	4.80679948614757e-06	0.0028753673676199
Egr1	9344.4373356182	0.325047325238344	0.0727098749870622	4.47047014310204	7.80478393759745e-06	0.00433881797795964
Spred3	987.970188231784	0.31068557675753	0.0696456988768671	4.46094420427626	8.15993350781251e-06	0.00433881797795964
Asap2	724.321642987046	0.376237627130375	0.0849973260086406	4.42646427597178	9.57902376879618e-06	0.00482530718374464
Nr1d1	2795.54084848814	-0.429332004116809	0.0977767957296356	-4.39093959781585	1.1286189227297e-05	0.00540100585472297
Galnt9	711.45243166735	0.412359722394115	0.0943193338441838	4.37195329512543	1.23139871275773e-05	0.00561224622847822
Tgfb1i1	174.926675682658	0.436031681712765	0.10184654622411	4.28126134737345	1.85836951140301e-05	0.00778566531383754
Fosl2	1073.17770956676	0.530989180450544	0.124069911752682	4.27975786352621	1.87096752918466e-05	0.00778566531383754
Rps25	1209.59429871948	-0.240918942833808	0.0568399038898101	-4.23855295921777	2.24965117981948e-05	0.00897142143418844
Tra2a	577.732133831375	0.42113755124905	0.100172449369827	4.20412552451671	2.6209346495002e-05	0.00984602810687339
Adgrl4	170.799889138611	0.57063916160716	0.135976478582597	4.19660199731186	2.70949467473701e-05	0.00984602810687339
Ehd2	85.3429153026885	0.706214647221797	0.168282899455992	4.19659186705706	2.70961581483106e-05	NA
Maml3	426.558128380718	0.386418088277247	0.0923201528477026	4.18563094143386	2.84375076267773e-05	0.00984602810687339
Luc7l	1164.33513791709	0.238782215869249	0.0570878259872756	4.18271692326262	2.8804595861713e-05	0.00984602810687339
Ciart	74.8852504075412	-0.902930332025313	0.216690031311419	-4.16692141563105	3.08740869687091e-05	NA
Cdyl2	538.683303994245	0.335199684613155	0.0805122569625033	4.16333732600822	3.13629493978334e-05	0.0103508547822988
Zdhhc14	468.818198091017	0.346445115756518	0.0850125449458077	4.07522343881557	4.59701864204739e-05	0.0146660218076785
Calr	4850.28035234162	0.313418240861647	0.0771093473196602	4.06459465364631	4.81160096476109e-05	0.014855429946364
Snord16a	26.2733302635731	1.26200496638912	0.318909352294212	3.9572529225322	7.58166426340924e-05	NA
Fam160b2	258.304058981926	-0.336031041985307	0.0851234868732283	-3.94757139690186	7.89479781158811e-05	0.0236128468295968
Serpinh1	160.019644224996	0.449840641870896	0.114518381320966	3.92810862921739	8.56165396852785e-05	0.0242435825903225
Etv5	1601.03469370996	0.32318219324421	0.0823039736064015	3.92669003795308	8.61228511201511e-05	0.0242435825903225
Slc5a3	1189.9206580468	0.34174168550597	0.0880127042927996	3.88286768656793	0.000103231747509791	0.0282294587261773
Kif5a	15826.259412353	-0.175627073470515	0.0453189752678645	-3.875354030678	0.000106469788756035	0.0283061763384447
Emp1	32.0113511129569	1.20756922962525	0.312300830217919	3.86668594118891	0.000110324354099684	NA
Lsr	39.932478941881	0.895228951086202	0.231921673783513	3.86004868144342	0.000113364438218229	NA
Car12	217.90165014053	0.449918743448627	0.11679920095123	3.85207038904738	0.000117123342661419	0.0289824558319975
D630045J12Rik	2576.04223572792	0.241657999996947	0.062833593034189	3.84600001889843	0.000120061752959901	0.0289824558319975
Zdhhc5	1591.9853427221	0.213172125159095	0.0554577452459455	3.84386570737259	0.000121111297507448	0.0289824558319975
Hivep2	8333.28470059056	0.162345693819554	0.0422353368229147	3.84383566065166	0.000121126134497952	0.0289824558319975
Sdf2l1	44.2913700639422	0.860454143488683	0.224427352006587	3.83399855585976	0.000126076881485718	NA
Pvrl1	1625.60096654165	0.219863587400886	0.0575605276717893	3.81969374315938	0.000133617472529694	0.031191532428822
Hecw2	2145.33908390693	-0.303991287139288	0.0803180780212005	-3.78484264848877	0.000153805862189622	0.0349058312855496
Tmem245	1396.09796057608	-0.254920994646697	0.06743925830985	-3.78000887073018	0.000156822771421861	0.0349058312855496
Ccar1	711.57093227659	0.266447207686146	0.0706067906670039	3.77367679750189	0.000160859129809559	0.034990516622893
Zfp169	369.173849657058	0.266445738411359	0.071290736359276	3.73745246603404	0.000185894219620503	0.0378498178951611
Pfkfb3	387.823772346326	0.375674249280629	0.100587521725848	3.73479973295825	0.00018786462454709	0.0378498178951611
Xbp1	1249.65163683329	0.374334320840372	0.100264936858097	3.73345191819308	0.000188873263301552	0.0378498178951611
Spred1	3937.16615116266	0.272892478140463	0.0731185993135312	3.73218963030603	0.000189822511646404	0.0378498178951611
Adam19	367.434498352381	0.32953318428808	0.0891131104205227	3.69792034789292	0.000217373070983936	0.0424587278038215
Ncoa5	432.51253035774	0.321262020631918	0.0877312451544053	3.66188830520418	0.000250363019915105	0.0479244892721493
Dact2	450.459179814883	-0.323224336157225	0.0883997857597932	-3.65639275456521	0.000255789352994104	0.0480031352452268
Htr1b	151.094243202543	0.474189816044822	0.129922722900344	3.64978354408833	0.000262461382481706	0.0483080363794694
Nup153	1274.99397396664	0.177243741640653	0.0487269015703456	3.6374925539801	0.000275305148551994	0.0490799094824655
Lman2	819.778257646158	0.230913375956169	0.0635076374567856	3.63599379859306	0.000276910992796274	0.0490799094824655
Chrna6	8.14721158996563	1.86680703886299	0.5141320321622	3.63098761034606	0.000282338739712582	NA
Bdnf	438.067638863417	0.427266203634504	0.118136674175609	3.6167109546302	0.000298370165102714	0.051921833639965
Stmn4	510.446800647333	-0.302300044986863	0.0838681044839858	-3.60446974266105	0.000312790884676337	0.0534593135220933
Camk1g	411.192200111497	0.316448700519718	0.0880833793891456	3.59260399310603	0.000327389932268226	0.0549727902059507
Ints8	527.821513606827	0.302478625665167	0.0850592342487758	3.55609391898	0.000376409562824156	0.0621140676860345
Tusc1	63.2637432831001	-0.608249353450679	0.171486232454514	-3.54692819793573	0.000389750799358099	NA
Sik2	715.574033395242	0.385532122754821	0.109296262335758	3.52740445570285	0.000419655186896181	0.0668794435285982
Srsf10	774.527415480009	0.281911957430937	0.0800033052450827	3.52375388200933	0.000425479262933184	0.0668794435285982
Mical2	3478.55171854161	0.251173898473376	0.0713661685873707	3.51950936200077	0.000432345777153372	0.0668794435285982
Actn1	1221.47582714321	0.243453933894858	0.0691850071904096	3.51888282998697	0.000433368059911625	0.0668794435285982
Dhx15	1742.85051489397	0.222688535334931	0.0634201885868868	3.51131934951351	0.000445888401175479	0.0668794435285982
Slc18b1	311.845860260224	0.404805109289964	0.115311670907458	3.5105302533933	0.000447213915560577	0.0668794435285982
Dusp23	53.0521627678498	-0.714874913789225	0.203719753444124	-3.50910945896711	0.000449609826088276	NA
Ccnd1	461.978818872977	0.31911724204309	0.0911176044125328	3.50225671647703	0.000461334880987069	0.0679297868604191
Myo1b	472.946202027785	-0.305486572010343	0.0874292170569855	-3.49410165495625	0.000475659863433857	0.0685232450581824
Vgf	1788.62019385497	0.282732375352806	0.0810329134828666	3.48910539187989	0.000484640028218953	0.0685232450581824
2810403A07Rik	835.846198717978	0.288076388462486	0.0825932516991036	3.48789256429787	0.000486843659383178	0.0685232450581824
Tbx3	40.5780094638649	0.94059168541171	0.271335717728364	3.46652366038054	0.00052723532960771	NA
Bcl2	446.463406821158	0.340698969990392	0.0986271590732786	3.45441329945698	0.000551491506480868	0.0756859068189619
Thbd	110.188823998128	0.487056424412063	0.141036405927317	3.45340921877339	0.000553548581896075	0.0756859068189619
Ibsp	6.80730075806136	3.29933226720975	0.956866853233038	3.44805785262814	0.000564633083233297	NA
Arntl	481.640217614414	0.301520657918238	0.0880013822011439	3.42631729611991	0.000611825213880601	0.0817710649347751
Rnf187	1328.07078163104	-0.213744152751488	0.0624098035393823	-3.42484899213966	0.000615141226131419	0.0817710649347751
Smg7	2346.20572167269	0.137780196307441	0.0403216120634895	3.41703094832854	0.000633080823527884	0.0824352704715126
Papola	1596.41162662792	0.239984429093724	0.0702696147866551	3.41519488647175	0.00063736391337289	0.0824352704715126
Layn	38.3646625450526	0.796174659348792	0.233577453325801	3.40861092546575	0.000652945330072534	NA
Dmtf1	887.546363809756	0.229271801499862	0.0674070718401527	3.40130189965158	0.000670657171418032	0.0855847971685597
Cald1	257.984956339887	0.438163612321358	0.129760549344545	3.37670898076987	0.000733586212174108	0.090599140113019
Zbtb40	147.182739108516	0.630689379804531	0.186869462104371	3.3750264634051	0.000738085930575768	0.090599140113019
Cirbp	283.153267830871	-0.478197266884802	0.141828970616195	-3.37164730736752	0.000747200680560584	0.090599140113019
Ddx3x	2332.14864561688	-0.319009707409157	0.0946217319285427	-3.37142114086507	0.00074781444665432	0.090599140113019
Tmem63c	740.543688610232	0.24521154783549	0.0729289414306098	3.36233521322674	0.000772862395767698	0.0909701586807776
Iqgap1	481.248372523458	0.326111649218082	0.097040687252357	3.36056615479257	0.000777829005027515	0.0909701586807776
Iqgap2	362.163495109408	0.361052834329324	0.107455820454166	3.36001188956838	0.000779391182930077	0.0909701586807776
Ctnnd1	1594.45653420683	0.18503133276535	0.055296197728786	3.34618545877028	0.000819315763652535	0.092806329819485
Cdh5	148.607512389152	0.503206596781183	0.150434929813351	3.34501167651374	0.000822791063826752	0.092806329819485
Ankrd6	570.389588618398	0.261453519782495	0.0781734033543973	3.34453290458907	0.000824212520599334	0.092806329819485
Asprv1	8.51572774409408	-1.66974061646871	0.500140849654204	-3.3385407683119	0.000842196708279069	NA
Nptx2	399.941281371101	0.371298408477381	0.111216678530928	3.33851373177024	0.000842278671545211	0.0933361834953048
Actg1	4169.44768521412	-0.183537745681227	0.055013705784592	-3.3362185488808	0.000849263722621766	0.0933361834953048
Gabra2	628.444565532213	0.272707621361318	0.0818552007965163	3.33158576006968	0.00086352688571017	0.0933361834953048
Dusp1	475.073277711413	-0.367710276435242	0.110417830144944	-3.33017118659689	0.000867926061130721	0.0933361834953048
Rasl11b	445.216662180281	-0.26343897545624	0.0792735733315009	-3.3231626175675	0.000890030130770575	0.094649759795613
Sytl2	715.422979559783	-0.227278294972262	0.0687272983596828	-3.30695808502185	0.000943150031886174	0.097961583682272
Tacc1	4905.09011056915	0.128301667312175	0.0388275749226152	3.30439558916273	0.000951814224104839	0.097961583682272
Dpy19l3	1302.48096519136	0.216345030635775	0.0654722657821974	3.30437671663108	0.000951878307643015	0.097961583682272
Zfyve28	460.292961745455	-0.282027211195573	0.0854720090150013	-3.29964411092846	0.000968075091923404	0.0985685819659457
Gpr4	78.9355247694783	0.595666534289389	0.180714636529143	3.29617205185994	0.000980119708945305	NA
Kdm1b	211.282926175575	0.349106967167376	0.10623338287738	3.28622658632958	0.00101539295200465	0.101315893896811
Tfrc	1614.31432384415	-0.247272384028574	0.0752503877112236	-3.28599481742861	0.00101622879679175	0.101315893896811
Hspa1b	90.3040174446403	0.731545864699306	0.223272925046175	3.27646473278394	0.00105115439613556	NA
Zhx2	357.706924297438	0.311079005605905	0.0951581224010022	3.26907464919283	0.0010789983082041	0.106464874307437
Crem	198.209264238196	0.424222039743218	0.130136984542044	3.25981150735948	0.00111486278950383	0.108881140391237
Ccrn4l	629.944999004336	0.222929856285781	0.0685290451004921	3.25307110231688	0.00114164926569261	0.10990217178015
Smad3	1196.68286980803	0.21990245555185	0.0676432098633187	3.25091692124293	0.00115033466947645	0.10990217178015
March4	616.186454559582	0.293391334604251	0.0903133077536775	3.24859471878112	0.00115976589173494	0.10990217178015
Hif3a	78.6171694097183	-0.563925450625845	0.173891854145664	-3.24296645979438	0.00118292135739685	NA
Adgra1	1440.04623536926	0.201738773907644	0.062314650762469	3.2374212394551	0.00120615228231105	0.113177289156854
Cbln4	266.963920692043	0.361418664270328	0.111936372012577	3.22878665595594	0.0012431659854712	0.115517880067426
Arl9	3.85016082157255	4.04227472137271	1.25293380670549	3.22624762755953	0.00125424790038333	NA
Cxcl12	470.502679258137	0.678107251204251	0.210366889866955	3.22345047565762	0.00126656197652026	0.116410960423672
Ints4	468.836262250067	0.22436310313754	0.0696547065507383	3.22107599396902	0.0012771027943251	0.116410960423672
Slco1c1	370.743610796504	0.351916131830822	0.109349929970638	3.21825658164861	0.00128972389401951	0.116452333864724
C030023E24Rik	196.68576704928	0.518598954778643	0.162058870790477	3.20006521240747	0.00137396496401105	0.12289923991168
Manf	541.430337744253	0.282319724896008	0.0884272554386231	3.19267768173541	0.00140960192059908	0.124919444278276
Alas2	11.6293665839798	1.67643916137914	0.52711595230433	3.18039921586599	0.00147072287567117	NA
Hs3st2	413.722423476137	0.288525204816428	0.0908367682638038	3.17630415888979	0.00149164466552446	0.130977349483803
Bmx	6.55089929743	-1.68497799703705	0.533738640330991	-3.15693463001316	0.00159437084548013	NA
Dcaf12	520.831704890467	0.200736352813384	0.063627488808929	3.15486838426372	0.00160570523780285	0.139710953009191
Gap43	1056.17564593386	-0.219231848607538	0.0696337173038509	-3.14835767923902	0.00164190654039641	0.141573761244451
Hnrnpdl	772.343025894268	-0.244479767798152	0.077806750809965	-3.14214082008473	0.00167717350382962	0.143323460760297
Plxnc1	1543.16499585221	0.180855425125403	0.0577163646842483	3.13352072873643	0.00172722718292301	0.146294613873948
Hspg2	257.076367524926	0.32528651256757	0.104175901061558	3.12247371275777	0.00179338120100585	0.150565363814272
Eif4b	1774.44435724898	-0.174396748248513	0.0559897821299309	-3.1147959790914	0.00184072179328729	0.152999791891835
Arglu1	404.436166381309	0.2332887731902	0.0749493384116959	3.11261951251321	0.00185434916512933	0.152999791891835
Krt222	507.459753383446	-0.323624329190736	0.104351457502643	-3.10129189314427	0.00192678254602462	0.157617399555569
C230004F18Rik	398.677808299933	0.368650611088638	0.119061081720282	3.09631498187405	0.00195942099155762	0.158928968730491
Rps27a	249.165337617481	-0.288688538188508	0.0933319444925334	-3.09313750782941	0.00198052343475083	0.159290670537817
Il1rn	6.16787659376845	4.77480923708515	1.54599668440563	3.08849901506797	0.00201170360453809	NA
Scgn	55.7496714092126	0.675780073643387	0.218911933768005	3.08699513092582	0.00202190908551434	NA
Gmeb2	361.152206421282	0.288439379409884	0.0934609555937743	3.08620190728178	0.00202731108341348	0.161694953161253
Gstm7	144.178930997804	-0.397562894296666	0.129213305037597	-3.07679533606068	0.00209238910494108	0.165506248953646
Ano2	102.139749631221	-0.464302995247687	0.151185152380782	-3.07108858202076	0.0021327986572495	NA
Wbscr27	54.5260545465146	-0.565640558231065	0.184297567311333	-3.06916996508982	0.00214654431423308	NA
Nudt15	15.5027051112667	-1.12473490781562	0.366721378628952	-3.06700119862284	0.00216217990169761	NA
Fnbp1l	1497.89075531711	0.212918784861188	0.0694312414788529	3.06661353486006	0.0021649857147656	0.169844903901816
Med14	3462.99123978712	0.194485791265033	0.0635808562638689	3.05887342029323	0.00222171000568232	0.172877938734841
Kdr	115.826072443674	0.434030229492416	0.142176118718257	3.05276465137236	0.0022674369249688	0.174464214888311
Dhodh	93.1420453236914	-0.427657372639427	0.140137823441684	-3.05169127175284	0.00227556016224962	NA
Baiap2	2036.33137752708	0.268667107625536	0.0880501406477458	3.05129674579815	0.00227855259231416	0.174464214888311
Jak2	836.684856992771	0.206721151858931	0.067895514970775	3.04469524898533	0.00232916190441746	0.175650906750579
Tbc1d30	1938.8918041856	-0.131824865820797	0.0432994981290748	-3.04448946331502	0.00233075594580749	0.175650906750579
Zkscan16	609.786539366091	-0.302951255202314	0.099690829122504	-3.03890797046171	0.00237437374792875	0.177540087042391
Tspan15	212.543133445051	0.301440871481577	0.0995230303807517	3.02885543505192	0.00245482120469278	0.182132509690811
Tmem168	334.653917559369	0.312765586329405	0.103404002386089	3.02469516761646	0.00248883835469141	0.18323593763655
Ptpn14	397.227282764981	0.250858590495146	0.0830698096067716	3.01985272005121	0.00252897630450733	0.184769711530073
Mfap3	777.777607390509	0.22300066467046	0.0740453934062968	3.01167506055139	0.00259810545806728	0.188382328326984
Cbln2	580.763933714938	0.290000722944693	0.0966784239000138	2.99964264254676	0.00270296526982186	0.194511884191466
Kcnj4	1540.03136931201	-0.168544678122783	0.0563186203931061	-2.99269898563449	0.00276522337598246	0.196305591446492
Lrrc1	116.192886254344	0.453077166389398	0.151414751505292	2.99229211080905	0.00276891180078115	0.196305591446492
Tjp1	2084.78334225059	0.145436366998539	0.0487794978622724	2.98150602962692	0.00286834398251086	0.201815564606014
Dusp11	794.957986887677	0.240190511638343	0.0806189918281747	2.97932914058597	0.00288880287859408	0.201815564606014
Relb	37.3040862052107	0.773701858043324	0.259896322102391	2.97696347445236	0.00291118690712152	NA
C130074G19Rik	264.203941674753	-0.29328240724145	0.0986185702261019	-2.97390650228496	0.00294034653767775	0.203607642878605
Nav3	2171.77661382061	-0.18042291930094	0.0607040466983595	-2.97217284701739	0.00295700160486116	0.203607642878605
Pcsk9	40.7243678857372	-0.609802174476121	0.20523316325276	-2.97126529071281	0.00296575470038369	NA
Dusp4	95.6653887587479	0.56421966279146	0.189999266382015	2.96958863860575	0.00298198769179538	NA
St8sia5	722.961043794326	0.207238553823357	0.0698319641503999	2.96767470806089	0.00300061701987279	0.204210414213973
Arhgap31	581.069010273757	0.230892469063666	0.0778447493963247	2.96606348988474	0.00301638212827525	0.204210414213973
Hrh3	843.403057119427	-0.241199224292406	0.0813569938399738	-2.96470177802828	0.003029764791389	0.204210414213973
Cadm4	1067.83728998746	-0.209874687000338	0.0708672496598347	-2.96151872702473	0.00306125876451937	0.20433570230328
Tmem151b	1847.01178134269	0.219374739785552	0.0741322973729372	2.95923298696578	0.00308405836146619	0.20433570230328
Ssx2ip	746.674293905381	-0.215577294054899	0.0728775719301447	-2.95807459476745	0.00309567201274429	0.20433570230328
Tob2	380.622424789085	-0.277237636163961	0.0938906312073778	-2.95277209875842	0.00314934377726955	0.206454584193472
H1fx	124.631265758137	-0.401754407823788	0.136313227373506	-2.94728850284615	0.00320573960973782	0.208721998672114
Ddx17	3849.17150300776	0.198238778761095	0.067573024535658	2.93369699111937	0.00334951027722382	0.215256342575753
Uggt1	1269.4643716047	0.145205623896384	0.0495021309050993	2.93332067208902	0.00335357322566988	0.215256342575753
Wnt9a	82.4302429896449	-0.453210397936608	0.15454645335285	-2.93251891650901	0.00336224439271842	NA
Gabpb1	262.302573564943	0.331514347617908	0.113087920533496	2.93147443205233	0.00337357134953118	0.215256342575753
Ubash3b	325.750531323018	0.263002705713102	0.0899273733142217	2.92461234016172	0.00344885568505183	0.217481055844508
Gpcpd1	995.570982475119	-0.170637072348726	0.0583542403606408	-2.92415891791504	0.00345388365775418	0.217481055844508
Zfp740	314.554545911979	-0.268950991436164	0.0920782807534616	-2.92089501710264	0.00349027418077074	0.217644942886412
Hectd2	571.804079591858	0.241425485092651	0.0826841261234121	2.91985289573365	0.00350196648255223	0.217644942886412
Epm2a	76.7265846530579	-0.543130055116061	0.186130283888627	-2.91801013660437	0.00352272898032276	NA
Plekhm1	439.601300881517	0.222596516641125	0.0762996813199529	2.91739772421454	0.00352965383140294	0.217950431099081
Otub2	269.663182898555	0.309331444704313	0.106113241853725	2.91510691126297	0.00355566714665914	0.218149296542786
Kcna7	3.79205016168107	3.49934931294786	1.20170900989498	2.91197726249359	0.00359148777795423	NA
Tmem200a	330.08389248935	0.269403497287332	0.0926026380987189	2.90924214275769	0.00362306124283289	0.219768955669383
2810468N07Rik	112.976995964291	-0.365560739268983	0.125673332227133	-2.90881711171861	0.00362799028270426	0.219768955669383
Sntb2	300.049766986299	0.40574379659745	0.139600315686686	2.90646761507394	0.00365534734447686	0.219797642070059
Plekhh1	426.775997467337	-0.298642150796068	0.102808422867944	-2.90484128114357	0.00367439376566811	0.219797642070059
Arhgap32	13130.4384459769	-0.123137815928655	0.0424933309003136	-2.89781509991599	0.00375772053824424	0.221977220941508
Ppp2r5a	1082.08082911795	0.173393545365463	0.0598660042643594	2.89636075592724	0.00377518137160452	0.221977220941508
Akap13	791.042169518299	0.199357067261233	0.0688405112985103	2.89592659178211	0.00378040821371495	0.221977220941508
Zfp366	17.8248906394758	1.14461898100536	0.39628137001042	2.88839967666223	0.00387207524557257	NA
Padi3	3.50826778421649	2.55043720308936	0.883058982743051	2.88818442814196	0.00387472611173504	NA
BC004004	569.366614228553	-0.214898745313959	0.0744454476059645	-2.88666066528884	0.00389353901524847	0.227225987286238
Map3k1	587.187851277899	0.208270977212938	0.0722150817955239	2.88403712956602	0.00392612459389584	0.227739021140467
Cept1	530.015392946779	0.186457027690785	0.0648474617227369	2.87531728671208	0.00403621675408317	0.23271464188753
Mmp2	52.5168060672907	0.831879118780833	0.289672555781433	2.87179127665968	0.00408152447763803	NA
Arc	2736.88773095226	0.30767340520568	0.107286810106272	2.86776543081966	0.00413381891201827	0.234600904162169
Tmem178b	1141.05930883584	-0.197634310605302	0.0689244622864475	-2.86740446060995	0.00413853737170818	0.234600904162169
Sv2a	4162.52919767193	-0.146188798433805	0.0509883117835102	-2.86710411308582	0.00414246711977917	0.234600904162169
Ccdc148	226.265420013224	-0.304391456750502	0.106308570004567	-2.86328239329552	0.00419276699783669	0.236052781978206
E030019B13Rik	8.37260068914695	-1.45166035516083	0.507870150631938	-2.85832973911647	0.00425877587432708	NA
Rslcan18	29.1155700775081	0.779292763708781	0.272745392121378	2.85721697311747	0.00427373585716479	NA
R3hdm2	5056.37795251388	0.16470283441115	0.057656845823165	2.85660500604383	0.00428198341418515	0.237639402067537
Ptgs2	280.497033869701	0.261257131015446	0.0914829132598673	2.85580248492215	0.00429282096570658	0.237639402067537
Lyn	142.859768015022	0.374174657676115	0.13104134134316	2.85539398361512	0.00429834707040701	0.237639402067537
Hivep1	1991.71190133469	0.157851615115829	0.0553131990745599	2.85377844270137	0.00432026496288281	0.237639402067537
A330009N23Rik	125.835409334848	0.356645089483261	0.12514336330164	2.84989215627535	0.00437340550717068	0.239187794909318
Sprn	2052.48472437263	-0.150914988206568	0.0530067718502641	-2.84708883296797	0.00441210485761937	0.239933270410653
Clspn	21.8700164357086	0.792394875702626	0.278502452575131	2.84519891432146	0.00443836970102509	NA
BC028528	4.77409947276598	2.23214305539984	0.784981796899971	2.84356027644839	0.0044612570064782	NA
Lzts3	2377.72198809033	0.157457624982338	0.0553809882452003	2.84317109483839	0.0044667085052744	0.241530322621363
Rad23a	387.474368507145	-0.327624750265671	0.115360075437987	-2.84001851612683	0.00451109153101971	0.242559871030279
Scp2	557.473771568193	-0.202708135679948	0.0715072933790939	-2.83478965712345	0.00458558668483358	0.245187989723699
Narf	477.231221596904	-0.239928490455355	0.0847052104361583	-2.83251159190717	0.00461838916111126	0.245412618337234
Ppp2r1a	4862.21115939477	-0.174519872964278	0.0616472145794493	-2.83094498518438	0.00464107030812238	0.245412618337234
Mss51	11.0738377042261	1.25661430405213	0.444194513864231	2.82897303958198	0.00466976326612329	NA
Slitrk1	1618.94597015565	-0.173474938888631	0.0613284266558195	-2.82862203301232	0.0046748874223506	0.24584256878746
Rpl29	727.64794990326	-0.207455517802064	0.0734259353295797	-2.82537112902789	0.00472258808440683	0.246993937463704
Foxc1	120.331055334979	0.404683446726415	0.1434212993152	2.82164119735824	0.00477785996857712	0.248526618256802
R3hdm1	5925.82940062628	0.156822769596556	0.0557162274486926	2.81466956356601	0.0048827411088373	0.252609271095577
Crhbp	163.35748608658	0.352193333974572	0.125226062098986	2.81246034628302	0.00491640849964955	0.252983579301859
Snora68	35.5768976990573	0.656415092136763	0.23340049622079	2.8123980144233	0.00491736144510479	NA
Sh3yl1	69.4834833716368	-0.482493803526891	0.171628451484156	-2.81126933998721	0.00493464583640966	NA
Frmd4b	253.69513124054	0.295744352093824	0.105226322078375	2.81055487118087	0.00494561551198315	0.253093879293499
Secisbp2	191.33821685133	0.316241207971042	0.112586287426612	2.80887855172575	0.00497143969357201	0.253093879293499
Lrrc20	220.400600988487	-0.297841106686982	0.106278597329447	-2.80245613106581	0.00507151132237456	0.256822406700777
Zfp329	445.698348996751	0.267726028936377	0.0956641293121159	2.79860414620916	0.00513240151924678	0.258537973372163
Nnat	2544.3949892324	0.264912611727577	0.094757128169362	2.79570114507999	0.00517872643414192	0.259240638236299
Rrnad1	133.304480653183	0.324922458426	0.116300899908355	2.79380863503238	0.00520912944091258	0.259240638236299
Fbxl16	6897.01503293348	-0.16270495797878	0.0582615751890635	-2.79266321672198	0.00522760873258862	0.259240638236299
Fam13c	828.678652895275	0.198247439750798	0.071077677017766	2.78916599513016	0.0052843972439047	0.260312942891099
Ndrg4	13556.8015120191	-0.132237865286402	0.0474312655651158	-2.78798939287968	0.00530362802881249	0.260312942891099
Ceacam1	40.2118091056586	0.718963630674791	0.258641729061697	2.7797665646725	0.00543979867580575	NA
Gm20199	113.534886402468	0.464736135519516	0.167314457716946	2.77762090533583	0.00547584636160125	0.264898501206897
Kmt2a	4911.93841757	0.161384662670883	0.0581134905959411	2.77706021469231	0.00548530158905242	0.264898501206897
Pdp2	161.533945108293	-0.31548654818907	0.113666985743739	-2.77553368838627	0.00551111894461583	0.264898501206897
Lmo7	1052.66626457399	-0.172243813864719	0.062088702278342	-2.77415709371014	0.005534494569476	0.264898501206897
Bhlhe41	640.859153824403	-0.241801523454059	0.0872127127078243	-2.7725490464232	0.00556191371741706	0.264898501206897
Eny2	587.78802773699	-0.20311302712495	0.073260448874979	-2.77247860536002	0.00556311762016365	0.264898501206897
Irx6	2.47532948071239	3.3852036431099	1.22197407084374	2.77027452863423	0.00560090631363131	NA
Akr1c18	22.5431467794904	0.964523718414066	0.348294697667784	2.76927476896035	0.00561812332704061	NA
Xpo1	1033.31167166871	0.220993758451734	0.0798276148381142	2.76838734189787	0.00563344582945872	0.266340839441819
Dpysl2	15187.3119781919	0.223249484952205	0.0806687234332644	2.76748503572013	0.00564906388117116	0.266340839441819
Naif1	26.0024941296275	-0.79577658736197	0.288029425039649	-2.76283087136818	0.00573024502887945	NA
Rnu12	47.2239052316884	0.838169718849563	0.303416936832899	2.76243550409043	0.00573718954829763	NA
Lgi2	612.055850098476	-0.230667850380619	0.0835628276329848	-2.7604122181424	0.00577284696198375	0.269814820068836
Dbn1	2150.72105343503	0.161245759583648	0.058421170955814	2.76005696129582	0.00577912842065734	0.269814820068836
Cend1	1223.46223817966	-0.167813985419628	0.0609169953495867	-2.75479748232144	0.00587284743186408	0.272738528615723
6430531B16Rik	4.72947942109357	-1.87594603877724	0.681348994628474	-2.75328217046854	0.0059001019179595	NA
Slc1a7	3.45266387004892	2.90663161104175	1.05584137347389	2.75290558228311	0.00590689291645261	NA
Taf1a	112.172280239128	0.381223183111088	0.138503479047233	2.75244481751308	0.00591521144997528	0.272738528615723
Mon2	1766.32075838603	0.117963464658852	0.0428894961135097	2.75040453603498	0.00595217321378516	0.272738528615723
Cdc7	113.660664234171	0.463745391876121	0.168654646310362	2.74967456883889	0.00596544777641058	0.272738528615723
Tmtc2	397.017868325717	0.266049344334215	0.0968502047522563	2.74701891456783	0.00601396660785948	0.272738528615723
Iqcj	7.43602012948666	1.39387003741181	0.507556400628179	2.7462367446981	0.00602832448237735	NA
Snai3	6.62391168579436	1.86736058385833	0.679996955700114	2.74613079985884	0.00603027162810166	NA
Cryab	1044.69114677708	0.26774578845002	0.0975073078708402	2.74590483827818	0.00603442643817844	0.272738528615723
Ago3	936.007200059638	0.205659750226971	0.0749069751498187	2.74553537658727	0.00604122537525163	0.272738528615723
Tbrg3	298.517905051847	0.442840281031807	0.161620887601772	2.73999411587783	0.0061440284317117	0.275415083287964
Usp31	3547.59945208474	0.141747040846629	0.0517495605688468	2.73909651190277	0.00616082851032244	0.275415083287964
Oacyl	22.3596159236568	-0.845475559952054	0.308734883845899	-2.73851645599615	0.00617170716681715	NA
Tbl1xr1	2466.54410201511	-0.164269060375892	0.0600023354567821	-2.73771110949857	0.00618683971444074	0.275415083287964
Aff3	1643.59330291924	0.143454140182489	0.0525111544012362	2.73187938483241	0.0062974190650409	0.277258842107079
Il17ra	201.177669160832	0.358429527403792	0.131228384093401	2.73134146914956	0.00630770793564721	0.277258842107079
Rassf3	354.142634079893	-0.302204131466896	0.110658887688059	-2.73095218812241	0.00631516326186849	0.277258842107079
Btbd8	26.9251006274797	-0.782596534605628	0.286862858822361	-2.72812080942918	0.00636962754305059	NA
Kcnq5	2011.47298549432	-0.145317721962462	0.0532785636605312	-2.72750825056708	0.00638146617090675	0.27889046904908
Mir493	4.1782868401936	2.1065846354899	0.773188126319804	2.72454343746425	0.00643904597176668	NA
B4gat1	677.093954901079	-0.190654076559196	0.0699804580435246	-2.72439023535138	0.00644203397972604	0.279478506274623
Serinc2	55.9643934246115	0.833554646824763	0.306164341729718	2.7225725965195	0.00647757997900159	NA
1700001L05Rik	107.86154199471	-0.387333225358429	0.142293953376988	-2.72206384154809	0.0064875608162775	0.279478506274623
Arih1	2397.16860195381	0.158745415440236	0.0583395847846285	2.72105836930918	0.00650732702978273	0.279478506274623
Fbxo34	580.630061310345	-0.202934049061047	0.0745852070948721	-2.7208350953952	0.00651172363381475	0.279478506274623
Nrm	22.4593473888771	-0.746860661420148	0.275033653851784	-2.71552463111527	0.00661708539940906	NA
Fn1	1094.06431906408	0.222688300790144	0.0822178175712888	2.70851632125916	0.00675847878405006	0.286440744451105
Taf9	648.003239691946	-0.194532064869458	0.0718267957795721	-2.70834947818714	0.0067618777047863	0.286440744451105
Naa25	537.759467849398	0.183309263116361	0.0676852816619619	2.70825885059998	0.00676372461038029	0.286440744451105
Scrn1	1399.06002065435	-0.154002468201804	0.0569160211744435	-2.7057841539871	0.0068143321536656	0.287312656575918
Tgtp1	8.52443196616744	1.24989088063534	0.46205179724581	2.70508823488117	0.00682862486485481	NA
Kdm7a	1893.09209006152	0.237767763958516	0.0880368745984179	2.70077470427135	0.00691781819710665	0.28778396459916
Tubg2	306.091292250088	-0.248055062022644	0.0918900154296974	-2.699477857988	0.00694483769585894	0.28778396459916
Dgkq	282.081011802476	-0.277544295013733	0.10281422309184	-2.69947373687602	0.00694492370917842	0.28778396459916
Nptx1	3591.49511623686	0.170603397136303	0.0631997262118998	2.6994325349495	0.00694578370310374	0.28778396459916
Sumo1	307.25161952167	-0.271374272820621	0.100746960825676	-2.693622423908	0.00706801831010846	0.290884345099168
Wdr6	1297.31958136045	-0.227936944065192	0.084687933091016	-2.6914925863195	0.00711330793049635	0.290884345099168
Ptpn9	545.700958189787	0.19257113809009	0.0715757537718952	2.69045211460567	0.00713552747520201	0.290884345099168
Gucy1a3	1678.92800957897	-0.156581633029212	0.0582057327668118	-2.69014108380906	0.00714218170497383	0.290884345099168
Fdx1	95.5780707540648	0.414622473888028	0.154142209176316	2.68986980336944	0.00714799005848294	NA
8430431K14Rik	48.5855646934678	0.70541664921027	0.262284050604925	2.68951408819299	0.00715561265943003	NA
Cnbp	1227.62399124061	-0.170474418256272	0.0634219263573071	-2.68794134848336	0.00718940233614481	0.291566821013737
Col27a1	50.0640131164053	0.64072843556525	0.23849704230896	2.68652570850426	0.00721993918575793	NA
Rassf6	7.05095850839124	1.55959076250427	0.581953742656973	2.67992221406428	0.0073639270106958	NA
Gata6	6.14145964942617	2.24794043072731	0.839404565160064	2.6780178760389	0.00740592656739717	NA
Pcdha11	68.2348761909278	0.514593992824162	0.192296076823242	2.6760503975189	0.00744954421456562	NA
Irx2	6.70875621209631	2.19580082450952	0.821147704724319	2.67406315803648	0.0074938336884081	NA
Gm1821	71.3038257102118	0.669935346396431	0.250579716992917	2.67354179514605	0.00750549230118613	NA
Zfand1	108.123738687242	-0.39191523052932	0.146605723121612	-2.67326010325136	0.00751179820464571	0.303166479545114
Raph1	2558.34286189008	0.132909864334866	0.0497406475890784	2.67205737715505	0.00753877569028703	0.303166479545114
Fli1	91.0363278554115	0.461787236657222	0.17286559350222	2.67136581260337	0.00755432698417724	NA
Ufl1	348.138423957767	-0.250782706784587	0.0939744473625398	-2.66862656629523	0.00761620771458171	0.304056702911491
Lrrc59	1108.08477253131	0.181431861537999	0.0679962380630702	2.66826322611717	0.00762444976478505	0.304056702911491
Sf1	1913.75340427871	0.166825807542577	0.0626484508250531	2.66288799396558	0.0077473197018912	0.30672750747555
Ccnyl1	242.273864527521	0.246372566508277	0.0925331819332627	2.66253209239003	0.0077555173763539	0.30672750747555
Frs3	78.6929696451698	-0.441150655707057	0.165689249491099	-2.66251828083002	0.00775583566213612	NA
Snord15b	24.2860116343245	0.71343428966301	0.268290929906701	2.65918154561211	0.00783307419523312	NA
Ralb	87.7056286030184	-0.46465831050959	0.174949398554081	-2.6559583190905	0.00790833883712233	NA
Myh9	769.427045931316	0.221645525838191	0.0835233259664557	2.65369611750384	0.00796154902763395	0.313580188244792
3110040N11Rik	25.514480419125	-0.719140700817844	0.271273161171614	-2.65098359790521	0.00802577388744628	NA
Baz1a	64.2622329839598	0.551360425819096	0.20810648918713	2.6494148643453	0.0080631284554133	NA
Zfp462	1623.10824779444	0.152377700261274	0.0575240750774686	2.64893785873245	0.00807451769786086	0.316726265927157
Ksr2	1083.61049165015	-0.179258334272253	0.0678500088065651	-2.6419795284523	0.00824230375883165	0.320690852141404
Setd3	2078.71247578381	-0.12996397434748	0.0492024563493587	-2.64141231943137	0.00825611741844448	0.320690852141404
Timd4	2.99294226969616	3.17478399920706	1.20216108517607	2.64089732928103	0.00826867729189272	NA
Slfn5	72.242461428175	0.494955916466267	0.187435700427576	2.64067045571991	0.00827421583638692	NA
Serpinb8	164.490996239249	0.377363808288126	0.142908739790018	2.64059293254284	0.00827610912955039	0.320690852141404
Pcyox1	721.27761016387	-0.164079720722696	0.0622159435360787	-2.63726163097643	0.00835783422930773	0.322551739551227
Mief2	54.4611199428164	0.50883675411681	0.193073468310723	2.6354566402563	0.00840241601748021	NA
Zfp142	819.735821988921	0.192588080484291	0.0730969280980935	2.63469458286735	0.00842130197992427	0.322893199026048
Zmat4	776.637095964538	-0.17772068859425	0.0674672585121944	-2.63417682166717	0.00843415523524313	0.322893199026048
Fubp1	921.301929523537	0.199856129940298	0.0761371746839024	2.6249480726076	0.00866621828323434	0.330455678043171
Ly6c1	216.939319600225	0.427279044755189	0.162965885793706	2.62189256772469	0.0087442990662073	0.330487943112757
Zbtb20	748.104501677354	0.236862649124914	0.0903572053294745	2.62140300002892	0.00875686780776437	0.330487943112757
Pex14	240.9217330013	-0.274488893172102	0.104732107589052	-2.62086669972443	0.00877065484804516	0.330487943112757
Chordc1	465.411196640895	0.275640683059094	0.10525885679375	2.61869349008036	0.00882672179066457	0.33129629120961
Mmp14	83.6916193643887	0.410189368915207	0.156913455931695	2.61411213257431	0.00894596707156512	NA
AI427809	3.33418021206833	2.47640029516208	0.947418778505312	2.61383915048524	0.00895311755897401	NA
BC023829	419.993036281882	0.226114183418136	0.0865826510141901	2.61154146667417	0.00901350562243079	0.336985399657364
Gm6402	20.6732765762208	0.928679325652089	0.355844343396368	2.60979088999499	0.00905975837541554	NA
Zfp207	1632.38417383623	0.18428070666518	0.0706358920283298	2.60888199148488	0.00908385625746109	0.33714274710663
Shc2	191.883825969986	-0.33329582604027	0.127775997363316	-2.60843846197954	0.0090956364430608	0.33714274710663
Gm13375	110.695029855079	-0.347756767790638	0.133438144871909	-2.60612711698337	0.00915724698857428	0.33714274710663
Rnf146	571.665288371996	-0.209246342277653	0.0802917294811836	-2.60607591379247	0.00915861605346609	0.33714274710663
Midn	962.972080688074	0.286725296605052	0.110288508862902	2.59977489551042	0.00932849301196697	0.342080485124659
Cd74	25.6009385060375	0.852992280333275	0.328191194814927	2.59907119328504	0.00934763844064169	NA
9330199G10Rik	7.04196157075127	-1.43974561374727	0.554273830917516	-2.59753488878231	0.00938955810379219	NA
Mir134	6.61178243266949	1.83305472216718	0.705759073327939	2.59728112813852	0.00939649834102278	NA
Mns1	6.6691256508305	1.67537959597757	0.645412726380501	2.59582671288985	0.00943636427723558	NA
Panct2	95.2295954734618	0.384326546630321	0.148185950681689	2.59354240305732	0.00949928245590752	NA
Tbx20	5.71912115429808	2.14350864862892	0.826945772315436	2.59207885255538	0.00953979032668621	NA
Myo1d	222.940344776785	-0.244718220869737	0.0944606761178806	-2.59068885516281	0.00957840495276696	0.349904251156231
Cpsf6	2126.11667260417	0.131275968843529	0.0507913046106873	2.58461502120791	0.00974877817140316	0.354773976724333
Vwa1	113.843740349515	0.371874913870537	0.144000343317288	2.58245852269361	0.00980991532427819	0.355271557406805
Rab11fip1	52.0927024183329	0.589525062598931	0.228461652080765	2.580411448616	0.00986826612708349	NA
Map3k12	1532.01928737376	0.126715152070254	0.0491073634938932	2.58036968500685	0.00986945978953963	0.355271557406805
Klhdc7b	5.37068476994347	-1.57148579480658	0.60921223668678	-2.57953747507298	0.00989327235272541	NA
Gmeb1	229.436527953702	0.284052971763506	0.110157712507409	2.57860267155058	0.0099200815229714	0.355271557406805
Zfp628	164.336900656262	-0.343624170087597	0.133282867394058	-2.5781570940521	0.00993288297333632	0.355271557406805
Ankrd10	262.153913175253	0.316135626349761	0.122645857585444	2.57762987330834	0.00994804904242228	0.355271557406805
Pdgfd	24.8433475866508	0.763266863918041	0.296117166484532	2.57758397792149	0.00994937024785193	NA
Pim1	37.9218495716864	0.607211328213773	0.235638493548556	2.57687663449881	0.00996975255104189	NA
Lhfpl3	409.099089659517	-0.268962687092899	0.104433997931015	-2.57543225789906	0.0100114882294616	0.356208006855678
Vaultrc5	9.89011503466473	1.2961480698825	0.503501251046519	2.57426981003221	0.0100451904366869	NA
Bag3	123.264071649957	0.463164092490917	0.180160057528066	2.570847827459	0.0101449893517753	0.359621085503117
1810011H11Rik	2.46963446950425	-2.24063933972589	0.873479667402666	-2.56518774660038	0.010311999051896	NA
Spx	16.8429610729774	0.94333167189278	0.367841190901729	2.56450798666753	0.0103322201427454	NA
Vcp	2322.87078076818	-0.120449714414396	0.0469878361861471	-2.5634233067729	0.0103645596363739	0.364892218497103
Abcd1	127.664229656889	0.390238925627418	0.152244206983087	2.56324318251906	0.0103699387139497	0.364892218497103
9030624G23Rik	21.6138195735294	0.765811495036356	0.298804211121814	2.56292069031168	0.0103795755528301	NA
Mfap5	4.21120207801854	2.57286798296896	1.00402697973728	2.5625486514737	0.0103907028626947	NA
P4ha1	382.990497982097	0.33124684776276	0.129577804885273	2.55635483295957	0.0105775195715424	0.37035475250676
Cep83os	516.246664218358	-0.306752571220172	0.120149752044685	-2.55308534557847	0.0106773329502023	0.37035475250676
Helz	1405.44659891016	0.128223289173852	0.0502266411725083	2.55289396584289	0.0106832013979662	0.37035475250676
Myadm	1380.30314345151	0.172600652503987	0.0676412473211211	2.55170712161146	0.0107196587483757	0.37035475250676
Irf2bp2	1556.10691305433	0.157377266946941	0.061681392616616	2.55145450306428	0.0107274329205015	0.37035475250676
Dcun1d3	726.783911065972	0.246562152649063	0.0966726992324621	2.55048379332176	0.0107573525438177	0.37035475250676
Rasgef1c	346.540769777589	-0.20747512816869	0.0814073288933986	-2.54860503334257	0.0108154712949755	0.370398847778848
Ppm1h	1984.63884291872	0.13938478860254	0.0547048411151219	2.54794248116389	0.0108360335783176	0.370398847778848
Msra	268.037957087994	0.325091086589768	0.127756716199699	2.54461053993915	0.0109399679349161	0.372249147648425
Col6a3	54.8628939543793	0.719177584882117	0.282641907983593	2.54448319434591	0.010943957785844	NA
Sec24b	1391.43611882666	0.135571102210791	0.0533037621089267	2.54336836363913	0.0109789416729145	0.372249147648425
Cyp1b1	82.6422433432792	0.49726507354062	0.195549680443248	2.54290915952141	0.0109933805754257	NA
Fndc5	422.282408379589	-0.265457761427984	0.104408927713853	-2.54248144522188	0.0110068445078366	0.372249147648425
Mfsd8	210.429880005507	0.261070739233498	0.102758823109777	2.54061628318375	0.0110657289747457	0.372922859215812
Cmtr1	57.2752953719963	-0.51521949082194	0.202972781180345	-2.53836739993309	0.0111370998179805	NA
Top2a	11.1327878581995	1.15831513501841	0.45653304981174	2.53719886325003	0.0111743458304825	NA
Slc35d1	124.055758077651	0.35910050599705	0.141663126605277	2.53489044469298	0.0112482498022439	0.377170498576843
Raf1	731.333564318726	0.181011228401632	0.0714319693925604	2.53403664970889	0.0112756937915603	0.377170498576843
Bahcc1	417.473404773005	-0.214945127203517	0.0848588573166382	-2.53297220821017	0.0113099919644294	0.377170498576843
Ccbl2	44.2151779133304	-0.563476020254046	0.222536724715153	-2.53205856685137	0.0113395049350754	NA
Pcsk1	376.653800138202	0.290624885347593	0.114842544338007	2.53063781391171	0.0113855347584648	0.378371365184954
Cd93	105.517857614159	0.421943058097316	0.166769155484748	2.53010250529155	0.0114029207636042	NA
Tinagl1	20.5299207502808	0.78277034570456	0.309661100107339	2.52782911845636	0.0114770197435954	NA
Ctsh	53.9169931426971	0.479124286474266	0.189602174472677	2.52699784592033	0.0115042208337067	NA
Ptgdr2	3.84784479450134	3.08167580797047	1.22071321934368	2.52448794617572	0.0115866978413961	NA
Omp	93.0766059880669	0.542050053786775	0.214776396069763	2.5237878263434	0.0116097976476926	NA
Ptrf	132.065322457693	0.409611513439692	0.162336725144066	2.52322148963015	0.0116285132896157	0.385108998944331
Pfn4	56.4806053880081	-0.502588567536681	0.199246596768169	-2.52244492848961	0.0116542197017432	NA
Gm10336	259.598983472349	0.298188663279272	0.118292587168533	2.52077218375856	0.0117097637031462	0.386462580699353
Pnma3	90.5526060011471	-0.384348086881076	0.152574036820645	-2.51909233635135	0.0117657797509721	NA
Nup98	1273.71068710606	0.158546705481555	0.0629433338307678	2.51888001210471	0.0117728767892706	0.386673522157218
Syt10	522.038459238432	0.233716186786285	0.0928172295934509	2.51802588603416	0.0118014647303377	0.386673522157218
Chd3	3994.4715707643	-0.150751717798311	0.0598944559042326	-2.51695612761478	0.0118373568061921	0.386673522157218
Dnajc18	1526.93966798774	-0.126729966378553	0.0504049461266643	-2.5142367191523	0.0119290334152064	0.388342785091636
Atxn2	2982.13650235894	0.118103507439563	0.0470049000676335	2.51257863051786	0.011985239272817	0.38884991552587
Il27ra	3.63642528210431	-2.37689069454151	0.946943201239943	-2.51006680382642	0.0120708323735063	NA
Taf10	330.244647009034	0.246417633824357	0.0981761082673293	2.50995520369755	0.0120746478029873	0.389805773462897
H2-Q4	20.7051579063376	1.01904285381194	0.406023567993385	2.50981207531416	0.0120795426974884	NA
Ntpcr	51.9579367730039	-0.474528153999907	0.189081081712185	-2.50965432238337	0.012084939779116	NA
Mettl4	247.291630997017	0.264593321263934	0.105443952443408	2.50932666248394	0.0120961565895393	0.389805773462897
Dcn	221.343782975461	0.370626021689598	0.14777875302751	2.50797908425038	0.012142385426858	0.389982452753215
Rsad1	170.165902439632	-0.265237516546454	0.105830264982277	-2.50625392075576	0.0122017958585532	0.390579893519106
Pdzph1	24.3804920807198	0.664172242176189	0.265053731052518	2.5058022746512	0.0122173919322682	NA
Impg2	24.1199408180818	0.80130032379556	0.320149197424305	2.50289655648759	0.0123181541397391	NA
Dusp6	1030.74521532777	0.20329887642493	0.081290205116694	2.50090249044261	0.0123877280731909	0.395209817961701
Ggcx	245.361245576396	0.273057654121949	0.109245364271499	2.49948962084414	0.0124372342287812	0.395470992703205
Surf1	163.207001766596	-0.331066505933271	0.132569611728977	-2.49730312713065	0.012514193163671	0.396600472746671
BC020402	61.2348981165816	0.494511643302409	0.198085788266228	2.49645190415066	0.0125442678627682	NA
Rufy2	935.960535416022	0.215295467701409	0.0864109142756473	2.49153095423368	0.0127193883355946	0.401773154323351
Muc5b	8.95418010230944	-1.29641624617196	0.520806860858497	-2.48924571391964	0.0128014457534608	NA
Arl4a	306.201881576063	-0.209056150382048	0.0840281356390632	-2.48793036751444	0.0128488887605289	0.404528665549415
Slc25a4	1577.79396502266	-0.186868666127405	0.0751621636040434	-2.48620658542821	0.0129112990732182	0.405160798130397
Zfp804b	87.5656095970607	-0.417262597726989	0.167881502197028	-2.48545904263642	0.0129384474682143	NA
BC049715	8.2623997319128	-1.08936491073626	0.438660286505865	-2.4833907792601	0.0130138235936209	NA
Particl	55.1373913746188	-0.519475753185777	0.209298883838777	-2.48198052305873	0.0130654416594401	NA
Tnfaip6	174.184569715765	0.339351157298028	0.136879165569584	2.47920241101643	0.0131676558118624	0.408812515569507
AI414108	428.103238132216	0.266553890546067	0.107569086419035	2.47797856632998	0.0132129082308921	0.408812515569507
Fn3krp	317.721620395331	-0.279686870869814	0.112925413820157	-2.47673983568693	0.0132588510302147	0.408812515569507
Zdhhc8	1391.13578439669	-0.165130537257228	0.0666955449322481	-2.47588556964297	0.0132906167964009	0.408812515569507
Pin1	358.012060433926	0.243321177317314	0.0982837777358207	2.47570029279239	0.0132975151621228	0.408812515569507
Tmem179	349.741116657388	-0.215982817067066	0.0872493511997392	-2.47546616791016	0.0133062368008842	0.408812515569507
Mtmr7	1124.87189490928	-0.16893616161581	0.0682830391715119	-2.47405744772842	0.013358821383311	0.408812515569507
Gabra4	1945.31361650738	-0.124688739961646	0.0504042317478155	-2.47377522953814	0.0133693780559247	0.408812515569507
Eif2ak3	396.422578430234	-0.168703447112036	0.0682622457149994	-2.47140194912994	0.0134584452520048	0.410225412442478
Rtn4rl2	391.870457538966	0.292564946788737	0.11848528084328	2.46920921068426	0.0135412024763729	0.41078981499247
Dgat2l6	8.48148667957357	1.43249519917043	0.580249203194531	2.46875858042356	0.0135582655234304	NA
Dnajc1	433.544395708187	0.207979651632718	0.084248715368568	2.46863884775995	0.0135628023756787	0.41078981499247
Cstf2	1364.37790363291	0.149044086819318	0.06041722521298	2.46691380304068	0.0136283159613327	0.411464192753776
H13	801.354238603317	0.168908307553624	0.0685006161475154	2.46579252936764	0.0136710493465365	0.411464192753776
Osbpl3	647.429610964879	0.236072997575631	0.0957851007127858	2.46461084050538	0.0137162132965469	0.411529396430253
Igf1r	2460.30552388446	0.14335814372506	0.0582210470365286	2.46230789417297	0.0138046103234158	0.41267945031878
Zc3h12c	499.503117394209	0.222584102555413	0.0904310044753935	2.46136934834091	0.0138407798090407	0.41267945031878
Hcar1	13.8783707794501	1.10491899301518	0.449124773378769	2.46016042424663	0.0138874923703434	NA
Vprbp	805.647356631127	0.149848755184169	0.0609749952578857	2.45754435158877	0.013989053617837	0.415159121725603
Pex12	78.9670863640917	-0.350176859376667	0.142583046093426	-2.45595019163231	0.0140512631230937	NA
Zfp831	958.812045026025	0.152329378706687	0.0620384072138353	2.45540441071666	0.0140726173744769	0.415159121725603
Sp2	273.310774740856	0.21668246538799	0.088258559813661	2.45508725550778	0.014085039558271	0.415159121725603
Crmp1	1541.36684128619	-0.169883229688861	0.0692053384831247	-2.45477059158212	0.0140974521534658	0.415159121725603
Kat2b	324.170598391268	0.200652451933835	0.0818028664655291	2.45287800542281	0.0141718392180632	0.416069549558536
2010300C02Rik	1692.07057453024	-0.197796472880673	0.0807516920389398	-2.44944059853621	0.0143078307753764	0.418777517893357
Rab26os	7.99164306585241	1.24954366134847	0.51025621733153	2.44885533758544	0.0143310993483671	NA
9330133O14Rik	103.843046275379	-0.321381754967876	0.131303658688507	-2.44762223823703	0.0143802337020037	NA
Adamts17	131.137300622711	0.451485710907061	0.18453747693547	2.44658005736655	0.014421876467114	0.420828596544964
Stmn1	2501.62230257401	-0.178260393510585	0.0728949974720033	-2.44544069816381	0.0144675238745537	0.420877419463079
Kcnq2	4845.64207006758	0.105385903963151	0.0431149650628243	2.44429988078592	0.0145133573089616	0.420931341830519
Hs3st5	120.845385176345	0.337069213382882	0.138037376903193	2.44186915851981	0.0146114411473298	0.422237327856455
Prdm12	12.5088471468967	-1.18996525152653	0.487485480052021	-2.44102706689756	0.0146455570344502	NA
Fkbp14	141.027467343769	0.362163490427061	0.148366800697502	2.44100087569765	0.0146466192506889	0.422237327856455
Foxd3	8.09432042201006	1.35255817363465	0.554363444560324	2.43984012096503	0.0146937633345009	NA
Lmln	169.129296277486	-0.287999309535174	0.118074854426856	-2.43912483257458	0.0147228813531561	0.422448104069948
Marveld3	6.86478373387005	1.90103445092834	0.779414465254856	2.43905461814432	0.0147257423873147	NA
Nlk	3030.24148851304	0.156388538178264	0.0641396556749429	2.43825035436477	0.0147585487704986	0.422448104069948
Clec4n	4.11753626729277	1.87990533648655	0.771270609261317	2.43741342391748	0.0147927560201999	NA
Iqcb1	216.267261346694	-0.256211688878379	0.105136419256344	-2.43694516791258	0.0148119251736827	0.422448104069948
Sipa1l2	760.783784652452	0.172393036902667	0.0707545987083664	2.43649232770339	0.0148304840630553	0.422448104069948
Ttc39a	24.5634393680476	-0.702644949272036	0.28853731267226	-2.43519613725018	0.0148837195515555	NA
Sfpq	1317.5338907217	0.232137597591953	0.0954317977025941	2.43249737697902	0.0149951001232175	0.423455905452921
Cspg5	2553.66659597235	-0.154517852031466	0.0635418496589295	-2.43174935669742	0.015026101351268	0.423455905452921
Grin2a	1984.79927275234	0.126556868018293	0.0520511881593181	2.43139249061765	0.0150409113224101	0.423455905452921
Grasp	351.685461257322	0.190391153987841	0.0783409678015521	2.43028851098862	0.0150868080078206	0.423455905452921
Efnb3	848.90875287075	-0.228275317529578	0.0939295623385917	-2.43028192452025	0.0150870822024288	0.423455905452921
Sik3	2942.10971049245	0.122121519289053	0.0503072453830866	2.42751353923486	0.0152027193922462	0.424869539941629
Nes	46.0083691846942	0.606146513841091	0.249702871236069	2.4274711413632	0.0152044964290867	NA
Zfp933	256.561214529872	0.287066401201137	0.118286425733853	2.42687526840182	0.0152294908173141	0.424869539941629
Pak7	1232.8684524493	-0.21521467631498	0.0887155204383748	-2.42589656524054	0.0152706218514179	0.424869539941629
Ogfod1	1931.99102918649	0.144013416454082	0.0593954505243556	2.42465399593236	0.0153229830276835	0.425090639298432
AI450353	51.6388273421113	0.60869349918503	0.25155556806637	2.41971785345031	0.0155325536312867	NA
Prdm2	1744.40157508714	0.139940029695863	0.0578559195967457	2.41876770209932	0.0155731818273436	0.430783015229785
Cttnbp2	2154.60936676573	0.152973866147281	0.063315596312792	2.41605346953629	0.0156897571593711	0.431609453317589
Uvrag	331.177742348038	-0.217590271167535	0.0900759481338155	-2.41563120539443	0.0157079620928997	0.431609453317589
Abhd2	1691.30841860963	-0.149960721198918	0.0620974026737576	-2.41492743242048	0.0157383449177556	0.431609453317589
Tcf24	10.2934697518719	1.13529803245859	0.47011855219017	2.41491859270285	0.0157387268687376	NA
Ccno	15.3835871082651	-0.926430750809454	0.383644553705386	-2.41481533326	0.0157431891588347	NA
Ldb2	898.266972085109	0.20452680069968	0.0847385649422067	2.4136212459955	0.0157948717675456	0.431922050534796
Tmbim4	255.678395632416	0.258075562666913	0.107098459028568	2.40970379039788	0.0159654768311744	0.4352180315385
Nmt2	2018.16450200387	0.13023573396549	0.05407796473192	2.4082957746488	0.0160271905214053	0.4352180315385
Megf11	169.47673048057	-0.275307276828406	0.114342839038777	-2.40773518606654	0.0160518195729903	0.4352180315385
Ino80d	1379.62324610166	0.141602144380531	0.0588515207272216	2.40609151013889	0.0161242251760102	0.435804672023307
Stk32a	97.6685608929718	0.326178648552171	0.135578029794661	2.40583705963409	0.016135459603281	NA
Nucb2	89.0639765696278	-0.409061339087962	0.170077152565921	-2.40515162040599	0.0161657571599963	NA
Rab12	1012.72432466744	-0.15552894415398	0.0646749310795226	-2.40477943397799	0.0161822293575138	0.435804672023307
Pacsin2	443.705741988246	0.218663799740668	0.0909525909035475	2.40415141084386	0.0162100578038133	0.435804672023307
Mtmr1	792.89352179003	0.164277044532344	0.0683782348918093	2.40247565314123	0.0162845185389569	0.436580187496797
Fosl1	4.10816655250043	2.2738080875814	0.946802015538424	2.40156658970391	0.0163250375372382	NA
Dleu2	95.4122044338673	0.418424410580027	0.174288821802054	2.40075299295583	0.016361376461294	NA
Srrt	651.555199660496	0.202330553213964	0.08432768595766	2.39933719176822	0.0164247820293877	0.439110583249356
Dpf1	229.036856971437	0.267777244052642	0.111666560729317	2.39800744559278	0.0164845301603196	0.439480329148799
Padi1	3.50591064551702	2.56461089744564	1.06976740509036	2.3973537474055	0.0165139720467255	NA
Ninj1	75.5437975340358	-0.392010939145642	0.163542205241326	-2.39700167040785	0.0165298483570713	NA
P2rx1	3.40524763811816	-1.97959477079071	0.826996047126312	-2.39371733114022	0.0166785970090831	NA
Xkr4	749.21754539298	-0.15925994404956	0.0665347347739726	-2.39363611488927	0.016682290159567	0.443517219770043
Cdh8	758.833186675533	-0.180905045106115	0.0756173224707492	-2.39237570433803	0.0167396969788831	0.443810636523241
4930480K23Rik	68.0135477782756	-0.440904068237831	0.184322897834965	-2.39202005511327	0.016755926765691	NA
BC017643	67.7783031898379	-0.401208393210482	0.167733591594398	-2.39193824800852	0.0167596619255309	NA
Vps37d	57.9167632455964	-0.434509910915948	0.181678870066838	-2.39163701731575	0.0167734218592794	NA
Tnc	104.099535275509	1.05244923412062	0.440119689459467	2.39127959808658	0.0167897612966786	NA
0610010K14Rik	86.9719462720486	-0.376512200731698	0.157541218582685	-2.3899281985945	0.0168516669497897	NA
H3f3b	1329.52506630092	-0.146701021316523	0.0614023057664571	-2.38917772688372	0.0168861314230726	0.445518736935666
Jade1	510.404334445891	-0.197669993055794	0.0827439281264104	-2.38893653627137	0.0168972209286017	0.445518736935666
Cadps2	1108.52568833873	-0.154481225345405	0.0647358232281713	-2.3863329087654	0.0170173385135102	0.446132632043581
Lcorl	391.425421130324	-0.289623471577837	0.121393909866555	-2.38581549845632	0.0170412981317881	0.446132632043581
Ehd1	311.197065534111	0.199009905565218	0.083428152676193	2.38540467673579	0.0170603430496239	0.446132632043581
Smo	204.276510944354	0.311387139257038	0.130605230929198	2.38418581738004	0.0171169570039894	0.446388475548461
Htr1a	219.665288809059	-0.299397944260908	0.125654867874331	-2.38270072083749	0.0171861599358683	0.446388475548461
Ppp1r3g	57.0277332187089	0.636929355995446	0.267344882565717	2.38242583842569	0.0171989958647682	NA
Slc6a15	602.864769628798	-0.201319115536689	0.0845169615070197	-2.38199660691739	0.0172190561088147	0.446388475548461
4930579G18Rik	2.20024065740277	2.6953756672354	1.13177077229859	2.38155617127414	0.0172396613122262	NA
Synj2	1172.87352431503	0.18857206332249	0.0791922757270683	2.38119263010439	0.0172566853989061	0.446388475548461
Ces2g	3.52090505182352	2.22676795835578	0.93613521800376	2.37868196338581	0.0173746592177827	NA
Abcd2	642.959765869722	-0.240921585251526	0.101289641635033	-2.37854119495867	0.0173812946798641	0.448399922859783
9330117O12Rik	19.0704497388382	-0.764076167933109	0.321334095095468	-2.37782476119163	0.0174150999736714	NA
Gnb5	1900.04462841038	0.145490423522412	0.0612894554772827	2.37382470425665	0.0176049062658467	0.452947736210804
Fosb	444.150206617284	0.332172876477695	0.140047189095473	2.37186393117284	0.0176986072241012	0.454137720487593
Tmsb4x	1763.35895631433	-0.155293032322286	0.0655024639407203	-2.37079680640451	0.0177497861675139	0.454233164195924
Tox4	1342.34658872389	0.135890158613972	0.0573516959030643	2.36941831403998	0.0178160901379234	0.454714129893505
Il15ra	40.8385923873797	0.487151765247354	0.205767961470288	2.3674811266364	0.0179096334666086	NA
Actl6b	600.597180043183	-0.183412859880809	0.0774916456116353	-2.366872692316	0.0179391023358943	0.455643246559954
Ttll7	5444.33678080794	-0.139314112377036	0.0588644082371388	-2.36669519917368	0.0179477070267582	0.455643246559954
E130304I02Rik	3.86264120232908	1.81469112756199	0.766832689763737	2.36647596246985	0.0179583403948124	NA
Fcgbp	8.38954340362832	1.36435752576251	0.576884550910565	2.36504431191471	0.0180279137605951	NA
Slc19a3	30.2629702027238	0.698284629865237	0.295530058256381	2.36282100705795	0.0181364268521461	NA
Mal	1002.02924925941	-0.194356084799331	0.0822561202975046	-2.36281609315371	0.0181366673177268	0.459222335708898
Galnt6	87.9460760241383	-0.363788739583044	0.154044666199904	-2.36157958959094	0.0181972653599812	NA
Rcbtb2	190.120009671287	-0.236159878638087	0.100127588198305	-2.35858950452663	0.0183445354032794	0.460977940763038
Klf9	1862.31447397737	-0.183976951337243	0.0780034787588326	-2.35857367215704	0.018345317960406	0.460977940763038
Mlec	990.077801401923	0.144132070494852	0.0611125584939025	2.35846893088649	0.0183504958134696	0.460977940763038
Npffr2	47.9818615260027	0.630805357497426	0.267485967268354	2.3582745814272	0.0183601068094685	NA
Col12a1	258.287993699582	0.234176988483529	0.0993902659818994	2.35613604783165	0.0184661532064115	0.462668985179488
Nfatc4	10.1885322826664	1.29185965378478	0.548512372843951	2.35520604045209	0.0185124377604022	NA
Gm14204	189.659455199526	0.276656894282	0.117514708876321	2.35423205254391	0.0185610199416164	0.463262228020257
Gda	4351.26789164784	-0.15050944442789	0.064006751918079	-2.35146199295543	0.0186997999009388	0.463262228020257
Gapdh	10394.0888913869	-0.181994154881665	0.0774046317044518	-2.35120497151332	0.0187127225769852	0.463262228020257
Jmy	1135.89684060338	-0.172584567232961	0.0734037194248727	-2.35116924026715	0.0187145197120983	0.463262228020257
Parp14	55.6684376658276	0.463010531899969	0.196944972307632	2.35096395950001	0.0187248474183856	NA
Th	219.724598725072	0.423390724424432	0.180103042655073	2.35082493989452	0.0187318443468644	0.463262228020257
Pole	34.9705038456503	-0.47745579447168	0.203133719779109	-2.35045070306827	0.0187506912462618	NA
Sema6c	101.925403616148	-0.359897163043562	0.153122498530922	-2.35038721609472	0.0187538901518551	NA
Nr1d2	1478.56300638109	-0.152297204736092	0.064818317084272	-2.34960134090007	0.0187935274363773	0.4635898224061
Gm13238	2.88537190311786	-2.38069020113878	1.01331483267514	-2.34940822375391	0.018803278918373	NA
Afap1l2	116.753612185321	0.334712158404655	0.142575718926776	2.34760982391789	0.018894302126363	0.464877546661748
Zfp532	1365.08300946895	0.140821980954828	0.0600570084910493	2.34480511921961	0.0190370270132782	0.467188168061757
Stt3b	1733.95697384162	0.114533049062018	0.0488780534713165	2.343240798843	0.0191170404063369	0.467753577676775
Psma1	566.203177626583	-0.192688485309257	0.082259523631965	-2.34244591752511	0.0191578103071044	0.467753577676775
Spock2	5906.52020452918	-0.127290403236505	0.0544133814736662	-2.33932168501802	0.0193187912382716	0.468923111811495
Sh3gl1	166.240011340206	0.266611750030968	0.113999426157133	2.3387113340683	0.0193503781775111	0.468923111811495
Tecpr2	1035.29759453668	-0.178184056086098	0.0761904470611853	-2.33866663025361	0.0193526934662565	0.468923111811495
Mylk2	3.08439072101179	2.37916903583317	1.01750404726096	2.33824036595992	0.0193747826013167	NA
Gm7008	3.79784508127338	-1.87556635474793	0.80262502771971	-2.33679026939452	0.0194500920447923	NA
Fam118a	128.232714603169	-0.307054895859976	0.131413100301827	-2.33656229976111	0.0194619546740577	0.469374288672145
Fndc3a	1471.01602795043	0.144975238273271	0.0620501787025731	2.33641935131541	0.0194693963643132	0.469374288672145
Cldn5	91.4570726759878	0.481538141476699	0.206132186231569	2.33606478580565	0.019487865265358	NA
Polr2j	66.1767348067063	-0.462930255317411	0.198221183405696	-2.3354227200326	0.0195213486733698	NA
Neurl3	6.45469988583579	-1.27321439185882	0.545299648705715	-2.33488944084383	0.0195491971101124	NA
Stard7	637.549884748457	-0.169890423635079	0.0727648980168721	-2.33478542903594	0.0195546327658037	0.469902432129391
Fam120a	2741.25745991885	0.105722128678932	0.0452942342695643	2.33411890903679	0.0195894964392046	0.469902432129391
Trip6	28.0505572297754	0.785647751549219	0.337129322048799	2.33040468498761	0.019784772395754	NA
Tep1	106.72330128198	0.346041501435141	0.148533620829792	2.3297183459338	0.0198210422579736	NA
Slc9a3r2	190.117985105491	0.301010113445321	0.129207600969449	2.32966258321362	0.0198239916096235	0.474219186689643
Kitl	758.60532334691	0.210664977624107	0.0904599268135291	2.32882100444725	0.0198685501893791	0.474219186689643
Eaf2	5.96398546850406	-1.32674549530088	0.570427581087879	-2.32587893588632	0.0200250100512597	NA
Ppp1r16b	4545.62023323164	0.207935877224465	0.0894536718521054	2.32450913326674	0.0200982226322605	0.478507683615336
Arih2	538.345757047691	0.156735414378765	0.0674682920681695	2.32309740730358	0.020173920236767	0.478722137837714
Supt6	2031.81598397505	-0.130477754257596	0.056184222891034	-2.32232017359481	0.0202157020762913	0.478722137837714
Hrasls	286.984315940337	-0.24506013832118	0.10560119181303	-2.32061905849572	0.0203074126649389	0.478722137837714
Gdi1	6357.44246394357	-0.103910760917204	0.0447819574452952	-2.32037112366379	0.0203208095987656	0.478722137837714
Rmi1	86.247966159549	-0.37673810842133	0.162373129284753	-2.32019983898104	0.0203300693138426	NA
Srek1	520.424987620363	0.199920233494312	0.0861879170399184	2.31958539387508	0.0203633167426227	0.478722137837714
Fxyd7	350.774950491076	-0.241297938780591	0.104062760692001	-2.31877318241413	0.0204073380250535	0.478722137837714
Msantd2	82.8047379540629	0.389296824832906	0.1679978708767	2.31727237256849	0.0204888992853355	NA
Atp6v0e2	1978.96147511599	-0.153201929567347	0.0661305153098997	-2.31666015075514	0.0205222519291393	0.480240765803892
Tubgcp4	561.96887127366	0.184137324752711	0.0795331434457718	2.3152275488553	0.0206004823545091	0.480568006361551
LOC100503496	14.4221866616845	0.844767375999328	0.364904934630822	2.31503412485772	0.02061106460289	NA
Agfg1	1219.64374533297	0.134163194617984	0.0579647133489277	2.3145666883638	0.0206366576757494	0.480568006361551
Coq7	42.0727318002852	0.518785557907035	0.224207273914075	2.313865865502	0.020675081028135	NA
Trib2	517.218039605105	0.221176255178636	0.0956072740248642	2.31338313360044	0.0207015835782064	0.480909845696635
Krt12	92.0370737573747	-0.402262039944519	0.174181584254255	-2.30944070044359	0.0209191387101946	NA
Nars	1160.40006009162	-0.175314208252169	0.0759284954800438	-2.30893826018516	0.0209470074997595	0.485432951041642
Fam179b	1577.42062798577	0.146432031002057	0.0635178917426011	2.30536667676968	0.021146046144158	0.486529548599682
Pla2g4e	112.480812216187	-0.395191897061559	0.171431398462341	-2.30524805027694	0.0211526851847926	0.486529548599682
Syt9	246.713719243848	-0.286677901031306	0.12436269427378	-2.30517602328714	0.0211567171273668	0.486529548599682
Dnaja4	557.036942746121	0.195023769616591	0.0846293783033789	2.30444525915659	0.021197661870867	0.486529548599682
Soat1	722.76727995548	0.155869904665689	0.0677523788237711	2.30058202194079	0.0214152681906737	0.489257790153847
Irf2bp1	473.3444561365	0.173856935390995	0.0755728794529549	2.30052019520075	0.0214187664898613	0.489257790153847
Duox1	5.53928623793029	1.74748884151916	0.760077185353418	2.29909392781816	0.0214996062430572	NA
Nacc2	1747.42151506185	-0.119780617947611	0.0521125954860071	-2.2984964926526	0.0215335472785949	0.490708526198648
Neb	94.9281161791289	0.342112273317464	0.148910952112941	2.29742855352903	0.021594334463338	NA
Cd209b	4.48256983928331	1.67159821173517	0.727649854116776	2.29725630023544	0.0216041531126677	NA
D930016D06Rik	228.039170890693	0.299272126684181	0.130310967850832	2.29659967706448	0.0216416170921946	0.491999803300224
Prkcd	85.7673665943643	-0.59053111188009	0.257167605336009	-2.29628887786436	0.0216593696134729	NA
Rad51ap2	32.404243029443	-0.511876200963724	0.222994665307478	-2.2954638859092	0.0217065537725267	NA
Sept6	806.072574263919	-0.146699990752887	0.0639469334732945	-2.2940895330681	0.0217853564636961	0.494093949559326
Scrt1	1621.28881915702	-0.170331086138743	0.0743193700490177	-2.29188011182549	0.0219125621933619	0.495804096342002
Iars2	536.568960131579	-0.17852848126913	0.077995265675943	-2.28896561505265	0.0220813503054519	0.497585511308662
Gm14169	69.693175200547	0.387591774175664	0.169361039702997	2.28855334648022	0.0221053172053803	NA
Skint6	3.1567434884585	2.33139815831069	1.01892166803451	2.28810342487654	0.0221314988515204	NA
Carlr	12.0034497681887	-0.944078045993283	0.412656754399193	-2.28780466072296	0.0221488993053887	NA
Xrcc3	91.793797840616	-0.402929061084098	0.176156163261015	-2.2873401283557	0.0221759779715964	NA
Caln1	911.322345623403	-0.151578740624108	0.0662735707485342	-2.28716725101855	0.0221860627403489	0.497585511308662
Scaf11	1033.12461513537	-0.152225520746603	0.0665580146599996	-2.28711029804933	0.0221893859550134	0.497585511308662
Cmpk2	259.489992355194	-0.215121157099178	0.0940795416799022	-2.28658806429043	0.0222198785665123	0.497585511308662
Cckbr	1143.44829568413	0.128226864032129	0.0560909745389566	2.28605163461854	0.0222512379939512	0.497585511308662
Arfgef3	3304.78005521194	-0.110207147650225	0.0482384680814492	-2.28463199669076	0.0223344151324506	0.49828132222071
Slc7a11	1266.232868083	0.209569085164521	0.0918065755890837	2.28272412754539	0.0224466236392643	0.499620081049764
Mamld1	1739.52348028783	0.223014481227463	0.0978352415125711	2.27949027139477	0.022637937630236	0.499648597162955
2210016L21Rik	382.724120488346	-0.196728602889873	0.0863152535210126	-2.27918699030388	0.0226559521202452	0.499648597162955
6530403H02Rik	134.141704692158	0.270167091159808	0.118558704675893	2.27876217017021	0.0226812068126092	0.499648597162955
Eya3	723.604387244509	0.192610772272186	0.0845288470799506	2.27863952870441	0.0226885021472673	0.499648597162955
Grm2	745.12288454284	-0.182975420572806	0.0803123880304364	-2.27829635078791	0.0227089269424183	0.499648597162955
Ptpn11	1489.29611299277	-0.125077425370068	0.0549369564005461	-2.2767447191309	0.0228014743948262	0.500534200534131
Eef1b2	363.634672109951	-0.182053525473223	0.0801702455432464	-2.27083657084495	0.0231568731831448	0.50717261610041
4932416H05Rik	77.8613614346658	-0.380228876901757	0.167443656566789	-2.27078699007086	0.0231598759036598	NA
Prcp	161.549566844991	-0.319020122887167	0.140600943804256	-2.26897568576286	0.0232698045018613	0.508118786521578
Rnf128	171.007952697251	-0.259189873017221	0.114262267864042	-2.2683767604335	0.0233062529811903	0.508118786521578
Plcxd1	79.9515973570232	-0.423847887573268	0.187267824618639	-2.26332467115699	0.0236156825387887	NA
Pqlc3	17.5864293105017	0.844186604340482	0.373076351417112	2.26277168502876	0.0236497672212373	NA
Whsc1l1	1961.06470256246	0.126629574824944	0.0559990572593582	2.2612804754634	0.0237418944822777	0.514404634430897
E2f1	81.8138575958829	-0.535300053957798	0.236724749418572	-2.26127625131115	0.0237421558929423	NA
Nr4a2	991.802178414617	0.212131793750136	0.093823938996365	2.26095595664934	0.0237619845265995	0.514404634430897
Naa35	474.804027797414	0.197784304483597	0.0874894646581429	2.26066424404837	0.023780056215803	0.514404634430897
Upf1	1023.91826641902	0.191618806780711	0.0847800119579604	2.26018848494299	0.0238095552244162	0.514404634430897
Ripk4	10.5005180554096	-1.10831173941254	0.490882304484695	-2.25779525822589	0.0239584269917983	NA
Lats2	423.829209658381	0.217586053154354	0.0964057827727606	2.25698134381865	0.0240092405391553	0.516646337118415
Imp4	202.96815723973	0.215347761839898	0.0954226948160021	2.25677719807788	0.0240220002266541	0.516646337118415
Snapc3	215.104243728423	0.304080896058991	0.134808241133166	2.2556550957342	0.0240922398444912	0.516646337118415
C330018D20Rik	108.990258249449	-0.285143236305206	0.126497562863784	-2.25414015772189	0.0241873520386169	0.516646337118415
Sun1	874.858643807341	-0.18355106545462	0.0814533572653226	-2.25344996961548	0.0242307918707921	0.516646337118415
Kcna3	286.447862819626	0.22612513590087	0.100368472210449	2.2529498648414	0.0242623102669685	0.516646337118415
Mkl2	10775.8544134082	0.107000493590629	0.0475072498409088	2.25229820604117	0.0243034334616313	0.516646337118415
Srsf7	632.880574355814	0.212093985555326	0.0942195835607694	2.25106052839355	0.0243817039759228	0.516646337118415
Mkks	348.859671273366	0.214211154103286	0.095171739259741	2.25078532523888	0.0243991374336562	0.516646337118415
Gm15328	45.4298064479159	0.482701906940684	0.214718257851421	2.2480710852018	0.0245716574987151	NA
Hfe2	15.8531968116069	-0.768809041415735	0.342233623731542	-2.24644508342877	0.024675513363807	NA
Col5a2	55.3232800395954	0.568175690301465	0.253006103926444	2.24569953642956	0.024723259899168	NA
Klf2	99.1433539194283	0.480021629606664	0.213811219426217	2.24507222256553	0.0247634964913824	NA
Clcf1	7.39958198737475	1.1581836438314	0.515976595881135	2.24464375531135	0.0247910114360207	NA
Gbe1	244.335631020578	-0.232403245352026	0.103571531966015	-2.24389116333902	0.0248394048504836	0.524807823010991
B3gnt5	10.4031759728822	0.992509483988811	0.442421028053535	2.24335965303329	0.0248736314736435	NA
Ide	1695.12417034063	0.187377048474353	0.0835577135826108	2.24248654541151	0.0249299439202508	0.525560557842996
Pigz	121.423898086685	-0.297121777439958	0.132585712234519	-2.24097885384819	0.0250274447876493	0.526320477928273
Serpine1	24.3459455058072	-0.744334947354281	0.332153362503746	-2.24093756493549	0.0250301195373489	NA
Fuk	84.7215735511033	-0.320294313789935	0.143088531865907	-2.23843455246359	0.025192730911955	NA
Fcmr	2.43338647873824	2.82747837329617	1.26332515217726	2.23812402406711	0.0252129684040536	NA
Znrf1	1679.73651866479	0.129470559845285	0.0578528022588041	2.23793065833007	0.0252255773791524	0.526320477928273
Ube2m	1707.17161707965	-0.172048065213847	0.0768826686906428	-2.23780038003267	0.0252340756313688	0.526320477928273
Ankrd29	268.630339464756	0.264448357746188	0.118199627174045	2.23730280770511	0.0252665558435893	0.526320477928273
Sbk1	571.994604909454	0.201817423454173	0.090224723424884	2.23683061353127	0.025297412893205	0.526320477928273
Kazn	1268.52502490638	0.116211933313471	0.0519689340303731	2.23618081613048	0.0253399293166267	0.526320477928273
5930403L14Rik	194.634283922521	-0.259450613446262	0.116079701677541	-2.23510751403369	0.0254102911987843	0.526320477928273
Zfp101	200.768641607739	0.217335911052816	0.0972535698909099	2.23473453258943	0.0254347820922072	0.526320477928273
Thsd1	33.7473494318029	0.529089337133882	0.236787909171675	2.23444406002287	0.0254538693911376	NA
Kpna2	170.227030184385	-0.277864088401675	0.124387941752348	-2.23385068108043	0.0254928995515115	0.526320477928273
C5ar1	13.4987372495283	1.01800302782723	0.455853680197754	2.23317935567749	0.0255371191468918	NA
Sdr39u1	246.072826958435	-0.202073360010058	0.090490261384513	-2.23309510789679	0.025542673155438	0.526320477928273
Shisa6	581.143323871969	0.220928838034802	0.0989528712093812	2.23266728225929	0.0255708935572717	0.526320477928273
Gm5069	52.1470526458831	-0.413856766157589	0.185385058506709	-2.23241705394834	0.0255874117132198	NA
Mtmr11	55.4923069635606	0.395581079929419	0.177212790189525	2.23223774935406	0.025599253705028	NA
Lhfpl4	610.984590238187	-0.152069718714217	0.0681907445120559	-2.23006391559973	0.0257431999608994	0.527270533020637
Sorbs1	2610.56522633704	0.110279720100214	0.0494639000392807	2.22949908949027	0.0257807158232114	0.527270533020637
Lsp1	42.6548446678314	-0.485962568000313	0.217994272856605	-2.22924465689966	0.0257976307270045	NA
Sult1a1	25.0677052130644	-0.579851249216796	0.260131055226723	-2.22907352876962	0.0258090128742414	NA
H6pd	127.512244039291	-0.365270896632053	0.163899767118009	-2.22862364635976	0.0258389563632294	0.527270533020637
Spry4	228.344012217209	0.345968435614871	0.15527561716446	2.22809248440108	0.0258743483645025	0.527270533020637
Slc38a2	2471.54039449695	0.124535770377237	0.0559002773999417	2.22782025724558	0.0258925034499738	0.527270533020637
Neurod6	1303.45374577819	0.208728932588562	0.0938164953760589	2.22486388722881	0.0260903769674569	0.530171970181593
Serping1	82.1188616245028	0.389566823045129	0.175108475097007	2.2247171236533	0.0261002340005154	NA
Scg5	1217.86273964849	-0.139365781671905	0.0626703542540504	-2.22379119012078	0.026162496416193	0.530403385667726
Tlcd1	95.0801935894606	-0.382916216751247	0.172231690612074	-2.22326225441117	0.0261981211456206	NA
Grm3	1905.16433993101	-0.128786201387488	0.0579322773881262	-2.2230474477063	0.0262126007126564	0.530403385667726
Furin	389.450754010642	0.20818498863834	0.093694221575309	2.22196187916462	0.0262858819409287	0.530764084507655
Tfip11	228.605508231818	-0.248953666945659	0.11210261302268	-2.22076595926709	0.0263668173168402	0.531096100695374
Fstl4	728.765631310012	0.212818967766025	0.0958609248399659	2.22008047722587	0.0264133051855603	0.531096100695374
Scoc	943.14819716679	-0.193034821778619	0.0870725602304423	-2.21694206840527	0.0266270505302796	0.533926475363742
Ppib	404.647595132501	-0.184538922963467	0.0832614937372573	-2.21637775975776	0.0266656415446525	0.533926475363742
Acer2	80.3332313113713	-0.356930786207013	0.161134857560629	-2.21510597775354	0.026752791237298	NA
Ggnbp2os	12.5807190526871	0.780607373071499	0.352625996633892	2.21369774356697	0.0268495782692858	NA
Acbd3	521.569416141158	0.205557643892339	0.0928879415530333	2.21296371149508	0.026900147585958	0.537497520971199
Them6	185.943840095751	-0.267571572066494	0.120986069336602	-2.21158992546546	0.026995012158787	0.537500956072762
Ak4	308.522958090795	0.207754000469194	0.0939495770606552	2.21133513283476	0.0270126381643505	0.537500956072762
Smok2b	6.33469818958016	1.64469318448042	0.744052303845044	2.21045372211218	0.0270736889095115	NA
Acot11	373.983492454667	-0.194575763961276	0.0880852724436213	-2.20894774533182	0.0271782757084116	0.539674848143583
Abtb1	91.4693185447754	-0.393695930445684	0.178475367917638	-2.20588384290299	0.0273921337855463	NA
Twistnb	127.409078875423	0.260948685955156	0.118324980001197	2.20535584246468	0.0274291340981317	0.541243717940853
Noxred1	21.9199157140967	0.630235253838289	0.285779493701506	2.20532007274309	0.0274316422662762	NA
Zbtb26	181.171465916421	0.22046281583788	0.100048434574745	2.20356087304068	0.0275552415210737	0.541243717940853
Ube2z	658.627743810353	-0.174718165943211	0.0793365961448465	-2.20223924939034	0.0276484129283507	0.541243717940853
Fam129b	301.004788517245	0.245125135212857	0.111307374132361	2.20223625904037	0.0276486240487936	0.541243717940853
Scn2b	3989.00569380472	-0.114646965946893	0.0520664155740075	-2.2019369815065	0.0276697602500544	0.541243717940853
Reep2	746.937984025975	-0.185800745988262	0.0844074401185835	-2.20123659392148	0.0277192789516764	0.541243717940853
Tnpo1	1170.91581449391	0.132095281544971	0.0600235160873297	2.20072548487133	0.0277554635256296	0.541243717940853
Hmgn2	243.156780312258	-0.210813840634973	0.0957989387901615	-2.2005863874624	0.0277653181403708	0.541243717940853
Slc2a3	1308.51840249671	0.120624135978547	0.054814865883362	2.20057340348542	0.0277662381683167	0.541243717940853
Erich3	92.4726207920327	-0.312286958525275	0.141985643804296	-2.19942629520849	0.027847624610575	NA
Apob	3.44866371617368	1.85997341248167	0.846015061187389	2.19851099325723	0.027912712027641	NA
Unc79	3106.5151965526	0.138588983141666	0.0630445851689869	2.19826941156306	0.0279299128399453	0.543327633721781
F420014N23Rik	7.9552627645835	1.11528136730334	0.507456054989973	2.19778906239551	0.0279641412393939	NA
Tmem38b	107.496084871564	0.29925725028738	0.13620437906866	2.19711915529916	0.0280119374078907	0.543817957263534
Gpr1	11.7013149069622	-1.14463488198188	0.52169160246037	-2.19408339444918	0.0282294148214314	NA
Zfp882	201.208110123748	0.243095245555941	0.110825672913324	2.19349216806528	0.0282719382542588	0.546047361931593
Ppp5c	807.254210116218	-0.165627771975301	0.0755228443256725	-2.19308175498628	0.0283014892957586	0.546047361931593
Prkab2	505.50467822514	0.168160301175089	0.0767331587938396	2.19149457442366	0.0284160219346769	0.546047361931593
Cflar	226.537416093439	0.246294773179355	0.112466044751814	2.189947852464	0.0285280189715271	0.546047361931593
Olig2	300.253034924262	0.264912935143706	0.120969789666897	2.18990985991768	0.028530774762321	0.546047361931593
Lancl2	1181.12266005566	-0.140044222431056	0.0639516169426753	-2.18984646715951	0.0285353734689338	0.546047361931593
Kcnn3	628.118502283766	0.161685793732197	0.073878821504549	2.18852697484138	0.0286312385700839	0.546047361931593
Thoc1	286.964719320452	0.224958905509601	0.102805620212874	2.1881965698353	0.0286552868683144	0.546047361931593
Yipf3	361.464198681098	0.185255657784981	0.0847097726762416	2.18694551917903	0.0287465014124106	0.546047361931593
Atf7ip	1721.99123298168	-0.104880038735259	0.0479719945588289	-2.18627638270581	0.0287953909308994	0.546047361931593
BC026585	32.1973338611362	-0.48753275007009	0.223006636005888	-2.18618045992684	0.0288024052579285	NA
Vegfa	489.220583572614	0.18899905765716	0.0864525349209847	2.18615981393605	0.028803915182751	0.546047361931593
Clvs1	1242.16943405781	0.157126571112052	0.0719514278212608	2.18378669986064	0.028977925361106	0.546047361931593
Katna1	80.1379511901549	0.402779062741374	0.184473982866547	2.18339224037221	0.029006936899568	NA
Gadd45a	30.4750590838157	0.629436204358714	0.288318839863569	2.18312547545128	0.029026570980177	NA
Kat7	1998.258448891	0.138794156167632	0.0635806593909312	2.18296188647942	0.0290386168977002	0.546047361931593
Cndp2	230.904413050946	-0.259886976518401	0.11907478084387	-2.18255263353507	0.0290687711953802	0.546047361931593
Rnf4	1152.24032505221	0.141765293465958	0.0649592626432517	2.18237226990268	0.0290820691797005	0.546047361931593
Poll	43.8852334080979	0.491536204845629	0.225239218286291	2.18228516590241	0.0290884931229479	NA
Ppil4	407.707250292641	0.156442281103137	0.0716938419965038	2.18208812286509	0.029103029605774	0.546047361931593
Mag	782.954715615508	-0.225271943396959	0.103280205656734	-2.18117249055139	0.0291706607277212	0.546047361931593
Clec16a	1983.61991210049	0.108351570789049	0.0496930910628195	2.1804151939769	0.029226698882758	0.546047361931593
Poldip2	454.790652557311	-0.148935514436685	0.068330889262375	-2.17962207201499	0.0292854873166791	0.546047361931593
Brk1	711.960409599659	-0.143341389799724	0.0657655683193033	-2.17958110091556	0.0292885269717213	0.546047361931593
Kdm4d	28.6322559803221	-0.730207763706432	0.335073851683941	-2.1792442473106	0.0293135285084559	NA
Unc5d	1196.82360795453	-0.186355833851204	0.0855276637369426	-2.17889540890978	0.0293394389176806	0.546047361931593
Ocln	63.2596308097641	0.394563286143169	0.181091082315728	2.17881124292613	0.0293456934012993	NA
Mx2	8.09601869718114	1.07090979366718	0.491537245300151	2.17869511193041	0.0293543251297822	NA
Cpped1	550.374371476404	-0.159523852188302	0.073232380605142	-2.17832399916686	0.0293819236646924	0.546047361931593
Trim71	19.3857925794263	0.735354595590012	0.337668385107096	2.17774191491686	0.0294252564760416	NA
Cep68	454.844871860688	0.164761715294652	0.0757519084440791	2.17501735175796	0.0296288161163033	0.547654165477794
B230118H07Rik	138.98808908547	-0.318798158389811	0.146581074052228	-2.17489304435182	0.0296381322823201	0.547654165477794
Rad50	133.437376282364	-0.282602070607935	0.129974852967807	-2.17428267203296	0.0296839129389926	0.547654165477794
Prrg3	878.033535989182	0.166810439128787	0.0767264417103245	2.17409325143174	0.0296981326905413	0.547654165477794
Myo5b	548.254184204386	-0.1542652039915	0.0709844315566141	-2.17322588360047	0.0297633205958756	0.547654165477794
Fzd7	124.837408914821	-0.334008342134427	0.15373788566505	-2.17258316445261	0.029811704128506	0.547654165477794
Mdh2	1533.05854761017	-0.131666685618448	0.0606260054465632	-2.1717856000673	0.0298718383335988	0.547707595193245
Rpl10	993.886039633594	-0.150177667373103	0.0691764883637792	-2.17093510996629	0.0299360778560887	0.547835948681883
Zar1	3.03135297605413	2.06166549866316	0.949831801593936	2.17055850857323	0.02996456136057	NA
Mterf2	75.7848068607374	-0.389986776232617	0.179779836470933	-2.16924647328662	0.0300639765951888	NA
Amer3	359.681200558979	-0.189944970972415	0.0875847534904891	-2.16869904181487	0.0301055401862938	0.549790913568999
Atp7a	342.205623964158	0.18146223426889	0.0836998387756754	2.1680117539441	0.0301577922498929	0.549790913568999
Mir668	10.8893840609659	1.03443173446727	0.47725208685111	2.16747451287726	0.0301986910388773	NA
Atxn1	4366.9118476868	0.126042916887629	0.058188670313655	2.16610752932175	0.0303029709855334	0.55138732947251
Stx18	154.75782184253	0.277761457843674	0.128284015625357	2.16520707189939	0.0303718310146991	0.551591640686309
Rft1	74.2907057027261	-0.350197822631044	0.161814255065055	-2.16419636508695	0.0304492821494841	NA
Pcdhga11	363.207319421725	-0.196526300392455	0.0908965149462127	-2.16208839809478	0.0306113631313195	0.553983685542959
Irs2	804.201976833741	0.282114160666107	0.130488469870032	2.16198535354961	0.0306193051564335	0.553983685542959
Cstb	104.448880641843	0.290979903129569	0.134626122889362	2.16139258031446	0.0306650267653669	NA
Mcm4	123.996925955586	-0.279472675716849	0.129380556026587	-2.16008250621075	0.0307662830248976	0.555592631757161
Nt5c1a	59.5990552381703	0.370007357129918	0.171326366824693	2.15966382750953	0.0307987033786748	NA
Txlng	248.314979425518	0.244267720986143	0.113231254131253	2.157246449845	0.030986467005444	0.557761442335692
Mterf3	189.616513242796	0.214098210936527	0.0992818276503683	2.15646927542971	0.03104704039118	0.557761442335692
Arhgef7	1658.99176973557	0.129504914742969	0.0600794341848173	2.15556149121817	0.0311179222339162	0.557761442335692
Prr12	1729.91123311845	-0.167944574291681	0.0779399140581313	-2.15479547701862	0.031177842351054	0.557761442335692
Dclre1c	160.256000030709	0.29000584291531	0.134629096905668	2.15410969530985	0.0312315703958145	0.557761442335692
Brinp3	469.614001818792	-0.178568802904279	0.0828989945335728	-2.15405269881726	0.0312360393994286	0.557761442335692
Ik	788.990666980351	-0.177670573889358	0.0826325046295093	-2.15012935510016	0.0315449842057238	0.561541043719902
Abca1	1309.08360362379	-0.171676947089275	0.0798775243174711	-2.149252227785	0.0316144111936603	0.561541043719902
Cacna1c	3093.91389423137	0.106637566953439	0.0496203414601521	2.14906959153182	0.0316288838171812	0.561541043719902
Slc44a2	320.711816866126	-0.190676463386566	0.0887529829521622	-2.14839498396737	0.0316823909318511	0.561541043719902
Helz2	54.345469554669	0.499501029003457	0.232519712404508	2.14820938766039	0.0316971252808433	NA
Tarbp2	42.4038903684161	-0.507330952543259	0.236244095196781	-2.14748627736356	0.0317545885148766	NA
Btg2	253.78491202331	-0.329948601517977	0.153704950389883	-2.14663614074264	0.0318222603389578	0.562977548436535
Arhgap30	15.2392902634966	-0.684114003830135	0.318737537611221	-2.14632392832431	0.0318471438201355	NA
2410018L13Rik	13.7873564963621	-0.783993307765021	0.365727123734184	-2.14365645008829	0.0320604240817956	NA
St6gal1	317.336044298617	-0.202966717077083	0.0947243971687542	-2.14270793104645	0.0321365581389225	0.563681369418203
Chrnb2	588.175496342021	-0.133629399123208	0.0623690281421202	-2.1425602274691	0.0321484276813757	0.563681369418203
Vbp1	413.547078212354	0.196110812625726	0.0915445926529927	2.14224354429213	0.0321738891830837	0.563681369418203
Cdk11b	212.137304776987	-0.24422038804036	0.114024991858046	-2.14181456241101	0.0322084071208804	0.563681369418203
Frem2	96.9773525960339	0.375384715557355	0.175295054525477	2.14144498584698	0.0322381704643615	NA
Vamp3	296.546436375629	0.189851732485144	0.0886739294521615	2.14100958035886	0.032273265486121	0.563681369418203
A930016O22Rik	11.4551141232751	-0.914681399009647	0.427282217320956	-2.14069615334021	0.0322985489277621	NA
Nenf	131.781486283751	-0.263314877956724	0.123031249077515	-2.14022762453483	0.0323363757228093	0.563681369418203
1700020I14Rik	1541.73218710257	-0.192517022535269	0.0899565022072334	-2.14011236332607	0.0323456871817051	0.563681369418203
AU040320	699.31675150698	-0.17682425854421	0.0826249280237254	-2.1400836620812	0.0323480061894372	0.563681369418203
Dph1	113.867680754739	0.352468971810365	0.164795195564832	2.13883038642168	0.0324494075625374	0.563681369418203
Myef2	1225.52119022597	0.210791217717075	0.0985553343440156	2.13881084286408	0.0324509909674465	0.563681369418203
Pcdh18	229.377245187249	0.239918150244514	0.112221100618617	2.13790587440302	0.0325243833850386	0.563932741627182
Tnfrsf4	18.9161575709208	0.773420460531598	0.361817156534218	2.13760029496681	0.0325491977892825	NA
Cysltr1	14.158497268539	0.904953774706747	0.423700752332478	2.13583235272764	0.0326930810613093	NA
Brinp1	2426.82620620437	-0.125811302544787	0.0589172677659236	-2.13538928934436	0.0327292248359333	0.566284389317143
Cfap69	177.009783782492	0.256061973120845	0.119947271373416	2.13478781291891	0.0327783462210529	0.566284389317143
Kif26a	81.5678529322498	0.375770155507379	0.176065505745143	2.1342633465712	0.0328212298536198	NA
Hcrtr2	42.4338343162307	0.58302466345949	0.273255519827048	2.13362446924587	0.0328735333312924	NA
2810006K23Rik	134.146475519396	0.294452034922112	0.138011583075121	2.13353131933744	0.0328811652665192	0.567037176154694
Syngr1	3219.75692593439	-0.15085165755453	0.0707368486638658	-2.13257531829501	0.0329595798211197	0.567367155517872
Lox	33.457208064123	1.59658786008024	0.748819835123822	2.13213884727858	0.0329954338981186	NA
Lyve1	15.3153398442267	0.802099518169601	0.376284008297924	2.13163328890272	0.0330370049100035	NA
Creg2	1612.28810018403	-0.1453927918756	0.0682156739624721	-2.13136927967003	0.0330587316523939	0.56752792466731
Pawr	28.4885687424858	0.54176665816497	0.254205738288156	2.13121333064027	0.0330715712833845	NA
Creld2	46.9566529327837	0.505006978770544	0.237002872815415	2.13080530531737	0.0331051851121827	NA
Ostc	319.135911259027	0.220880965610671	0.103692360069842	2.13015660422713	0.0331586864254662	0.56752792466731
Ncl	1499.81930956997	-0.1511148805582	0.0709590020159738	-2.12960831275758	0.0332039641904347	0.56752792466731
Prss12	107.281443771858	-0.272650020514008	0.128061137696663	-2.12906136411055	0.0332491837705404	0.56752792466731
Phb	315.834217237617	0.175842498345631	0.0826120402441118	2.12853353852575	0.0332928722872174	0.56752792466731
Mir143hg	8.98080104209366	1.19006282301458	0.559187009480879	2.12820184095367	0.0333203522682874	NA
Ccdc132	773.48217317481	-0.131550116772055	0.0618143242381172	-2.12814939568548	0.0333246989513142	0.56752792466731
Angpt4	2.12763183847422	2.58366073188608	1.21441077293837	2.12750149246016	0.0333784374405539	NA
0610012G03Rik	106.103175782179	0.296542058950573	0.139436337745189	2.12672007703246	0.0334433483377968	NA
Alpk2	15.2220510231927	1.06757429868553	0.502172366630022	2.12591207646452	0.0335105811547223	NA
Wapal	967.59418443258	-0.158406579763715	0.0745361837591973	-2.12523061652145	0.0335673745144522	0.569974542253923
Eif2a	488.948671139916	-0.167865512484913	0.0789959155729621	-2.12498977026058	0.0335874664957906	0.569974542253923
Abcc5	1497.21948137591	0.172678678662525	0.0813405613136749	2.12290984809684	0.0337614070563747	0.571912260064713
Mir344-2	9.31955293839158	1.36049222962998	0.641413259482914	2.12108529020239	0.0339146255979509	NA
Nova2	3574.3951422289	-0.116445880252637	0.0549191961857889	-2.12031290222651	0.0339796663084463	0.573417305362105
Sin3b	925.353467658823	0.205331334961985	0.096846653610353	2.12016964249588	0.0339917415403513	0.573417305362105
Copa	3752.36200310181	0.0921351221923669	0.0434657828265401	2.11971615834121	0.0340299894938539	0.573417305362105
Uchl1	1267.80997214042	-0.186562047042354	0.088100494510557	-2.11760499278468	0.0342085349898791	0.574984330979042
Tcf7	71.4906014006173	0.341159227712171	0.161111403599512	2.11753618980454	0.0342143672412947	NA
9130008F23Rik	6.03666287313587	1.35959637194236	0.642111147134682	2.11738478300733	0.0342272045982263	NA
Bloc1s4	64.1121437299784	0.382585412277962	0.180731469303208	2.11687214049099	0.0342707006850832	NA
Zc3h11a	978.306359495599	0.158082592767953	0.0747007461705026	2.11621169629462	0.034326806894875	0.574984330979042
C2cd2l	1743.35100989297	-0.121696743423321	0.0575328445553035	-2.11525684787478	0.0344080621607266	0.574984330979042
Daam1	1015.63089823983	-0.132451342550374	0.0626441566253802	-2.11434473198274	0.0344858344068402	0.574984330979042
G6b	2.79534878896348	2.06788470131351	0.978342586898964	2.11366113364036	0.0345442203429815	NA
Inpp5k	426.542035429461	0.183971565244971	0.0870444438053108	2.11353599612233	0.0345549174408748	0.574984330979042
Zfp46	547.56336976922	-0.212662545349372	0.100641799922183	-2.11306381159522	0.0345953065549133	0.574984330979042
Gm20172	44.0912135132761	0.686644087498815	0.324955885988542	2.11303785253801	0.0345975281763637	NA
Slc25a30	55.1271177369344	0.416185418810077	0.196969523370627	2.11294321927644	0.0346056280880828	NA
Kcnd1	71.6732265204624	-0.397153791466756	0.187969869288046	-2.11285879471543	0.0346128555771496	NA
Klhdc8a	106.436071323333	-0.329460386060708	0.155933861592654	-2.11282131216219	0.0346160648284801	NA
Cog6	458.370357565126	0.151798211229545	0.0718564937637609	2.11251904008293	0.0346419546153213	0.574984330979042
D7Ertd443e	68.3258630301171	-0.379979158309074	0.179907507140386	-2.11208061491601	0.0346795353872508	NA
Tram1l1	314.709033001658	-0.200533402866023	0.0949554845365429	-2.11186751186393	0.034697814651074	0.574984330979042
5830417I10Rik	240.678399399653	0.219938327361852	0.104154977958003	2.11164489373263	0.0347169188741177	0.574984330979042
Sema6b	1230.10344111679	-0.170875717789352	0.0809237155506755	-2.11156539991479	0.0347237429010434	0.574984330979042
5830418P13Rik	6.63645751664572	1.18607523542153	0.562084136982191	2.11013824689934	0.0348464497379807	NA
Morc3	334.229188627442	0.165163397366184	0.0783023950199535	2.10930198653688	0.0349185234422201	0.576412549094061
Chek1	23.1863510360147	0.625349151460037	0.296479000196299	2.1092527667929	0.0349227694447764	NA
Sar1b	435.664853153601	-0.167916268293448	0.0796127199345707	-2.10916381743331	0.0349304438903516	0.576412549094061
Clic5	101.830659415174	0.377469460291362	0.179014511321752	2.10859699308352	0.0349793826580898	NA
Cdkn2d	77.3914077992442	-0.390636459760643	0.185315950694218	-2.10794838920917	0.0350354539530276	NA
Tcam1	2.68869915754375	-1.75967585459668	0.835425714896099	-2.10632234945693	0.0351763612254535	NA
Fbxl3	1234.64073736111	0.14872120583907	0.070639067009481	2.1053676405311	0.0352593183340749	0.580039824989905
Pdzd2	1506.73154525615	0.146168468103349	0.0694330678353034	2.10517081644821	0.0352764416277582	0.580039824989905
Actr5	54.1804026613375	0.425105902545756	0.201977195347179	2.10472227726027	0.0353154901388303	NA
Pcmt1	837.163038438969	-0.1561038333233	0.0741750823326114	-2.10453198586702	0.0353320674923325	0.580039824989905
Wdfy4	56.6930184718005	-0.416477294903629	0.19818621305671	-2.10144433601169	0.035601979476227	NA
Med8	114.220411020637	0.266278855454666	0.126725569043125	2.10122438167195	0.0356212740824892	0.581851349690561
Rnf2	469.926421080556	-0.144219849391982	0.0686373475711517	-2.10118622725738	0.0356246219321555	0.581851349690561
Moxd1	166.980578355421	0.2257081096304	0.107461146743668	2.10036944951641	0.0356963542938284	0.581851349690561
Pla2g5	27.8758371303283	0.624935593797002	0.297553436767434	2.10024659969043	0.0357071540594575	NA
2500004C02Rik	69.5503242305776	0.405770294268047	0.193215093603682	2.10009625386903	0.0357203747987636	NA
Fmn1	1369.66497154242	-0.13949956459024	0.0664491746583925	-2.09934232151703	0.0357867352211039	0.581851349690561
Pcdhb11	131.136986393374	0.369096755065106	0.175818945848387	2.0993002391414	0.0357904423687435	0.581851349690561
Ahrr	8.00136080530476	-0.981283677367499	0.467620925389997	-2.09845972258215	0.0358645543207467	NA
Pfkm	2455.3682299385	-0.125726603704906	0.0599171068522307	-2.09834236514417	0.0358749126347437	0.581851349690561
2900097C17Rik	10855.6950789456	-0.117524158368786	0.0560214804555788	-2.09784099622241	0.0359191936720475	0.581851349690561
Rab33a	126.607083238689	-0.290086102367836	0.138285537011191	-2.09773276828192	0.0359287585066473	0.581851349690561
Ifi203	14.4390390152426	0.931015235114477	0.444234136553305	2.09577598501992	0.0361020676477058	NA
Senp8	147.136501223654	0.323164970215905	0.154257408058674	2.09497212667404	0.0361734703409138	0.583869337336162
Ptk2	1646.85382142529	0.139565492666311	0.0666199413364607	2.09495069894227	0.0361753753046018	0.583869337336162
Gm14827	51.1978404483553	0.509889516931291	0.243498253885463	2.09401713891194	0.0362584535263475	NA
Pxdn	619.259160012496	0.201444995393507	0.0962179522177757	2.0936321211406	0.0362927638870604	0.584777850442854
Nol7	156.546319309275	-0.268616182911976	0.128388494042249	-2.09221383049779	0.0364193918412007	0.585831931617028
Rcor2	76.7403573625916	-0.369374154086272	0.176557914378661	-2.09208494213451	0.0364309179034192	NA
Rhoc	59.623724882047	-0.338735130040962	0.161993950945373	-2.09103567178993	0.0365248664104847	NA
Abcb1a	150.77789655454	0.317694279875997	0.151951222115053	2.09076488792863	0.0365491450664825	0.585967569500449
Pogz	1701.34998049028	0.10647063176198	0.0509245546460069	2.0907523394577	0.0365502705037894	0.585967569500449
Pgbd5	2837.47231566516	0.111301042740747	0.0533021673421822	2.08811476700809	0.0367874832929163	0.588228665742986
Eif4ebp2	356.840024870221	0.195158777816558	0.09349141422758	2.08745133902345	0.0368473553545793	0.588228665742986
Apof	2.10613276764212	2.55182847491419	1.22277903080579	2.08690892681777	0.0368963678107976	NA
Acvr1b	815.472402178115	-0.131236663069852	0.0629054039600374	-2.08625419770333	0.0369556031899162	0.588228665742986
Lppr5	1173.62906684774	0.144180403720204	0.0691165143019659	2.08604853957606	0.0369742264268893	0.588228665742986
Paxbp1	534.577049245687	0.205320613048953	0.0984383143695726	2.08577944841788	0.0369986058695306	0.588228665742986
B4galt1	83.1008595674208	0.352950934711489	0.169244289671921	2.08545254552271	0.0370282414235253	NA
Glg1	1521.93160577913	-0.143519976767621	0.0688910729437407	-2.08328845284244	0.037224938640821	0.589302060840362
Tigd2	150.528678152083	-0.270156427261742	0.129719619276255	-2.08261810178775	0.037286047880044	0.589302060840362
Hist1h2bh	4.32572672877542	1.44835057365377	0.695488500348277	2.0824939203574	0.0372973776358745	NA
Strip2	960.703719117625	-0.124983947096107	0.0600167830286469	-2.08248327865975	0.0372983486728693	0.589302060840362
S1pr3	143.892689663301	0.247332687288461	0.118776936389606	2.08232923668929	0.037312407153825	0.589302060840362
Fam187b	2.60539896509598	2.38904791447769	1.1477722445436	2.08146513895505	0.0373913517807333	NA
Mansc1	189.566296672711	-0.23143807336062	0.111195644050298	-2.08135916957262	0.0374010430032273	0.589728801620903
Zadh2	276.288078005431	-0.198386976418624	0.0953543412686335	-2.08052379974736	0.0374775149943139	0.589962657912136
Hrh2	88.2573202427415	0.350107643243433	0.16830402573876	2.08020955949602	0.0375063158104617	NA
Tmem42	41.4816079961648	-0.67120667077495	0.322816299645042	-2.07922174782682	0.0375969736344986	NA
Grip1	309.680735263509	0.194043007425538	0.0933509581190252	2.07863969835347	0.0376504793065761	0.590158504278884
Nudt18	178.021604413199	-0.245134011915223	0.117944840072723	-2.07837843320723	0.0376745175122135	0.590158504278884
Rtkn	197.881369205199	-0.221126056779372	0.106393783299323	-2.07837384781464	0.0376749395167065	0.590158504278884
Hmgb1	633.465375321469	-0.175709670787121	0.0846615052639193	-2.07543759397347	0.0379459970220221	0.592752910227438
Aatk	1437.26364819993	-0.197694595170546	0.0952635497861177	-2.07523859455587	0.037964427329372	0.592752910227438
Gm3086	3.12567766152329	1.83615639805731	0.884919376306084	2.07494201982781	0.0379919086902496	NA
Nup88	395.120512602183	-0.180382743625805	0.0870114664726706	-2.07309163881822	0.0381637519983527	0.59489457715999
Zbbx	52.2665827817817	0.355028852035013	0.171332348876398	2.0721647392527	0.038250080531984	NA
Adamts12	16.4261604288588	0.800788962998946	0.386598961343977	2.07136863538142	0.0383243596453361	NA
Kcnq1	6.9813810743796	1.45698200023319	0.703842896180615	2.0700386522894	0.0384487249957359	NA
Dach1	246.50591154475	-0.230899348948412	0.111595297164269	-2.06907777312987	0.0385387891131427	0.597017705275005
Pllp	260.152269436023	-0.231566486583199	0.111962919979046	-2.06824265235792	0.0386172113527988	0.597017705275005
Kcnc4	614.764303347121	-0.162781015767875	0.0787053675286047	-2.06823271244765	0.0386181455787856	0.597017705275005
Fancm	211.971691308642	-0.271549361668711	0.131307679536474	-2.0680386907095	0.0386363850176023	0.597017705275005
Nyap2	413.283103594784	-0.234534999638201	0.113419660124418	-2.067851370573	0.0386540014026971	0.597017705275005
Wasf3	1002.06694058416	-0.123751327029945	0.0598536977173037	-2.06756360508314	0.038681077394074	0.597017705275005
Mbtps1	990.970032793964	-0.129205449696478	0.0625094688277874	-2.06697404600313	0.038736599621333	0.597017705275005
Mx1	3.74593640054651	1.75239829780519	0.84802405585733	2.06644880614095	0.0387861215544258	NA
H60b	12.2210821328618	0.928022110552503	0.449156438234016	2.06614451348239	0.0388148362102341	NA
Pdk4	199.527006358685	0.301285862162309	0.145890216491787	2.06515467183003	0.0389083678380141	0.59870094626629
BC021891	40.2103142655382	-0.512097486090736	0.248007272889149	-2.06484866401328	0.0389373216932064	NA
Zfp703	441.364306458657	-0.218359582217752	0.105818372194653	-2.06353185830603	0.0390621241735032	0.600102071371748
E2f8	10.9098714984301	0.909517059238808	0.440849404691023	2.06310147991752	0.0391029876075054	NA
Ehbp1l1	82.3204473440805	0.393316560010472	0.19073483826128	2.06211179664873	0.0391970935005014	NA
Shank1	11164.2224739521	-0.118785939620418	0.0576355178007871	-2.0609850341068	0.0393044678881515	0.602712732300762
Podxl	421.863694222781	0.220814404164329	0.107169389093296	2.06042421285149	0.0393580041466907	0.602712732300762
Fignl1	15.2055200614114	0.828431500167675	0.402089816802842	2.06031455050224	0.0393684797991097	NA
Defb1	3.67937512069971	1.62612261979597	0.789278493275677	2.06026470206633	0.0393732424246279	NA
Klhl40	44.7958768918432	-0.38947567068765	0.189112581886386	-2.05949105449598	0.0394472210885266	NA
C030016D13Rik	17.4667542031951	0.709213919702557	0.344651740005057	2.05776973501469	0.0396122426122151	NA
Plgrkt	91.8419370703569	0.336023355425655	0.163331819627931	2.05730491579114	0.0396569048037688	NA
Copg2	955.752257822704	-0.138781274531486	0.0674675718535552	-2.05700710309723	0.0396855426168618	0.603425048016529
Atp1b2	7240.41333920001	-0.124031040129302	0.0603030152030645	-2.05679665787257	0.0397057897130306	0.603425048016529
Rtn4rl1	995.036185709273	0.131121087650937	0.0637840585765055	2.05570311104717	0.0398111418764223	0.603425048016529
Nrarp	194.02036963106	-0.254302213706539	0.123707747910873	-2.05566925274362	0.0398144075631864	0.603425048016529
Nxf1	736.663093678507	0.169686273112077	0.08254732005876	2.05562425274725	0.039818748235602	0.603425048016529
Rngtt	381.727925672826	0.197802073870752	0.0962262903096239	2.05559284509765	0.0398217780364044	0.603425048016529
Tspan3	2052.75780945271	-0.121471516135994	0.0591117729509407	-2.05494624965501	0.0398841966212072	0.603425048016529
Rrp1	799.175607858981	-0.134009316551302	0.0652288921104809	-2.05444722753108	0.0399324260682148	0.603425048016529
1700105P06Rik	8.71110210450511	1.17810258777253	0.573533080353862	2.05411444976401	0.0399646158376043	NA
Tpbg	280.340902374304	-0.212837117650556	0.103618844065613	-2.05403871824497	0.0399719444616528	0.603425048016529
Il1rl2	13.7965080773123	0.803179320026501	0.39121622144045	2.05303174052755	0.0400694992428732	NA
Tlr1	4.1968141093365	-1.27100409507209	0.619298471272135	-2.05232881079336	0.0401377178590406	NA
Wdr4	137.058852033475	0.262467979099453	0.127912612823644	2.05193196593774	0.0401762747375676	0.60465183818694
Fam206a	590.677618963689	0.210000264617012	0.102344389201533	2.05189816711385	0.0401795600341546	0.60465183818694
Pex11g	3.97016016799865	-1.75567562287857	0.85577062404339	-2.05157266860045	0.0402112106448478	NA
Cystm1	84.4332607276127	0.345314204945996	0.168445050779697	2.05001098784208	0.0403633585854952	NA
Fcgr2b	48.9720883498525	0.48669865277645	0.23746615255251	2.04954957809757	0.0404084050966172	NA
Gpr146	177.252548930092	-0.23658025884417	0.115450106562806	-2.04919913794508	0.0404426463438568	0.607386620258211
Camk2b	6557.14027063536	-0.117701151593838	0.0574506975466333	-2.04873320290495	0.0404882106075372	0.607386620258211
Zfp276	131.113170430707	0.274322248869499	0.133966801069457	2.04768828306405	0.0405905526563728	0.607968981962667
Ttll3	77.8191469926155	0.506788296694456	0.247548754011447	2.04722620688699	0.0406358794284791	NA
Amacr	90.6343380742612	0.424268960496069	0.20743433044504	2.04531699061492	0.0408236167033906	NA
Shisa4	516.275385950993	-0.22459879589734	0.10981861211372	-2.04517969745202	0.0408371453143098	0.610706746567593
Mis18a	48.8162933181959	-0.460463998800232	0.225190254785041	-2.04477764475099	0.0408767846901361	NA
2900060B14Rik	15.3113430832627	0.777207924818871	0.380109972400436	2.04469227658175	0.0408852055456197	NA
Mir804	3.19560862438355	2.20524527863806	1.07855399805163	2.044631314354	0.040891219858894	NA
Nebl	802.620957688455	0.206636501401548	0.101081476439508	2.04425685773605	0.0409281788449107	0.61080696134746
Msrb1	106.043974597877	-0.3324046304054	0.16265822869206	-2.04357709461289	0.0409953440139285	NA
Cxxc5	1332.0077313594	0.158248071046058	0.0774505862167195	2.04321334125547	0.0410313236352941	0.61080696134746
Ppwd1	129.586633795088	0.306415678942428	0.14997049127033	2.04317313590777	0.0410353020735991	0.61080696134746
Nos3	46.8235431535779	0.537260535536441	0.263018255657664	2.04267393604694	0.0410847266071573	NA
Mapk15	4.94046921667618	1.21298625189595	0.594150632588364	2.04154668086725	0.0411965188832514	NA
Mir1898	33.1886348158012	0.592460779797856	0.290207811217888	2.0415052830988	0.0412006292878138	NA
Ngf	39.5633680022085	0.487687033057546	0.238898628148535	2.04139737777952	0.0412113448923917	NA
Btrc	1408.70638127515	0.117308863177877	0.0574831810652296	2.04075106846923	0.0412755764671207	0.610983552271518
Rhobtb1	80.865008240857	0.321977860912778	0.157778122398713	2.04070029493141	0.0412806260381932	NA
Grina	2983.64271372353	-0.141389316163549	0.0692974346079784	-2.04032540256938	0.0413179263345975	0.610983552271518
Sun2	434.960417306697	-0.19162136573386	0.093957133543186	-2.03945521226213	0.0414046168468294	0.610983552271518
Raver2	328.82213447439	0.199975083433159	0.0980754240669929	2.03899279901722	0.0414507462409675	0.610983552271518
Cbll1	847.858420323591	0.169763547455091	0.0832752130360001	2.03858436701569	0.0414915267671371	0.610983552271518
Gm14005	3.33856338333446	1.68350534343916	0.825984682661562	2.03817985826858	0.0415319490508942	NA
Rhbdd2	578.158676919143	-0.195952723908605	0.09615363136511	-2.0379128809451	0.0415586461758056	0.610983552271518
Pafah1b1	6349.76626183981	-0.110890557984177	0.0544150444235218	-2.0378657990444	0.0415633557656387	0.610983552271518
Nrsn2	1525.23085464659	-0.140472101281284	0.0689494111078331	-2.03732126241938	0.0416178584629145	0.610983552271518
Syt11	9320.31548695106	-0.0940798555753843	0.0462120056164836	-2.03583147539968	0.0417672806447043	0.610983552271518
Rprd2	2254.61207278787	0.103381757892129	0.0508125986029332	2.03456939291748	0.0418942196695166	0.610983552271518
Heatr1	381.623213201932	0.196239184195551	0.0964581155172974	2.03444970019511	0.0419062751806824	0.610983552271518
Cyb5r4	606.535808673432	0.16404998069396	0.0806841367667062	2.03323710543377	0.0420285739670663	0.610983552271518
Fam8a1	364.31492734211	0.202043285439667	0.0993710889205565	2.03322000024768	0.0420303013045057	0.610983552271518
Jakmip2	572.257779048947	-0.174267517270529	0.0857209485875786	-2.03296300544884	0.0420562607095454	0.610983552271518
Pvalb	239.149654622424	-0.234918131050922	0.115563634660435	-2.03280324075295	0.0420724056035129	0.610983552271518
Arhgef15	118.92619265076	-0.287069756267574	0.14124179385157	-2.03247033643069	0.0421060638345258	0.610983552271518
Kcnj15	1.95173711542702	-2.07738951149243	1.02274689048136	-2.03118633830771	0.0422360957193657	NA
Sertm1	281.965895680989	-0.210224199555872	0.103520994628625	-2.03073975776642	0.0422814009725339	0.610983552271518
Cldn11	872.314542957151	-0.188966256787252	0.0930645527910879	-2.03048584149375	0.0423071789118852	0.610983552271518
Chrm3	874.717230016977	-0.133891055124795	0.0659445894979385	-2.030356942763	0.0423202699803076	0.610983552271518
Lsamp	1144.72109141828	-0.115903598168206	0.0570863371935264	-2.03032115679949	0.0423239050418991	0.610983552271518
Stoml3	11.9537448304474	0.78561185716123	0.387001847594621	2.02999510737258	0.0423570366126424	NA
Gm2115	120.338177854253	0.324717113574925	0.160074550558668	2.0285367814037	0.0425054932998877	0.612562012188548
Slc35a3	242.898804074437	0.206642717471211	0.101895325111614	2.02799016780071	0.0425612514998834	0.612562012188548
Tet1	597.245167792741	-0.162100687741957	0.0799582678987663	-2.0273161488089	0.0426300910426497	0.612631533587388
Lrrc8b	1118.6321949261	-0.109758864464371	0.0541591919523146	-2.02659715752425	0.0427036275008783	0.612660898636261
Frmpd4	1558.58341924837	-0.154338341716787	0.0761833238829458	-2.02588091265123	0.0427769896783855	0.612660898636261
1700030F04Rik	2.0016713323499	2.04786581407795	1.01120305074537	2.02517764613986	0.0428491261818982	NA
Stk31	3.42554741565342	1.95681386441208	0.966391497497465	2.02486659855698	0.042881064205485	NA
Cap2	4346.60679020451	0.143797564274327	0.0710421580799876	2.02411593567334	0.0429582243403438	0.612660898636261
Elac1	355.750040352631	-0.190933881048103	0.0943329018921608	-2.02404333184167	0.0429656934601698	0.612660898636261
Zfp426	457.331368661989	0.218758576420022	0.108080710684222	2.02402977400072	0.0429670883448027	0.612660898636261
Kmt2c	3704.87145596124	0.10555292028365	0.0521621829825142	2.02355258634465	0.0430162076986279	0.612660898636261
Pdxdc1	683.718175548262	-0.126699857046646	0.0626986950472437	-2.02077342999208	0.0433032244886982	0.615832335187713
Ago2	2300.83602633128	0.106310336971941	0.0526920393792713	2.01757871254008	0.0436351557426259	0.618013309785706
Mapt	4212.56633304536	-0.140383471723126	0.0696023350997574	-2.01693623528466	0.0437021680475519	0.618013309785706
Uchl5	254.140751848118	-0.253521876027343	0.125712131469244	-2.01668584459064	0.043728308074628	0.618013309785706
Aldoc	3693.48123989397	-0.169641549836102	0.0841354230591506	-2.01629163636388	0.0437694889727485	0.618013309785706
Chid1	405.20099164778	-0.168489726334568	0.0836108324676713	-2.01516623339105	0.0438872342575709	0.618013309785706
Paqr7	610.525912293666	0.173587427023506	0.0861414002339362	2.01514517470218	0.0438894400694482	0.618013309785706
Tnfaip8l3	154.265012624351	0.269718009650332	0.133857585864985	2.01496245362129	0.0439085832885048	0.618013309785706
Hnrnpa1	67.543637171246	0.393426436420374	0.195336092776281	2.0141000612261	0.0439990291114972	NA
Rce1	115.640363946771	0.33405521862778	0.165867570192548	2.01398753378971	0.0440108423346566	0.618542983825255
Flt1	410.493296408797	0.425621939932407	0.211400496942378	2.0133440842782	0.044078443638439	0.618584727365836
S100a6	26.4596103322743	-0.536928974934536	0.266747221700688	-2.01287560376922	0.0441277176873396	NA
Dsg1a	2.50773034585956	2.49638371184228	1.24025230393707	2.01280312394319	0.0441353451539278	NA
Dok6	197.231526655498	-0.241716055904363	0.120100129365993	-2.01262111190369	0.0441545042281428	0.618744890142833
Ssr3	1279.14717868094	-0.12990023187086	0.0646465705577555	-2.00939091973652	0.0444956924454449	0.620131103818618
Itgb1	694.358667366388	0.113163624000593	0.0563306471011392	2.00891752223993	0.0445458813382204	0.620131103818618
Cacnb1	1449.39911160877	0.127301911971861	0.0633715248873765	2.00881882198829	0.0445563514057867	0.620131103818618
Lrrc10b	126.03349424931	-0.27609361579918	0.137449979763478	-2.00868429572909	0.0445706252195425	0.620131103818618
Zfp467	256.432437980535	-0.242672497205142	0.120839785218669	-2.008216886235	0.044620249365117	0.620131103818618
Ovca2	149.181063626554	-0.25951993009658	0.129242321368155	-2.00801043612736	0.0446421826905264	0.620131103818618
Plk1	10.4245560723056	0.876624185181443	0.436638027710787	2.00766797563974	0.0446785858587606	NA
Cyp26b1	120.27249016781	0.306639770594779	0.15278905588651	2.00694852661794	0.0447551440542296	0.620535717944484
Nkain1	370.142238821249	-0.17441112628674	0.0869384172064514	-2.00614563608363	0.0448407120658732	0.620535717944484
Rsrc2	295.584584326738	-0.21277084400175	0.106071961467496	-2.00591033726618	0.0448658151517692	0.620535717944484
Dnajc5	2927.38325218271	-0.109175184776189	0.0544498994203285	-2.00505760228143	0.044956889353284	0.620898106782513
Ecm2	56.9618448913848	0.427269899964616	0.213217379198908	2.0039168550422	0.045078967707436	NA
Nr4a3	1288.74796543745	0.316889662739609	0.158165051957968	2.00353781582433	0.0451195928327377	0.62149444525694
Sox17	30.7317087340157	0.803126076135363	0.400970441084036	2.00295581381033	0.0451820314342153	NA
Mier1	590.903218430189	0.137117637082133	0.0684842501491197	2.00217768002962	0.045265625321549	0.62149444525694
Mrps12	73.9691066319188	0.463582675157609	0.231567478180774	2.00193342691979	0.045291891981651	NA
Ankrd52	1401.36301513606	0.1304139799101	0.065161110609489	2.00140818181679	0.0453484196765856	0.62149444525694
Dcaf5	1073.98287952277	-0.125186656611185	0.0625506050138295	-2.00136603928143	0.0453529576976864	0.62149444525694
Amdhd1	2.94866556893497	1.74832136079317	0.87368186377171	2.00109608919386	0.0453820357260891	NA
Zcchc9	80.9041000485359	0.363148981844115	0.181489077696653	2.00094124920892	0.0453987216089055	NA
Cbl	1150.41951578694	0.11867160972022	0.0593306228811417	2.00017468142812	0.0454814047527159	0.62149444525694
Ntmt1	63.6392111313822	-0.342116513721442	0.171051095593275	-2.00008373249433	0.0454912230568073	NA
Rab3ip	228.097203746601	0.222993378154966	0.111507450995204	1.99980697401608	0.0455211112389165	0.62149444525694
Arsg	118.442330189025	-0.2733662943313	0.136833728687133	-1.99779905842036	0.045738449478467	0.62149444525694
Dvl3	902.683789548058	0.174409091743836	0.0873079247288979	1.99763185627648	0.0457565869246194	0.62149444525694
Filip1	205.305841130807	-0.216497890473222	0.108388409609697	-1.99742658142898	0.0457788626372048	0.62149444525694
Nabp1	90.0470214217236	0.308422359464733	0.154441388477547	1.9970188205707	0.0458231385269909	NA
E430016F16Rik	7.94924551902992	1.25334058585932	0.627677920330072	1.99678934890722	0.0458480711035333	NA
A930002C04Rik	17.5797997090065	-0.629119188984622	0.315077180187019	-1.99671454661108	0.0458562009989464	NA
Sypl	374.234457071963	-0.199225954175015	0.0997961523832052	-1.99632901086218	0.0458981222541307	0.62149444525694
Nin	548.290571984057	0.185976257463169	0.0931670334251627	1.99615948502381	0.0459165658731146	0.62149444525694
Lrrc4c	2606.84487381771	-0.139913994204367	0.0701134557227301	-1.99553698733193	0.0459843442707423	0.62149444525694
Endod1	1000.00784019224	-0.123735839984558	0.0620246717197576	-1.99494550400244	0.0460488238373072	0.62149444525694
Ddhd1	1276.34995970984	0.153604167820941	0.0770024785457084	1.99479511207892	0.0460652306980824	0.62149444525694
Mycbp2	7405.80009298879	-0.0984017788070686	0.0493439735504051	-1.99420054217058	0.0461301429379063	0.62149444525694
Zcchc6	593.28318309199	-0.136399321761897	0.0684097142370709	-1.9938589611588	0.0461674699112337	0.62149444525694
Borg	4.26812718358862	1.70000123306301	0.852640137571644	1.99380859304218	0.0461729761427319	NA
Dtwd2	43.4765739026955	0.45141134523966	0.226411181658507	1.99376789579464	0.0461774255608503	NA
Eef1e1	200.035831764668	0.234042333489471	0.117387748101993	1.99375435063396	0.0461789065293678	0.62149444525694
Arpp21	6709.07232069007	0.0880938174851828	0.044197149414669	1.9932013410789	0.0462394043295805	0.62149444525694
Ntsr2	476.577096778492	-0.149960726615555	0.0752385923987581	-1.99313572774961	0.0462465866830482	0.62149444525694
Adcy4	21.0084124808312	0.695458408224793	0.348955425173867	1.99297204758539	0.0462645080028872	NA
Sppl2a	767.215769379433	0.196705744938137	0.0987151937067252	1.99265926096984	0.0462987712327028	0.62149444525694
Chst12	171.150798696343	-0.213623811623051	0.107242355341095	-1.99197239694708	0.0463740865753881	0.621633589093893
Pdgfrl	5.56378998973345	1.26743085190889	0.636286635860124	1.99191807666303	0.0463800472487027	NA
Casp4	1.94131063634503	-2.1964940504765	1.10270930984117	-1.9919066891644	0.0463812969034594	NA
Gm13154	2.90442120083161	2.34478272743468	1.17741516835141	1.99146638370372	0.0464296374052902	NA
Snrk	1180.48361650992	0.122153964299656	0.0613449206881398	1.99126452409405	0.0464518134562516	0.621804624601096
Ccdc129	23.0081724249471	-0.517492405978598	0.259895151398052	-1.99115836980742	0.0464634790138532	NA
Trim46	822.306005371531	0.143503959514216	0.0721337849709822	1.98941396977774	0.0466555289566536	0.622078213292873
Naip5	14.3956798060308	0.776848564791415	0.390526751173068	1.9892326516888	0.0466755294695968	NA
Zfp384	580.420425713529	0.162712211057223	0.0818052893645744	1.98901822022874	0.046699191905478	0.622078213292873
Gm10190	7.62377534111685	1.06230688399272	0.534121368895525	1.98888669477763	0.0467137106869884	NA
Dmrta1	7.1076252026242	1.17607995887957	0.591548703924645	1.98813715772993	0.0467965228231205	NA
Cln6	116.616881115544	-0.29881316699253	0.150330576857579	-1.98770717999454	0.0468440843808655	0.622078213292873
Imp3	52.4993546600895	-0.389329644754345	0.195895455269947	-1.98743581987567	0.04687412153881	NA
Gid8	955.543881188965	-0.129720943180886	0.0652806221145765	-1.98712786396563	0.0469082291555072	0.622078213292873
Tspan13	1891.93943488648	0.103218183177512	0.0519536328134852	1.98673658775832	0.0469515950180499	0.622078213292873
Zscan22	336.806188122355	0.258965502348485	0.13035424751576	1.98662880024048	0.0469635472310231	0.622078213292873
Sec61a1	937.133627308246	0.147777371752041	0.0743948279357146	1.98639308474156	0.0469896938883803	0.622078213292873
Hs6st3	231.822769038329	-0.250513019734973	0.126115970825184	-1.98637030739131	0.0469922211065455	0.622078213292873
Nfkbie	17.646687399752	0.660892202599462	0.332772328947203	1.98601910408338	0.0470312026870027	NA
Wdr78	174.058739018938	0.251432693301152	0.126661638065625	1.98507375351392	0.0471362664337828	0.622417694067921
Srsf5	826.014920412682	-0.131158443711001	0.0660813672369719	-1.98480220968581	0.0471664815645243	0.622417694067921
Snx20	5.95009083267402	1.22517656321943	0.617318361836089	1.98467539435469	0.0471805980957185	NA
Edrf1	358.016890413626	0.230550248175481	0.116212691117284	1.98386463611625	0.0472709321838403	0.622417694067921
Gng5	98.3400133413754	0.299638546410565	0.151045645956058	1.98376156104318	0.047282427147894	NA
Zfp263	178.192935445214	0.24975452273246	0.12591633098217	1.98349587209483	0.0473120677012899	0.622417694067921
Slc47a2	2.82412310853554	1.96834056052377	0.992415231604546	1.98338406932886	0.0473245452121275	NA
Nipa1	375.599972028441	-0.203840930455607	0.102782888699056	-1.98321853993075	0.0473430238513683	0.622417694067921
Pdia3	1065.12679602007	0.160332937998085	0.0809105452183444	1.98160743529057	0.0475231943599012	0.623206709890079
Ctc1	528.290552533083	-0.157965161580318	0.0797359009756685	-1.98110461721028	0.047579542614295	0.623206709890079
Abat	4431.40448256482	-0.113601852821633	0.0573475452611332	-1.98093662604641	0.047598381039562	0.623206709890079
Olfr691	9.48549779750158	1.00637564127086	0.508149275333388	1.98047245193963	0.0476504658390743	NA
Zc3h4	769.588929485295	-0.158890136008248	0.0802539738196007	-1.97984135172434	0.0477213582003002	0.623963277780155
Mpg	48.9558146843458	-0.352041220387516	0.177830637543572	-1.97964324511437	0.0477436300645273	NA
P4ha2	49.8068289549148	0.44839452548214	0.226651835496766	1.97834058788612	0.0478902972286211	NA
Cytl1	1.58076014132892	2.69426851726562	1.36203104275745	1.97812563200545	0.0479145356330514	NA
Sat2	35.7044668947384	-0.501111482424194	0.253430904145551	-1.97731008423659	0.0480065904983635	NA
Diras2	4541.95497507175	-0.132415574331446	0.0669856577774617	-1.97677501012761	0.0480670676312112	0.626818676610403
Mir544	8.53052556764994	1.00014628393343	0.505949342259983	1.97677158639235	0.0480674548073488	NA
Klf16	309.076824519878	-0.269146113906084	0.136156373821713	-1.97674266985482	0.0480707249641663	0.626818676610403
Col1a2	209.181403912036	0.642903107772256	0.325432675629752	1.97553336194086	0.0482076524655049	0.627748900336528
Sned1	77.2798172192663	0.324133122296703	0.164157770326758	1.97452195928047	0.0483224230318116	NA
Vps51	307.701981773384	-0.216402891230083	0.109632169306809	-1.97389956431924	0.0483931643278833	0.628902598077757
Gnb2l1	1383.36195693012	0.103925458040328	0.0526579117179031	1.97359626787087	0.0484276684550524	0.628902598077757
Zbp1	3.24573052261274	-1.51398308218149	0.767143395955049	-1.97353335786287	0.0484348279173019	NA
Steap3	68.7225194765407	0.355805243493701	0.180322138686518	1.97316450484348	0.0484768230576077	NA
Irf3	83.4238971498955	0.328593224414904	0.166550211121541	1.97293790384397	0.0485026374940001	NA
H2-K1	77.3281453374453	0.362896146291171	0.184051618159677	1.97170853437613	0.0486428888311201	NA
Cav1	150.490990403153	0.263761778635261	0.133776436155445	1.97166097569512	0.0486483213483196	0.628976682606356
Zdbf2	1055.34673242315	0.200455670246358	0.101674943923008	1.97153460343338	0.0486627590323767	0.628976682606356
Ndufs8	305.990109789061	0.176583915576364	0.0895789615257861	1.97126549101077	0.0486935163766285	0.628976682606356
Rbbp7	863.522024685027	0.161573825242554	0.0819655086269267	1.9712416594396	0.0486962409164465	0.628976682606356
Iqck	15.8278563116177	-0.775119911931053	0.39332212243202	-1.9707000133587	0.0487581990235353	NA
Rhot1	1194.35674327687	0.113930492126979	0.0578270149156213	1.97019493904746	0.0488160333578824	0.629145835802958
Slc27a6	1.81599078091653	2.44689182702749	1.24198970018641	1.97013858219616	0.0488224901584907	NA
Clmn	1223.89342497533	-0.170218479827524	0.0864129842007329	-1.96982526875956	0.0488583995315771	0.629145835802958
Rbfox2	3450.59300320847	0.0831203098794522	0.0422162271312083	1.9689184829595	0.0489624527217506	0.629145835802958
F8a	288.855406847842	0.222093581346071	0.112825030421302	1.96847792122677	0.0490130740474034	0.629145835802958
Bpifc	3.88608792318005	1.60804614370845	0.81715424617797	1.96786121008326	0.0490840090303765	NA
Prr14l	1844.77763994932	0.10013199536705	0.0508845821323204	1.96782583586255	0.0490880804343979	0.629145835802958
Zfp763	275.607308270369	-0.214340380117846	0.108929966655595	-1.9676897615835	0.0491037445768268	0.629145835802958
Thap1	92.00936667408	0.263736594033897	0.134054618613359	1.9673816296816	0.0491392305766006	NA
Nle1	53.6176585494296	0.431113613169409	0.219255982205406	1.96625701535262	0.0492689294119853	NA
Scara3	370.314413904717	-0.169221193179082	0.086082416530486	-1.96580440000953	0.0493212093619953	0.630810747305646
Bgn	409.353832023059	0.437677762420162	0.222689038537827	1.96542122276852	0.0493655051438647	0.630810747305646
Hsp90aa1	5555.87770065073	-0.142517808796787	0.072571017017481	-1.96383921094087	0.0495487412696175	0.632308003588679
Slc2a8	96.4526254349389	-0.36889483166875	0.18784751773182	-1.96379934173738	0.0495533664702778	NA
Epsti1	6.80676183840825	1.08253351760413	0.551263191923761	1.96373262982856	0.0495611064858889	NA
Mir1894	26.1604615766946	0.561881043593109	0.286219404466099	1.96311303435635	0.0496330413385416	NA
Sept4	711.000691051077	-0.246946783227981	0.125805695488493	-1.96292212581558	0.0496552234042409	0.632823093478016
Cyp2c44	7.82147786555872	0.895189249060953	0.456263790506795	1.96199932514176	0.0497625628233984	NA
Nphp1	95.6220127948584	0.359478334635987	0.183241385008638	1.96177481751211	0.0497887067759742	NA
Ipo8	900.182882910355	0.115000340404135	0.058623069753122	1.96169086484952	0.0497984860365703	0.633804933319169
Trnp1	728.19992702326	-0.138480089349042	0.0706180962475902	-1.96097171557167	0.0498823224506441	0.634028828917815
Armcx5	319.019161698566	-0.248723937734457	0.126918829037175	-1.9597087336947	0.0500298437711598	0.634263586991837
Tenm2	2314.05696679434	-0.132795817954718	0.067766142458387	-1.95961896512353	0.0500403430059158	0.634263586991837
Cdk18	277.124753953749	-0.172633285177296	0.0881181020647585	-1.9591126128707	0.0500996000173262	0.634263586991837
Tex15	51.8291287019499	0.384595996102082	0.196332016403166	1.95890615880151	0.0501237776449673	NA
Chst11	1076.03548468295	0.174008421644089	0.088849482295272	1.95846297748601	0.0501757111955604	0.634388020941491
AF357426	28.0875929789173	0.567107174066083	0.289762754606173	1.95714309396616	0.0503306470608238	NA
Ruvbl2	167.969493292126	0.270881040277574	0.138485459026125	1.95602514648469	0.0504621918981896	0.634505243241936
Gm9895	3.64642203684985	-1.53704554103453	0.7858722386729	-1.95584659362714	0.0504832282244512	NA
B230217C12Rik	497.026970631751	-0.185838536853519	0.0950260685987007	-1.95565847976225	0.0505053989356605	0.634505243241936
Dmtn	4400.18556644705	0.0927818126063902	0.0474476757934734	1.9554553738363	0.0505293457391965	0.634505243241936
Rho	5.21727754774388	1.27602059594504	0.652599376068555	1.95528932870294	0.0505489300303613	NA
Mir421	2.16302785055174	-1.75155080434609	0.895967369734676	-1.95492700238043	0.0505916869028512	NA
Klhl3	146.526688980469	0.278547323793832	0.142502231855796	1.95468744711104	0.0506199726253298	0.634505243241936
Rmrp	4822.39909137315	0.212230085953349	0.108577820933382	1.95463570855381	0.0506260834454926	0.634505243241936
Gng3	1712.2519007218	-0.167407871709454	0.085650634102562	-1.95454328462988	0.0506370011360481	0.634505243241936
Lyrm4	227.883134837806	-0.208470245862534	0.106665346608799	-1.95443274212674	0.0506500616965763	0.634505243241936
Bambi-ps1	4.60201474470766	-1.17322472494134	0.600554251565168	-1.95356992625341	0.0507521001196925	NA
Hs3st4	499.316357528751	-0.168486922575977	0.0862511794314701	-1.95344485358425	0.0507669057570325	0.634505243241936
Ppapdc1b	209.327122598153	0.205276529300376	0.105114269329518	1.95288927573538	0.0508327167330745	0.634505243241936
Asrgl1	660.619939253666	-0.160757095136066	0.0823270508859019	-1.95266432364814	0.0508593837497832	0.634505243241936
Gm14322	52.8983891935102	0.446380068865282	0.228613225620676	1.95255575285891	0.0508722585002298	NA
Rnf130	2845.37251548301	-0.117029245937496	0.0599473025417905	-1.95220203370974	0.0509142228408533	0.634505243241936
Carf	358.573063657481	-0.183401816218373	0.0940019198919203	-1.95104330240532	0.0510518948715915	0.634656379915033
Opa1	2846.45930630725	-0.0954783716354227	0.0489385769845522	-1.95098381519269	0.0510589711142593	0.634656379915033
Lrpap1	713.344573108115	-0.162390943944222	0.0832826581570887	-1.94987705168966	0.0511907749368719	0.635469399378471
Fahd2a	54.0507376408912	-0.383021293084489	0.196545163611347	-1.94876987073507	0.0513229133814408	NA
Nck1	207.005059322638	-0.251862416776318	0.12926309117575	-1.94844804101024	0.051361376230995	0.63597125636453
Pltp	468.640997559078	0.202718858804545	0.104049074052268	1.94830045967264	0.0513790221935245	0.63597125636453
Gm6537	2.87750572223774	-1.75437474840243	0.900911767054509	-1.94733248311129	0.0514948867771705	NA
Eif4a2	4566.21716090671	-0.0894590335514569	0.0459506877021296	-1.94684863328631	0.0515528844237361	0.63597125636453
Mtdh	1038.1699635324	-0.130681854100414	0.0671362622404424	-1.94651667726733	0.0515927066206077	0.63597125636453
Numbl	630.238571752718	0.163750240951129	0.0841285370153657	1.94642919941922	0.0516032049463905	0.63597125636453
St8sia1	1096.59248234899	-0.180491791136737	0.0927531013461971	-1.94593807125715	0.051662179049691	0.63597125636453
Neu1	250.842325473115	-0.218339363706051	0.112219018987744	-1.94565382655766	0.0516963365846416	0.63597125636453
Fzd6	99.4388006630214	0.392625097138495	0.201934003171514	1.94432384329555	0.0518564111443269	NA
Vash1	480.194122226467	-0.170569021117919	0.0877316222161636	-1.94421369181629	0.0518696873665344	0.636711303261424
Matn2	226.480443431684	0.193726221535788	0.0996665291434841	1.94374403524068	0.0519263255569165	0.636711303261424
Ubap1l	29.3480138865165	0.573363318023717	0.294996703035619	1.94362619013571	0.0519405451930069	NA
Fabp7	238.367568277695	0.282997947926518	0.145612709568345	1.94349757493998	0.0519560681064854	0.636711303261424
Ppp1r14a	54.976826085027	-0.44468975784893	0.228820924281769	-1.94339638844104	0.0519682833043301	NA
Sh2b3	216.96745876529	0.225746744908271	0.116222094334689	1.94237374744065	0.052091871044527	0.636810098345594
Wsb1	490.541032552754	0.177290028838836	0.0912781793083086	1.94230461411819	0.0521002347766284	0.636810098345594
Abcb8	181.60605482766	-0.288249604392969	0.148446065265841	-1.94178002547097	0.0521637359840086	0.636810098345594
Adat1	59.7343405002241	0.342992153152808	0.176724989627704	1.94082429358388	0.0522795932695148	NA
Tmc5	4.57858933575686	-1.39073539705796	0.716939002899336	-1.9398238782292	0.0524010976761729	NA
D930048N14Rik	27.514707778663	0.68059316571878	0.351047167575077	1.93875133766241	0.05253162414613	NA
Pja1	1127.29358270468	0.115875311674771	0.0597744558019741	1.93854231075985	0.0525570940079029	0.640398240932801
Ikbkb	188.055924189442	0.267313191211682	0.137913981082249	1.93826027726849	0.0525914760603052	0.640398240932801
Cdk5rap3	80.3532919811847	-0.340969104701292	0.175970182274797	-1.93765273351159	0.0526656041976737	NA
Tmc6	18.6546378405253	-0.687154536413744	0.354755342482882	-1.93698150281388	0.0527476044874034	NA
Fam135b	1005.49553704431	0.147315775917367	0.0760793646336992	1.93634340437321	0.052825656117467	0.640583423554907
Fbxw10	9.8837904405063	0.828496668544513	0.42803743528825	1.93557058388265	0.0529203160461824	NA
Lyst	2230.65019550818	0.129062632848723	0.0666835194297115	1.93545022746981	0.0529350708074945	0.640583423554907
Os9	976.473695517749	-0.143584306068603	0.0741878235776924	-1.93541607159072	0.0529392586791025	0.640583423554907
Slc9b1	3.44931133578891	2.18950362936633	1.13141969383279	1.93518253332605	0.0529679003561537	NA
Glo1	327.244097046337	-0.218648192701353	0.113039872722308	-1.93425724424232	0.0530815072776186	0.640583423554907
Sipa1l3	986.415719858789	0.129529026936477	0.0669722255160014	1.93407081724541	0.0531044213933323	0.640583423554907
Il12a	9.87524519538339	0.805075711520614	0.416422287757511	1.93331561539622	0.0531973293275773	NA
Mdm2	759.107334483933	0.157964245126967	0.0817101843959128	1.93322590439373	0.0532083749496068	0.640583423554907
Adgrb1	4681.7210161804	0.129705524201655	0.0670942609583079	1.93318358901446	0.0532135856743238	0.640583423554907
Tnks1bp1	736.438155924556	0.148331054359998	0.0767331402587658	1.93307681478672	0.053226735770127	0.640583423554907
Nckap5l	219.407289001379	-0.220923606681269	0.114311525381653	-1.93264507619568	0.0532799354959734	0.640583423554907
Dnajc25	32.0202498371016	0.59823938746579	0.309676126015781	1.93182275677042	0.053381386268911	NA
Eme2	116.39846497073	0.307447807084735	0.159149777377358	1.93181424536805	0.0533824371763371	0.640583423554907
Abcc8	343.524819587186	-0.239542241473247	0.124001212144812	-1.93177338616258	0.0533874823249883	0.640583423554907
C730002L08Rik	93.2134706686215	-0.295052707874779	0.152772015823897	-1.93132692714412	0.0534426354428518	NA
Mrpl42	275.893519162988	0.234661053742113	0.121525266713284	1.93096514073695	0.0534873634633618	0.640583423554907
Slc48a1	993.971217178042	-0.133108248518113	0.0689433349531586	-1.9306905969743	0.0535213264465371	0.640583423554907
Sf3b3	1102.50150979292	0.0913798964101576	0.0473345926770827	1.93050982890151	0.0535436985522856	0.640583423554907
0610040F04Rik	18.582315536179	-0.687733905931081	0.3564162410529	-1.92958071691521	0.0536588099855573	NA
Papss1	587.854169387756	-0.114772244349475	0.0595015370587122	-1.92889545418341	0.0537438422885968	0.641380541066134
Ptcd2	293.298593559611	0.192841866467284	0.0999975253731887	1.9284663870191	0.0537971412629618	0.641380541066134
Stx8	125.626658187716	-0.249436592789303	0.12938001630662	-1.92793755875063	0.0538628933228577	0.641380541066134
Car5b	44.7079817758764	0.397075737435766	0.206015034888903	1.9274114515472	0.0539283736128078	NA
Rfx1	278.611833342047	0.271114497468451	0.14066262298566	1.9274096537791	0.0539285974802629	0.641380541066134
Ehf	4.5213078190295	1.98957738587208	1.0326378741239	1.92669418363147	0.054017753158226	NA
Hmgb2	19.1646268136804	-0.556527686244068	0.288865876051199	-1.92659546309799	0.0540300645066705	NA
Ppm1f	677.111752701744	0.119431045286869	0.0619922147224942	1.92654909687447	0.0540358476046724	0.641380541066134
Ubn2	2920.39869272519	0.118498600436276	0.0615207769551632	1.92615578510393	0.0540849247967951	0.641380541066134
Mras	3408.38929858456	0.143557322103717	0.0745637510171751	1.92529640938597	0.0541922865975561	0.641380541066134
Enox1	344.175213266069	0.20531437787012	0.106642797057967	1.92525312101969	0.0541976993141436	0.641380541066134
C1ra	32.0487867978304	0.628297460304002	0.32645033035511	1.924634169065	0.0542751415507452	NA
Mettl2	137.038401133984	0.260392614667183	0.135299460608207	1.92456506106269	0.0542837939559488	0.641380541066134
Zfp444	303.262710448319	0.163299664609579	0.0848694906721092	1.92412683658586	0.0543386869807077	0.641380541066134
Skap1	12.2224444578946	0.900542053384529	0.468083715428833	1.92389101287043	0.0543682459740212	NA
Ankrd17	4511.39163743764	0.094099928231757	0.048915509258278	1.92372377715422	0.0543892160296029	0.641380541066134
Ier5	399.332475567608	0.250518737714973	0.130247725822209	1.9234020105421	0.0544295820370662	0.641380541066134
Ttc9b	276.226026469156	-0.232270787243867	0.120786363103499	-1.92298850032301	0.0544814940849197	0.641380541066134
Cd48	4.92530284750562	1.2094760626848	0.629307375934416	1.92191623511313	0.0546162986322392	NA
Mir7673	10.1019263427599	0.850646709817735	0.442618442628218	1.92185102989991	0.0546245051584947	NA
Zranb1	516.836774819137	-0.14277963387493	0.074315974005845	-1.92125092599473	0.0547000806786171	0.643162742229784
Oas2	7.09688267283407	1.03887755845861	0.540855860047176	1.92080299983806	0.0547565481510766	NA
Sh3bgrl2	678.069406236797	-0.192221283120049	0.100152275517538	-1.91929022208176	0.0549476147825287	0.645280516666973
Clec4a1	4.25836502431438	1.57760434053357	0.822032955895959	1.91914974846001	0.0549653850323238	NA
Gm14295	91.5034353824058	-0.312434275965056	0.162926360410356	-1.91764104456849	0.0551565419528357	NA
Bmp6	95.1366312065094	0.373990551629403	0.195071734976759	1.91719498303514	0.0552131652017665	NA
Alox12b	59.9803704996555	0.379366309104488	0.197906605606396	1.91689563843557	0.0552511912997232	NA
BC048403	157.744578957107	-0.221494622247919	0.115562952283039	-1.91665769930686	0.0552814325572015	0.646127715448035
Tchh	34.909883107459	0.598355151637191	0.312309150568009	1.9159065642135	0.0553769898150214	NA
Fam46a	127.326876128912	0.379527665767049	0.198093386618499	1.91590275801568	0.0553774743789322	0.646127715448035
Trim12c	28.2254116935852	0.488459427171588	0.255005191641613	1.91548816722945	0.0554302767496787	NA
Gbf1	1661.00290463098	0.125182956424911	0.0653559129470419	1.91540368392294	0.0554410417058567	0.646127715448035
Api5	1538.16060247312	0.137994577915312	0.0720522968443543	1.91520026368353	0.0554669688851132	0.646127715448035
Gdap1l1	351.044303020817	-0.171848435969778	0.0897446187787397	-1.91486061569286	0.0555102816601706	0.646127715448035
Vmn2r29	63.6982030927972	0.412560567631843	0.215467891693245	1.91471947114604	0.0555282890589077	NA
Kin	40.2529590555102	0.425717898595012	0.22234158494048	1.9147020954671	0.0555305062063241	NA
Eif1b	757.137864156659	0.158593497212254	0.0828350427083247	1.91457011461547	0.055547349453082	0.646127715448035
Cenpp	2.98391178573085	-1.50669199356179	0.787026443078977	-1.91441089027118	0.0555676751488358	NA
Hkdc1	42.8384031808961	-0.369679011948373	0.1931261087566	-1.91418454153335	0.0555965802380845	NA
Tmem176a	57.1265200297761	0.339434475830735	0.177352863399203	1.91389340620176	0.0556337770953687	NA
Gadl1	10.2756140948784	0.960797779074487	0.502027187795	1.91383614758893	0.0556410951719335	NA
Pvr	148.504839036753	0.252244076140662	0.131883058986839	1.9126344056505	0.0557948718787016	0.646127715448035
Mog	367.863766352206	-0.168958855525778	0.0883453159858427	-1.91248232733531	0.0558143572601853	0.646127715448035
Rilpl2	36.7088831308482	0.502597895205433	0.262819785089448	1.91232899393163	0.0558340091912037	NA
Slc9a8	331.54523401027	-0.187253526347136	0.0979482942101267	-1.91175893217114	0.0559071215435851	0.646127715448035
Luzp1	1755.40998817645	0.114281939914726	0.0597823239430301	1.91163428212713	0.0559231189538899	0.646127715448035
Kcnt2	1877.61274133088	0.145640921121763	0.076220475264792	1.91078474144648	0.0560322493711767	0.646127715448035
Magee1	1828.72500106504	-0.131131471661555	0.0686390660708192	-1.91044953214046	0.0560753585038174	0.646127715448035
Grwd1	91.2991238430146	0.285598029362309	0.149500501806201	1.91034829924873	0.0560883828496325	NA
L3mbtl2	236.413469620928	-0.209117205519432	0.109469472275977	-1.91027873955799	0.0560973336684875	0.646127715448035
Pars2	73.4713803377781	-0.317511669863	0.166218878280684	-1.91020221738495	0.056107181781335	NA
Abcb10	226.885661946629	0.194131369343891	0.101635726669284	1.91007016632628	0.0561241796365021	0.646127715448035
Ccdc115	55.3227714380712	-0.339646072389706	0.177865633592819	-1.90956547101867	0.0561891844630093	NA
Slco3a1	384.528515164499	0.156329258951814	0.0818681661783408	1.90952437619364	0.0561944802412343	0.646127715448035
Zfp663	2.66757907780468	4.74613442017895	2.48608936235182	1.90907635584312	0.056252242371908	NA
Rassf10	7.6403948397936	1.00240138465893	0.525115056899774	1.90891762002979	0.0562727196353261	NA
Dip2c	2548.6029905484	0.0866557481243903	0.045414764778027	1.90809637676064	0.0563787609324822	0.646127715448035
Entpd1	225.367108314745	0.231204601736446	0.12122132611791	1.90729312358418	0.0564826401693931	0.646127715448035
Map4k3	1345.64727280389	0.117291122456454	0.0614995771648323	1.90718583547475	0.0564965270598133	0.646127715448035
Tubg1	237.39586102242	-0.242048481855579	0.126961421356502	-1.90647268492622	0.0565889063051244	0.646127715448035
Msl3	205.816560620992	0.204171230667785	0.107108721143905	1.90620547502824	0.0566235521844425	0.646127715448035
Atl1	1870.77190899519	0.106441829879768	0.0558493341460804	1.90587464483207	0.0566664713959158	0.646127715448035
Adam23	4045.99716676254	-0.0912158757244308	0.0478625312957263	-1.90578879250742	0.0566776135997227	0.646127715448035
Snhg18	14.3341537306403	0.718009355224612	0.376766772056906	1.90571305241367	0.0566874449178651	NA
Kif5c	10748.3716637494	-0.133245686244393	0.0699415851004832	-1.90509960637812	0.056767124577946	0.646127715448035
Il18bp	132.222563751257	0.343224585296887	0.18017394976388	1.90496231972873	0.0567849693081087	0.646127715448035
Dtna	2122.35030110385	0.0937999852921343	0.0492642953070534	1.90401556964329	0.0569081564690192	0.646127715448035
Apcdd1	169.942645309626	-0.210804156468846	0.110739269366755	-1.90360797641429	0.0569612592193012	0.646127715448035
Hsd17b11	659.062182833844	0.149921194042318	0.0787580479140013	1.90356665779759	0.0569666446617833	0.646127715448035
BC027072	3.24958444296709	-1.32628818372523	0.6967730036211	-1.9034724032541	0.0569789313249494	NA
Rab4b	267.100280354247	-0.238123627591884	0.125117910931491	-1.90319376194085	0.0570152668379754	0.646127715448035
Ppp6c	1198.25758228316	0.195198342580092	0.102585443946287	1.90278791094667	0.057068225290229	0.646127715448035
Mpdz	1046.15371353194	0.129690099275228	0.0681690495750874	1.90247773855752	0.0571087264683014	0.646127715448035
Gm5577	47.4429615435472	0.504250376903303	0.265102447024858	1.90209627471308	0.0571585694057124	NA
4833418N02Rik	19.3134558129207	0.756059548217278	0.397487773557483	1.90209510458802	0.057158722352574	NA
Pfas	314.843548039078	0.170663852656136	0.0897283586589359	1.90200573382649	0.0571704049966258	0.646127715448035
Clic3	3.07690328691721	1.75769279578126	0.924278014030387	1.90169274731171	0.0572113345957773	NA
Mroh4	4.64277833305435	1.54587989974239	0.812922129740852	1.90163343226391	0.0572190940377831	NA
Arid2	1214.46283530088	0.12297268069979	0.0646882939004137	1.90100361727121	0.0573015388179676	0.646127715448035
Adam11	684.376556777972	-0.179824093957525	0.0945969656531182	-1.90094991647966	0.0573085729904513	0.646127715448035
Pm20d2	117.530070966381	-0.240664232443425	0.126605387550447	-1.90090040479147	0.0573150590758941	0.646127715448035
Trim67	106.928483257812	0.285388401565786	0.150186560259023	1.90022596611563	0.0574034720955063	NA
Itga8	116.983277822544	0.265551949356099	0.139770604164388	1.89991272445083	0.0574445738941939	0.646825902048624
Slc2a1	736.593969886692	0.139183705146331	0.0733125745023827	1.89849703261761	0.0576306383031335	0.648158447942763
Cysltr2	3.3493740561965	1.55464409335216	0.819025857776962	1.89816240670576	0.0576746913282252	NA
Inhba	47.2531729297579	0.466975177227637	0.246063308205383	1.89778468246011	0.0577244518182114	NA
Zfp687	410.14941263353	-0.196571011538466	0.10362294345467	-1.89698347668011	0.057830118894542	0.649638577393969
Rprd1b	689.102019304316	0.193839243583335	0.102301221174386	1.89478914677774	0.0581203416381622	0.652133399553166
Brip1	8.17676975467608	1.02873293517992	0.542942446964775	1.8947366169856	0.0581273040499553	NA
Macc1	1.67493498070939	-2.34507583491475	1.23771709784146	-1.89467838733462	0.058135022743196	NA
Itga2b	11.5783460650983	0.860826472056884	0.454594031450374	1.89361586932946	0.0582760155599232	NA
Armc9	282.819104894071	0.210655771978635	0.111335474244714	1.89208132814539	0.0584801456943595	0.655402194895451
Insig1	730.530082464673	-0.169960147303897	0.0898575163513151	-1.89144051833578	0.0585655641085284	0.655591829336521
Cdk2ap1	64.9086700709097	0.372013779218412	0.196734995870993	1.890938506245	0.0586325534814255	NA
Nxpe3	313.159088926355	-0.196335845707442	0.103852598925237	-1.89052414421313	0.0586878946039608	0.656193737446856
Cecr6	769.786190037151	0.150952151681274	0.0798699205364699	1.8899749826638	0.0587613060330334	0.656247911367751
C1rl	3.78414955525486	-1.49900175165795	0.793330945087567	-1.88950369444178	0.0588243682071534	NA
Rps13	417.666919957429	-0.154762536378984	0.0819393486646444	-1.88874501568697	0.0589260035903548	0.657320256833666
Gm2027	9.8611778351976	1.04552485681351	0.553666619410322	1.88836534506458	0.0589769203645771	NA
2410002F23Rik	497.370290043655	-0.154748963508197	0.0819839149922655	-1.88755274156883	0.0590860195393401	0.658326854326495
Rnpc3	477.558541143523	0.224826302268676	0.119141774522679	1.8870484611246	0.0591538078278953	0.658326854326495
Ube2j2	60.3852896071024	0.458063930075246	0.242813733569019	1.88648279214834	0.0592299251206324	NA
L3mbtl3	330.261857170484	0.176129522302966	0.09336659256583	1.8864297974544	0.0592370603312242	0.658463529449989
Bckdk	342.796295919064	-0.194364278540493	0.103059891018136	-1.88593522291121	0.0593036842948376	0.658463529449989
Stox1	80.8833098338587	0.269882209222601	0.143208423362595	1.88454144585668	0.0594917741330867	NA
Brd2	2123.50312686432	-0.104295645384138	0.0553593520835786	-1.88397518140526	0.0595683326352652	0.658559013738746
Dio2	1215.85206854333	0.161858327121969	0.0859501956123795	1.88316415068934	0.0596781256930739	0.658559013738746
Rasa1	919.087437999196	0.154736422060667	0.0821999167698269	1.88244013061417	0.059776281479376	0.658559013738746
Tbc1d5	749.219215344285	-0.119679429349234	0.063578391460893	-1.88239158933187	0.0597828670338229	0.658559013738746
Tgtp2	8.56237361224706	1.20811911385023	0.641846315380995	1.88225605553738	0.0598012579743017	NA
Mafk	72.4732849948155	-0.34033578425016	0.180826264809614	-1.88211477247781	0.059820434042926	NA
Rhou	463.521174513675	-0.176305491231897	0.0936744961885159	-1.88210770706565	0.0598213931511512	0.658559013738746
Cacna2d4	18.4567797474282	-0.618526948354588	0.328661803755691	-1.8819556799316	0.0598420334624026	NA
Bsn	13839.7858232737	0.0993733506029566	0.0528077198615764	1.88179589771044	0.0598637330266182	0.658559013738746
Tspan8	5.84808777263478	1.17448409178507	0.62436961922213	1.88107181327673	0.0599621506643533	NA
Hdx	137.984674070401	-0.239385271484962	0.127265595184485	-1.88098968254497	0.0599733223507612	0.658559013738746
Dmwd	546.183582331604	-0.154923322717099	0.0823734787475011	-1.88074274721339	0.0600069216859781	0.658559013738746
Rpl31-ps12	4.76847896465287	1.52583178027337	0.811544890814796	1.88015696672235	0.0600866885341796	NA
C130060K24Rik	13.4014169420583	0.704170661733492	0.374612487609628	1.87973088197553	0.0601447645255979	NA
Sidt1	654.690145589177	0.172334245784176	0.0916809735919446	1.87971657621356	0.0601467152297076	0.658559013738746
Ythdc2	829.147529254248	0.115288127144748	0.0613411971020454	1.87945675323158	0.0601821532831932	0.658559013738746
Ccdc65	43.5589285406711	-0.360628362261347	0.191914936426766	-1.87910523785084	0.0602301250956538	NA
Ap3m1	517.740823101016	0.142635764399469	0.0759242106103012	1.87865982738471	0.0602909564367917	0.658559013738746
Susd1	164.037433016914	0.203065924277761	0.10814164986987	1.87777719798168	0.0604116508389758	0.658559013738746
Med13	3340.79875034281	0.125825541388382	0.0670117624092158	1.87766351554839	0.060427210794616	0.658559013738746
Gnl1	440.712183042774	-0.171684254881775	0.0914458804132028	-1.87744110621507	0.0604576620384087	0.658559013738746
Magee2	64.1839746398889	-0.3486538197858	0.185751456547685	-1.87699104096282	0.0605193217751199	NA
Rnf167	434.877640614667	-0.163358101992973	0.0870728769521332	-1.87610778133328	0.0606404814219985	0.658559013738746
Fam111a	26.6972224650748	0.482931101787997	0.257523852907231	1.8752868766761	0.0607532677871733	NA
Agt	149.973261450247	-0.314594981864269	0.167794462013296	-1.87488298534752	0.0608088233009088	0.658559013738746
A730017C20Rik	279.908253034623	-0.229047511244012	0.122179782379978	-1.87467604526971	0.0608373043467691	0.658559013738746
Lhfpl2	173.103096598648	0.233903205084297	0.124815154672104	1.8739968371531	0.0609308610527389	0.658559013738746
Zfp36l1	554.540999243052	0.182782191523797	0.097536420757384	1.87398912226292	0.0609319244152352	0.658559013738746
Glipr2	37.5011004310054	0.624770533348448	0.333524866694294	1.8732352389218	0.0610359082072737	NA
Lrriq1	61.7119414359314	-0.326112353207592	0.174129123564736	-1.87281912715969	0.0610933657986461	NA
Tmem57	691.008976521226	-0.115248512157399	0.0615409841795773	-1.87271155464629	0.0611082269245071	0.658559013738746
Egfr	373.008660903964	0.166788224294741	0.0890643078234514	1.87267187463421	0.0611137094678416	0.658559013738746
Sez6	2815.95408813756	-0.138012865120331	0.0736987944684501	-1.87266109460466	0.061115199002964	0.658559013738746
Garnl3	1063.95538955492	0.115794705059028	0.0618441860968955	1.87236201762935	0.0611565360812106	0.658559013738746
Cib2	134.911413673855	0.381626675431122	0.203845897944591	1.87213321081818	0.0611881763651358	0.658559013738746
Prmt8	622.724960241286	-0.182376261005682	0.0974335471046727	-1.87180151421312	0.0612340687165167	0.658559013738746
Rapgef2	2684.6327044135	0.0837696137499039	0.0447548742275042	1.87174280334416	0.0612421947101288	0.658559013738746
Ttc39b	1581.31519168948	0.124473507970593	0.0665187087232735	1.87125562656994	0.0613096578288742	0.658559013738746
Copb1	926.019877533114	0.113466201541542	0.0606426827590987	1.8710617073503	0.0613365284342334	0.658559013738746
2510003B16Rik	3.72601193147952	-1.32523064068555	0.708319845261645	-1.87094947226281	0.0613520848533296	NA
Ranbp2	3377.05184628079	0.109233337258315	0.0584026548251164	1.87034883235032	0.0614353924854544	0.658559013738746
Cpd	2881.86667846562	0.0918124664903237	0.0490957416225426	1.8700698564897	0.0614741177576981	0.658559013738746
Ldah	457.211536001917	0.166571981345214	0.0890795506015473	1.86992390756763	0.0614943853098661	0.658559013738746
Nat8l	2541.91633177222	-0.132153681722264	0.0707005386748569	-1.86920332149126	0.0615945323515479	0.658559013738746
Gm13710	4.90792242202479	1.41744927497426	0.758400352214505	1.86899870343592	0.0616229947667177	NA
Chm	1226.34664247302	-0.172150315747848	0.0921192838829618	-1.86877609650729	0.0616539718028456	0.658559013738746
Def6	10.0244733392703	-0.868454582321864	0.464735675163632	-1.86870651153709	0.061663657596263	NA
Gimap5	3.33153444373519	-1.39724245148129	0.747900009907558	-1.8682209292309	0.0617312826909071	NA
Mllt4	1617.37294599896	0.0975816262336964	0.052269735088844	1.86688580050836	0.0619175371939495	0.658559013738746
Yeats4	244.568900689449	0.193359321556899	0.103580249670712	1.86675859704529	0.061935306702116	0.658559013738746
Kcnj9	514.460004580233	-0.15910277450756	0.0852389859695173	-1.8665493576432	0.0619645452852501	0.658559013738746
Slc3a1	4.90378306742895	1.44324205961816	0.773509019283603	1.86583740284611	0.0620641176093726	NA
Mill2	3.61418049889176	-1.42851837846557	0.765664075219796	-1.86572470186157	0.0620798918353039	NA
Map3k19	123.141050433305	0.292511800884024	0.156784580376824	1.8656924053436	0.0620844128382761	0.658559013738746
Adcy3	628.554212546332	0.170531250128314	0.0914054202241972	1.86565796328093	0.0620892344838256	0.658559013738746
Hic1	39.37022930924	0.454471015341793	0.243714758306194	1.86476608351642	0.0622141992858386	NA
Hal	2.12870886328344	2.38883971950468	1.28107723354245	1.86471171054929	0.0622218244219519	NA
Rcvrn	5.60708935493058	1.33290194224074	0.714860893705734	1.864561278952	0.0622429246215208	NA
Cbfa2t3	439.493449947526	0.213942625470042	0.114745388384788	1.86449868253184	0.0622517064155126	0.658559013738746
Cby1	171.163707981378	-0.255351672057413	0.136987955572539	-1.86404469641273	0.0623154278390595	0.658559013738746
Nrbf2	108.427722100212	0.248299606385952	0.133229175021171	1.86370294904622	0.0623634310361879	0.658559013738746
Stard4	190.107754627448	-0.263492831344918	0.141396612311326	-1.8635017277837	0.0623917096811508	0.658559013738746
C1s1	10.5149406562267	0.90053189617246	0.483268128862537	1.86342082663724	0.0624030821187953	NA
Nfya	300.880751336434	0.181955892527425	0.0976641306577739	1.86307799293294	0.062451293975495	0.658559013738746
Sox11	747.475854761724	0.180187229587395	0.0967686431785286	1.86204150093297	0.0625972406870831	0.658559013738746
Ccl28	42.4111785992923	-0.476164927213678	0.255794769128957	-1.86151158929142	0.0626719655596524	NA
Lama5	108.13099054953	-0.307063241105933	0.165016753240872	-1.86080040405182	0.0627723684311157	0.658559013738746
Rtf1	868.149241612727	-0.150238831791352	0.0807884386646528	-1.85965757322013	0.0629339882023316	0.658559013738746
Prkar1b	6227.34313657559	-0.108402041442463	0.0582918957732522	-1.85964172213806	0.0629362322876522	0.658559013738746
Frmd4a	754.956533476565	0.102797737746281	0.0552860667364137	1.85937875154671	0.0629734714775999	0.658559013738746
Zmym2	2473.30150199602	0.0884367857413691	0.0475659726153807	1.85924476844972	0.0629924517887932	0.658559013738746
Ube4a	1206.3595143054	0.125108253799458	0.0673003647632149	1.85895357684361	0.0630337188767251	0.658559013738746
Brpf3	637.730076028601	-0.167817076217982	0.0902874723956968	-1.85869724520032	0.0630700641727366	0.658559013738746
Zfp81	161.107612974518	-0.206164529693678	0.110946313010906	-1.85823687239983	0.0631353839828979	0.658559013738746
Fzd5	64.7030368552195	0.376362555800888	0.202551689086129	1.85810623203864	0.0631539300194605	NA
Nsa2	189.496664615513	-0.218200892764045	0.11743384431064	-1.85807502125922	0.0631583614470555	0.658559013738746
Zhx3	1069.13209537471	0.108722210880292	0.0585187220860625	1.85790473552031	0.0631825438036136	0.658559013738746
Slc20a2	523.751993619093	-0.125141617416742	0.0673633248216136	-1.85771141415796	0.0632100067343944	0.658559013738746
Pds5a	888.901993687506	0.117360113984118	0.0632074578021445	1.85674472704605	0.0633474808386856	0.658559013738746
Ptprb	544.1359843532	0.220114382481611	0.118550215359077	1.85671853749828	0.0633512087304432	0.658559013738746
Comt	1032.83936591383	0.147296067756584	0.0793342686897317	1.85665123268035	0.0633607899136229	0.658559013738746
Rnf43	31.5254036737333	-0.491574048703427	0.264794564864587	-1.85643556904128	0.0633914987953514	NA
Memo1	189.263772222957	0.202213198822241	0.108929311586196	1.85637085076251	0.063400716590641	0.658559013738746
Med21	187.45247399179	0.289217243801801	0.155827307592101	1.85601130039971	0.0634519473573859	0.658559013738746
Pim3	271.614875816743	-0.211296325693667	0.113896322257467	-1.85516372702557	0.0635728497590899	0.658559013738746
Dpp6	3846.27875294976	-0.0844206540588281	0.0455067176900243	-1.85512509677959	0.0635783647157665	0.658559013738746
Fgf16	12.3828897530617	0.82710222055138	0.44585340365641	1.85509903876112	0.0635820850510235	NA
Runx2	257.349397561607	0.245407062706849	0.132321956702623	1.85462087186612	0.0636503854609201	0.658592258644828
Smc4	64.8923306065485	-0.39557822745531	0.213318946770775	-1.85439799625667	0.0636822412728177	NA
Nipa2	534.724140750726	0.181137465180813	0.097716167885617	1.8537102825486	0.0637806198381974	0.659227119299555
Gsta3	10.7662595450421	-0.919298952835537	0.496280716888529	-1.85237693416572	0.0639717151195546	NA
Mettl17	96.9938421013973	0.379791198598429	0.205096307777938	1.85177004263596	0.0640588511667053	NA
Tspan31	616.381016331185	0.146462083452417	0.0790973919052006	1.85166767101442	0.0640735590970399	0.660948431820701
Loxl4	6.38067604098429	1.14619805465445	0.619016070928187	1.85164506785063	0.0640768069133937	NA
Slc30a1	686.362260870885	-0.160582036286272	0.086762454466347	-1.85082403758596	0.064194871757858	0.660948431820701
Tmem160	66.5750203860122	-0.280589920191342	0.15161149318222	-1.8507166857997	0.0642103223039177	NA
Qtrtd1	193.345653445619	0.228823011090029	0.123644444890598	1.85065338998848	0.0642194335569501	0.660948431820701
Zfp174	182.686436844697	-0.226151175319994	0.122205858338595	-1.85057556482601	0.0642306377319855	0.660948431820701
4931409K22Rik	4.69610890534544	1.49745079602983	0.80949024097212	1.84986886837763	0.0643324518516392	NA
Mdh1	3646.12463331615	-0.116407969034716	0.0629530743495756	-1.84912286234517	0.0644400738327263	0.660948431820701
Gnl3l	2713.85640315068	-0.106651721417292	0.0576850629261208	-1.84886201049801	0.0644777404700111	0.660948431820701
Slit3	790.664315020872	0.156730402713451	0.084787684485632	1.84850433956609	0.0645294171852866	0.660948431820701
Alg11	834.363999201589	0.160190795120769	0.0866702418667517	1.84827908253733	0.0645619801240514	0.660948431820701
Fam210b	255.680686563136	-0.198295819657014	0.107296211156663	-1.84811576773651	0.0645855972333718	0.660948431820701
Rgs2	740.637687554566	0.161276330944535	0.0872822932817997	1.84775542530532	0.0646377319176863	0.660948431820701
1600002K03Rik	7.23044485721539	0.90296391539478	0.488689578134666	1.84772492763485	0.0646421459431218	NA
AU041133	79.2348264801457	-0.381631945920204	0.20668175163912	-1.84647141266036	0.0648237865130382	NA
Ssr1	2095.99757419511	-0.137718715571432	0.0745992402024105	-1.84611418558364	0.0648756275346537	0.662673032160268
Npc1	1485.32327860167	0.118101678019672	0.064014330361865	1.8449256182492	0.0650483594680754	0.663383179693414
Fdft1	719.978435530385	-0.163457105420346	0.0886098977096905	-1.84468224933376	0.0650837744992285	0.663383179693414
Dusp5	93.6830007292724	0.33173362448126	0.179838964732893	1.84461484736619	0.0650935856416758	NA
Ttc22	6.67658062592338	1.12823118929785	0.611662443304435	1.84453239143262	0.0651055897234695	NA
Ifi204	4.65951178672575	1.57805578908796	0.855654401895466	1.84426771555456	0.0651441340474545	NA
Cd151	141.161957518279	0.284050168869381	0.154076021852515	1.84357153990697	0.0652456068588715	0.663971637581159
Zkscan14	53.9997491292357	-0.426847585278083	0.231542298095092	-1.84349723048348	0.0652564457089291	NA
Lfng	120.432188455732	-0.22796093480835	0.123696622340718	-1.8429034721776	0.0653431052620071	0.663971637581159
Chrm2	255.326185332233	0.215602469433655	0.116993482090694	1.84285881213894	0.0653496272700294	0.663971637581159
Ppef2	8.20480759047326	0.878433808440458	0.476774737249139	1.84245040647242	0.0654092944201983	NA
Pnldc1	17.2264857246615	0.624637279374242	0.339088022849281	1.84210953287454	0.0654591296741107	NA
9930014A18Rik	26.2957102002495	-0.518088533403752	0.281282888242762	-1.84187718151065	0.0654931170654981	NA
Crybg3	166.869513971808	0.236525308569407	0.128474354866299	1.84103130010307	0.065616972003721	0.664693610724879
Ptprr	330.558692265169	-0.147799068769517	0.0802990949375966	-1.84060690701903	0.0656791848362997	0.664693610724879
Epn3	15.32053909845	-0.691323253861008	0.37566057485761	-1.84028695085463	0.0657261201433873	NA
Tmem44	450.149257302484	-0.183082298425509	0.0994858945237069	-1.84028398500133	0.0657265553423907	0.664693610724879
Pcif1	509.030576618212	-0.146170183713662	0.0794366157991063	-1.840085736826	0.0657556509769187	0.664693610724879
Cdpf1	18.5072870191743	-0.584285244286334	0.317540001294455	-1.84003666279678	0.0657628549017746	NA
Cx3cr1	597.954545248441	0.145330404794287	0.0789838255288877	1.84000209943153	0.0657679290937687	0.664693610724879
Apip	48.5785559581829	0.381480814564506	0.20740300381351	1.8393215505573	0.0658679051299197	NA
Tmem132d	533.430236321406	-0.159007032622418	0.0864583464447736	-1.83911720685043	0.065897948683165	0.66483016991614
Smim18	34.7863125897165	-0.562461747240365	0.305842163752852	-1.83905888036708	0.0659065261830437	NA
Grm1	1700.4190075386	0.160735275832292	0.0874053042102384	1.83896477776304	0.0659203668634852	0.66483016991614
Bcl2l15	9.27352393154196	1.12982317018847	0.614402561289784	1.83889723346317	0.0659303028056376	NA
Chrnb3	36.8036370718974	-0.42188806901084	0.229457973578809	-1.83862893248266	0.065969782766719	NA
A630023P12Rik	5.40848676916146	1.30272424740752	0.708647974259167	1.83832353259658	0.0660147454662871	NA
Zpbp	18.781760089553	-0.685610477625226	0.373010270120507	-1.83804718675368	0.0660554524261558	NA
Phka2	689.34688278496	0.15612914508056	0.0849548655283879	1.83778932624393	0.0660934550677885	0.665632301810344
Grik5	1568.04273203438	-0.166819554643173	0.0908007922210012	-1.83720373537214	0.0661798244556343	0.665632301810344
Klf10	849.350302427709	0.333287180382783	0.181432980706823	1.83697131075271	0.0662141307663779	0.665632301810344
Tm4sf1	34.7751317041526	0.444783972379175	0.242169568302472	1.83666335740267	0.0662596078256932	NA
Qsox1	118.419764021877	-0.308002262969584	0.167708056508961	-1.83653826405845	0.0662780883528636	0.665632301810344
Myod1	1.75361996838216	-1.92745300842921	1.0499174468942	-1.83581386720535	0.0663851898342384	NA
Cep55	2.70374792752823	1.7941693024892	0.977333360710504	1.83578027172312	0.0663901603559554	NA
Klhdc8b	94.2863248690863	-0.32579261713506	0.177469437309243	-1.83576745424263	0.0663920568097384	NA
Parp9	31.7324008292547	0.466953030608978	0.254417290002361	1.83538245613985	0.0664490413131184	NA
Esrp1	2.61234124109062	2.01409481819845	1.09742922074284	1.83528448134006	0.0664635492297957	NA
Adarb1	3063.21377795831	-0.107179240756521	0.0584192258173874	-1.83465698589626	0.0665565294049164	0.667032333935799
Plin4	28.9940159025051	-0.600713350786206	0.327446668198399	-1.83453798473905	0.0665741746774024	NA
Fam19a4	5.56008410759007	1.11722891967356	0.609039281347951	1.83441192364615	0.0665928709863862	NA
Zfp524	55.363173018196	0.35645449059104	0.194336064805333	1.8342168806809	0.0666218066207065	NA
Rbpms2	23.4869942011264	0.509067904779822	0.277557716992966	1.83409746374562	0.0666395278516661	NA
Cpm	103.484675283307	-0.272922054533134	0.148806251479022	-1.83407653791756	0.0666426336017911	NA
Lyrm9	508.101560453966	-0.167925590702332	0.0915602147495991	-1.8340454001946	0.0666472551921029	0.667032333935799
Smoc1	152.536565511507	-0.22185804997437	0.120982886901973	-1.83379695802872	0.0666841394665486	0.667032333935799
Tmtc1	1782.61395558817	-0.114518147190662	0.0624514319498946	-1.83371531468711	0.0666962640869877	0.667032333935799
2700069I18Rik	8.65076004167202	0.898727948735069	0.490164648832234	1.83352257425376	0.0667248946221995	NA
Cep95	95.245482360866	0.332536684150631	0.181614639663091	1.83100153582064	0.0671003138433688	NA
G530011O06Rik	16.4009219944829	-0.626246776086138	0.342027550447674	-1.83098342594465	0.0671030169435753	NA
Cript	502.065099576993	0.163106831415397	0.0890898358282259	1.83081302035266	0.0671284562615553	0.669940492257458
Satb2	2607.60700419653	0.101567735717972	0.0554996158941874	1.8300619577551	0.0672406746649206	0.669940492257458
Zfp950	498.019963172559	0.237555426743699	0.129813555919404	1.8299739581218	0.0672538330398447	0.669940492257458
Gpc6	316.028514628352	-0.180163845222453	0.0984563399335893	-1.82988566651956	0.0672670372019034	0.669940492257458
Stra13	48.9826515685162	0.38519940382339	0.210532069880236	1.82964716037094	0.067302716876207	NA
Dram1	11.8953881611651	0.682321195334923	0.373021001242912	1.8291763548471	0.0673731934302543	NA
Nol10	219.236750040363	0.177691597654265	0.0971628377399979	1.82880205835236	0.0674292665277579	0.670858118437808
Zswim6	963.328512286633	0.191120292452649	0.104553901856321	1.8279594454092	0.067555638325812	0.671264325313117
Ddx55	91.5345409220403	-0.273117120815493	0.149415048564289	-1.82790905895921	0.0675632012591451	NA
Parvg	56.5920502444231	0.397195773816187	0.217347491174662	1.82746886872044	0.0676293028085087	NA
Apol9b	1.61818326142965	2.68451098694143	1.46906315790751	1.82736254223758	0.067645277392452	NA
Mtr	259.841614906227	0.210871366253927	0.11540421799128	1.8272414121801	0.0676634798609096	0.671264325313117
Dpysl3	690.613013233287	-0.137109557508673	0.0750410178536608	-1.82712816843788	0.0676805008804888	0.671264325313117
Pold4	4.60774446141586	-1.14533304606602	0.627010432614731	-1.82665708015385	0.0677513452756601	NA
Rnaseh2b	46.8805279587459	0.369108900735472	0.202293081983138	1.8246244365699	0.0680577232171101	NA
Cobl	2244.34194725697	0.125857679255786	0.068979991137467	1.82455342745652	0.0680684468982726	0.67441315244655
Ppfia3	816.484172877493	-0.158693451379438	0.087029373543267	-1.82344701470869	0.0682357151238233	0.675242243683692
Ifitm10	73.6420932168998	0.301138365136117	0.165195447505172	1.8229216947803	0.0683152515846116	NA
Nup210l	13.5877731933604	0.889729185525781	0.488138255188892	1.82269915555274	0.0683489682797303	NA
Hyou1	1268.88850730147	0.153182029270973	0.0840437816952702	1.82264560424456	0.0683570838264578	0.675242243683692
Traf3	551.280551568498	0.126595789355518	0.0694838099437416	1.82194657227371	0.0684630927905162	0.675242243683692
Xrn1	568.734047466303	-0.174121290473602	0.0955789547885824	-1.82175344832712	0.0684924040614052	0.675242243683692
Eci1	106.181637560501	0.261729710387673	0.143686710280426	1.82153039676995	0.0685262704131649	NA
Neurl1b	1050.60577422321	-0.10858792892462	0.0596217470752311	-1.8212805603902	0.0685642198975585	0.675242243683692
Trib1	380.349199748841	0.243041396579847	0.13348781449019	1.82070099437959	0.0686523209553862	0.675242243683692
Ggct	22.6669948064381	-0.545106823928529	0.299406868027393	-1.8206223107703	0.0686642889872883	NA
Gm20337	3.90991919030606	1.65272819389668	0.907949924566891	1.82028562278373	0.0687155196882918	NA
Higd2a	352.131267331703	-0.158059410417653	0.0868374825642879	-1.8201749492293	0.0687323667189396	0.675242243683692
Cdo1	171.969514843133	-0.263931247678342	0.145029595735693	-1.81984405554946	0.0687827565040607	0.675242243683692
March2	407.611282539289	-0.146331930408902	0.0804154785073714	-1.8196985595937	0.0688049228044302	0.675242243683692
Rpn1	1069.37702332798	0.103312905035112	0.0567855282275257	1.81935271643793	0.0688576355485616	0.675242243683692
Tmem194	89.0639824693302	0.297797737738565	0.163686628585671	1.81931621606283	0.0688632008003836	NA
Lyz2	53.5049677107624	0.485997559534034	0.267175579178948	1.81901939177055	0.0689084716469512	NA
Lrrc27	52.3359417031282	-0.356163052846807	0.195875729773036	-1.81831130002425	0.0690165666551389	NA
Erf	447.278682163468	-0.205490955483224	0.113019429844865	-1.81819140094132	0.0690348838471921	0.676287485467222
Foxc2	19.7486674745168	0.665173233498206	0.365884213183572	1.81798834038372	0.0690659148721861	NA
Numb	611.101280450734	0.157903909605199	0.0868953266254653	1.81717378525767	0.0691905076146124	0.677118965623165
2810047C21Rik1	2.23507205251164	2.20351698487209	1.21302834719187	1.8165420371034	0.0692872656300675	NA
Spdef	2.07150441436997	1.73751110905152	0.956589143623122	1.8163608908111	0.0693150303358964	NA
Aoc2	33.819537171739	0.556817104898666	0.306620767837313	1.81597974861932	0.0693734787092865	NA
Dhx16	202.851501806789	0.204433680870054	0.11258863284205	1.8157577342364	0.0694075433929085	0.678549129533736
Ccdc108	44.2147285217782	0.415142531653779	0.228741438471899	1.81489866649054	0.069539483523722	NA
Fgfr4	2.14219825788493	-1.72163989644622	0.948662782883375	-1.81480703945553	0.069553568230448	NA
Spry2	432.982544586235	0.162699581851398	0.0896572848763151	1.8146833475478	0.0695725855943022	0.678787197927714
Atp6v0e	180.488449858226	0.208006176560983	0.114624424967245	1.81467585656743	0.0695737374534623	0.678787197927714
Ormdl1	87.910366631558	0.288236530396771	0.158894638916015	1.81401041824401	0.0696761218308098	NA
Fam105a	138.474133420007	-0.236989729057153	0.130665277894463	-1.81371618287581	0.0697214323237642	0.67906278888101
Gstz1	318.149370648935	-0.158899020294835	0.087616679663898	-1.81357044006209	0.0697438848051439	0.67906278888101
Pdpk1	3968.67386059762	0.12342181981911	0.0680764078353	1.81298960599844	0.0698334244574668	0.679207511467018
Gcnt2	752.95587999523	0.154449137724999	0.0852107911355697	1.81255373488167	0.0699006790089868	0.679207511467018
Creb5	100.224880782322	-0.2841057984018	0.15686369481246	-1.81116349924988	0.0701155465044813	NA
Fam13a	229.615583660525	-0.159873127695531	0.0882987763264546	-1.81059278901504	0.0702039092511512	0.681462084627554
4931406H21Rik	18.1327137927553	0.68510123863589	0.378486569641276	1.81010713084276	0.0702791753793008	NA
Hmox1	68.2467882504651	0.347086267067772	0.191777162512917	1.80984149791242	0.070320370529645	NA
Smarca5-ps	5.33729156943366	1.08050435327062	0.597024542694479	1.80981563738421	0.0703243821158456	NA
Slc26a5	9.76599316399085	0.780563195110887	0.431361038650095	1.80953569092282	0.0703678205237981	NA
Dlx6	62.6865078514959	-0.31612051932921	0.174716470650601	-1.80933439275676	0.0703990689273337	NA
Vim	223.724197268882	0.289182869374034	0.159900863727259	1.80851349162997	0.0705266189304235	0.683900982556315
Cmc2	98.0556776948224	0.266360719145568	0.147317142942894	1.80807687295986	0.0705945370691659	NA
Ccl6	15.8587363165492	-0.698852920424622	0.386556665346923	-1.80789256291163	0.0706232234841343	NA
Cecr5	99.930416092325	0.275350717617082	0.15231270795477	1.80779871433215	0.0706378339534546	NA
Ccdc134	56.810367017417	0.432930161540695	0.239503750786669	1.80761328421247	0.0706667092447945	NA
Zdhhc13	375.163040014887	0.179834968524592	0.099502923444967	1.80733351642733	0.0707102931758469	0.684611930001261
Sdha	2180.72355643872	-0.0908074994919136	0.0502497419297584	-1.80712369864205	0.0707429943340557	0.684611930001261
Slco6c1	8.34445442670076	1.01820498303152	0.563463891429546	1.80704566613535	0.0707551592566794	NA
Atxn2l	1571.62646446667	0.141636484263454	0.0784489483376233	1.80546058634067	0.0710026377629502	0.686430551544643
Mrps33	79.7069644739735	-0.305047184724336	0.168964094357965	-1.80539650085697	0.0710126583372531	NA
1110032F04Rik	123.871160414688	-0.254901036653028	0.141263821701618	-1.80443254035303	0.0711635256676798	0.68729172973296
Adam21	8.77135110493188	1.05941829280627	0.587330138643584	1.80378670036064	0.071264751573324	NA
Prss22	6.36378088382133	-0.961554448776334	0.533094672328228	-1.80372173778601	0.0712749400295368	NA
Nrp1	494.951068070869	0.175064821037551	0.0970779980204786	1.80334189628242	0.0713345366711227	0.688248841208988
Tubb6	20.4050584438092	0.653991793331215	0.362814821235799	1.80254982721937	0.0714589426703976	NA
Sgtb	2302.22676120421	-0.0943521960798253	0.0523607200165609	-1.80196521457274	0.0715508786148831	0.688656509228778
Steap4	7.91737390874638	1.01568116255107	0.563811516576425	1.80145515423042	0.0716311696453479	NA
Ptpn2	419.24228122127	0.198269685742542	0.110067633276763	1.80134413578238	0.0716486553679055	0.688656509228778
Fam204a	71.8141019110924	-0.348728944488876	0.19362504375273	-1.80105288928545	0.071694544145559	NA
Slc50a1	112.16078235312	0.241187720692287	0.133946264281234	1.80063043927742	0.0717611481318337	0.688656509228778
Dcaf13	194.986053993154	-0.178396649543883	0.0990819799671001	-1.80049540393843	0.0717824486573858	0.688656509228778
Kdm3a	774.786083439045	0.119739245660732	0.0665073962295518	1.80038991824983	0.0717990916131741	0.688656509228778
Hipk1	4168.47200232223	0.107800392090417	0.0598781201799787	1.80033026698895	0.0718085044624721	0.688656509228778
St3gal5	1209.44989677425	-0.109822983468081	0.0610206868962332	-1.79976642437403	0.0718975276450857	0.688820057148263
Hrh1	145.840969568028	0.228484431942231	0.127034065664954	1.79860756834192	0.072080779317457	0.689820591002238
Naglu	88.7586938168252	-0.348618554480036	0.193834802214221	-1.79853437307276	0.0720923666290283	NA
Kcnj13	42.4273232169528	0.475242672396169	0.264287364591428	1.79820428846784	0.0721446402326458	NA
Ppp1r7	1129.20960194578	-0.147571448469285	0.0820664317427031	-1.79819501513061	0.0721461092459764	0.689820591002238
Gm13749	13.1027578730261	-0.730379611134448	0.406303149771693	-1.79762232103014	0.072236878680665	NA
Cmpk1	458.215941691992	-0.153808276982686	0.085573331449247	-1.79738563846738	0.0722744191006837	0.690357749713217
Aldh16a1	30.170698050904	0.531048645600665	0.295524497663118	1.79696996289638	0.0723403884162575	NA
Ralgps1	1979.20276525243	0.112175123157175	0.062440190359063	1.79652115908217	0.0724116706566445	0.690678313055353
Nfil3	93.6183345549596	0.398061279781961	0.221577904641611	1.79648453859062	0.0724174895224656	NA
Cnn2	47.7365346366557	0.447308252921919	0.249002747018872	1.79639886819408	0.0724311037390766	NA
Cbs	154.453133454654	-0.21460902950319	0.119475118222413	-1.79626547097177	0.0724523065831757	0.690678313055353
Mthfd2	32.087186703648	-0.451990595206283	0.251630313046154	-1.7962485907784	0.0724549899705209	NA
Pbx4	36.0602307872593	-0.424936368373131	0.236656825944813	-1.79558044301762	0.0725612685293434	NA
Syn3	1021.73800786167	-0.152680611639018	0.0850502588399752	-1.79518103438452	0.0726248611667493	0.691276705956527
Ebi3	5.04130841291524	-1.20749112112268	0.672767553022436	-1.79481176774649	0.0726836952656118	NA
Pabpc1l	3.41193075010983	1.37434861592471	0.765782464574794	1.79469846790998	0.072701754793514	NA
Card10	36.6916472047789	0.476471510054895	0.265548505069775	1.79429181847473	0.0727666032901938	NA
Flna	496.649712133559	0.232328520951376	0.129495624202458	1.79410325547484	0.0727966895450397	0.691276705956527
Ankmy1	4.56585325129537	-1.16995225717543	0.652332779638593	-1.79348990836182	0.0728946228437983	NA
Bsdc1	378.172204030674	-0.205364269077382	0.114536735292753	-1.79299915046886	0.0729730599112642	0.691276705956527
Casr	22.8495489495034	0.508790927537633	0.283801042335597	1.79277328705504	0.0730091825076545	NA
Rnf111	1383.7168971118	0.127720592457691	0.0712516351148224	1.79252858200192	0.0730483349806189	0.691276705956527
Rnmt	666.086003426336	-0.116002394193931	0.0647164505800713	-1.79247151464844	0.0730574681488369	0.691276705956527
Ahnak	925.746075840227	0.202357111973386	0.112893393582607	1.79246194619277	0.0730589995942099	0.691276705956527
Akap1	451.253870879042	-0.179706217605671	0.100260354674681	-1.79239559034846	0.0730696206671736	0.691276705956527
Gpr3	92.1276049937822	0.336053984627872	0.187565980253715	1.79165744328103	0.0731878554416705	NA
Ankef1	21.8021123246115	-0.483471788319545	0.269848011060277	-1.79164480931286	0.0731898804844804	NA
Gng11	50.1812467851398	0.418770021359675	0.233739490876741	1.7916100518098	0.0731954518472514	NA
2610100L16Rik	322.84474613262	0.177792386830236	0.0992716395988717	1.79096857419343	0.0732983381245734	0.691276705956527
BC030867	9.3904711849431	0.93432021015304	0.521737286462174	1.79078673193655	0.0733275252253407	NA
Ercc3	389.49970368166	-0.160933734002274	0.0898701794124297	-1.7907356484037	0.0733357262410962	0.691276705956527
Rae1	328.283890036008	-0.194370451136685	0.108604417527096	-1.78971035950899	0.0735004861377546	0.691276705956527
Tex264	346.559028281479	-0.164899578964169	0.0921539802379764	-1.7893918259237	0.0735517348257559	0.691276705956527
Rps3a1	1832.08335774273	-0.11707596416186	0.0654294077027099	-1.78934776077777	0.0735588267424894	0.691276705956527
Pakap	15.9748913799423	-0.635504995573598	0.355161905186533	-1.7893388516424	0.0735602606612808	NA
Gpr75	196.20927685323	0.18839000779367	0.105301739071859	1.78904934955644	0.0736068682507779	0.691276705956527
Rian	6212.31629884152	0.114756872578298	0.0641449102829295	1.78902538131443	0.0736107280339328	0.691276705956527
Krt8	2.40426320120533	1.66575950004058	0.931547713481447	1.78816337148763	0.0737496539015531	NA
Suv420h1	705.717660848842	0.118201187301916	0.0661365445583458	1.78722955804923	0.0739003938378161	0.691276705956527
Hirip3	135.486026961813	-0.243319598689555	0.136159152314661	-1.7870234541946	0.0739336978630385	0.691276705956527
Drosha	2421.62302310973	0.0871356346639563	0.0487620133196759	1.78695727948535	0.0739443935408467	0.691276705956527
4930429B21Rik	232.250862970083	-0.195156180745991	0.109222168964375	-1.7867817733014	0.073972766358912	0.691276705956527
Klhdc9	28.6128082664537	-0.420517612732804	0.235387551581625	-1.7864904490796	0.0740198822893369	NA
Chchd2	229.350159401169	-0.181853327796935	0.10179805250609	-1.78641264071389	0.0740324704034007	0.691276705956527
Elovl5	952.397247923405	0.129327553926795	0.072414460682177	1.78593547073983	0.074109706935331	0.691276705956527
Gfpt2	99.9350475394308	-0.247577174623169	0.138626800938697	-1.78592575855986	0.0741112796690576	NA
Brd3	980.221848842838	0.114736920253585	0.0642611758363981	1.78547807070466	0.0741838052426919	0.691276705956527
Rasgef1b	922.930872282195	-0.155554607133413	0.08712460420724	-1.78542684410251	0.0741921076655193	0.691276705956527
Cenpv	265.182793153459	0.411429209768888	0.230441778157992	1.78539331304244	0.0741975425390377	0.691276705956527
Aimp2	309.002467135286	0.154279580105935	0.0864273130102183	1.78507898409031	0.0742485062922694	0.691276705956527
Fggy	47.6478907461778	-0.367196630833976	0.205935352111371	-1.78306748729278	0.0745753181868729	NA
Rab38	2.75610047985187	-1.50878659872788	0.846267126425871	-1.78287274976649	0.0746070198790958	NA
A530072M11Rik	5.91465815079421	1.18497314371764	0.664720673343604	1.78266329187134	0.0746411302163847	NA
Slc6a3	13.1518976936921	0.651481403511792	0.365517071961122	1.78235560931908	0.0746912595963267	NA
Ttll11	531.334141159124	0.165634222948126	0.092931085603405	1.78233388615507	0.0746947998960975	0.694756005641934
2310010G23Rik	2.58495752154564	1.75661313941145	0.986060556536842	1.78144549821654	0.0748397010476672	NA
Sept10	56.5835038900351	0.361453978928439	0.202932536031794	1.78115341185018	0.0748873921246274	NA
Pask	47.8181824443418	0.503141184979651	0.282658955647097	1.7800291656346	0.0750711877029001	NA
Tmem236	3.59216228614244	-1.26582183839096	0.71124643263048	-1.77972328621661	0.0751212575980083	NA
Med15	718.006437878903	0.156209937618447	0.0877854248318881	1.77945186137214	0.075165710398925	0.698016786661093
Mir6982	5.57741861746938	-1.21492557628294	0.682766995818922	-1.77941462273779	0.0751718108584245	NA
Zfp874a	220.785518686974	-0.195027505909446	0.109611549104858	-1.77926055695898	0.0751970543197943	0.698016786661093
Zfp940	109.193216306535	-0.262929481566662	0.147808588864648	-1.77885117222405	0.0752641650647005	0.698016786661093
Ddx31	71.0893811968458	0.377725180230631	0.212349073174424	1.77879363721247	0.075273600739843	NA
Id1	29.4370127289793	0.470043447730236	0.264286986677549	1.7785342125215	0.0753161580834086	NA
Hecw1	2954.82989090679	0.109161826750009	0.0614047379301359	1.77774273500213	0.0754461174665426	0.699026902490105
Slc29a3	393.460224742363	0.215035781627534	0.121016182221372	1.77691757978427	0.0755818015103906	0.699606791350046
Zfp688	51.6632991544382	-0.331329440276688	0.186478260777458	-1.77677247146837	0.0756056829123773	NA
Kcnj8	28.3477906672987	0.446675194534976	0.25146698980913	1.77627765327773	0.0756871646098553	NA
Cyp27b1	7.91876367694797	1.20094959261858	0.676279196969436	1.7758192149046	0.0757627195834977	NA
Foxq1	39.1097687286173	0.36503180536222	0.205624212483491	1.77523746329984	0.0758586863353795	NA
Twf2	241.068786425211	0.18889870089789	0.106447483587997	1.77457178442112	0.0759686195306222	0.7014560253721
Rpl6	1164.00568671293	-0.108419580115433	0.0611102919667781	-1.77416236489876	0.0760362974357314	0.7014560253721
Slc25a18	251.758773973335	-0.198048768582292	0.111649558747128	-1.77384282396357	0.07608915238959	0.7014560253721
Fastkd5	206.621236380637	0.218245634047849	0.123040589488745	1.77376941182335	0.0761012996528207	0.7014560253721
Vps4a	940.543281730664	-0.0976607784697218	0.0550670934114215	-1.77348707584893	0.0761480315914337	0.7014560253721
Gm715	22.9609425943791	-0.461804064583078	0.26051481587437	-1.77265950511535	0.0762851450631984	NA
Smurf2	621.041711373478	0.157541597708785	0.0888737572503485	1.77264473319166	0.0762875943312133	0.701662340227183
Banf1	177.812493062043	0.217646583426281	0.122793017040899	1.77246710498031	0.0763170511102808	0.701662340227183
Pex11a	38.193085449112	0.547827340626481	0.309107307697332	1.77228854506053	0.0763466717469401	NA
Prkcq	102.270313542174	-0.264387701807624	0.149230764390142	-1.77167022422012	0.0764493151313768	NA
Ifi35	14.8019787658755	0.751970258525433	0.424465641617512	1.77156920324552	0.0764660956500012	NA
Gmnc	15.897265841927	0.657225838535641	0.371045710384858	1.77127998017805	0.076514154887419	NA
Efcab9	4.93850652245323	-1.11900137890572	0.631852481596282	-1.77098517691776	0.0765631667111321	NA
Chrna4	581.540581997753	-0.128763385318033	0.0727137100276774	-1.77082678450901	0.0765895104387869	0.703491558934385
Kbtbd2	1075.05019511899	0.121522190833896	0.0686594205298403	1.76992741704077	0.0767392328343186	0.704190985098048
Chka	296.070574370854	0.187338560113852	0.105897769950724	1.76905104046123	0.0768853572665236	0.704856086588024
Oscp1	279.234954702656	-0.178028571180353	0.100675874633752	-1.76833399091891	0.0770050846100538	0.705098551866575
Cdk5	671.069881948647	-0.12594946551634	0.0712441802136163	-1.76785619735811	0.077084947181029	0.705098551866575
Gramd1b	1511.62145488341	0.109202366640844	0.0617869862357709	1.76740076339283	0.0771611351968516	0.705098551866575
Cops8	577.980375012138	-0.121555769654579	0.0687994166207039	-1.76681395897184	0.0772593901875272	0.705098551866575
Ccdc34	69.0538531462689	-0.307779028652793	0.17422126352491	-1.76659853352968	0.0772954867646688	NA
Snora5c	9.32951096772264	0.885866887929064	0.501501176110129	1.76643032983542	0.0773236804419233	NA
Phldb2	116.469331748622	0.225526755830298	0.127678164733843	1.76636902872492	0.0773339575889278	0.705098551866575
Tuba8	165.760543798206	-0.227196335422174	0.128631998460628	-1.7662505297367	0.0773538271298614	0.705098551866575
Nkrf	742.149613287804	0.120224663483972	0.0681170579424992	1.76497146405617	0.0775685617302483	0.705842177613987
Ppp1r3e	24.0610272266876	-0.576891925943593	0.326861002761315	-1.76494571414155	0.0775728897086372	NA
Gadd45b	60.2384595100089	-0.295639484997237	0.167510844621161	-1.76489758418835	0.077580979792883	NA
Tiam1	2010.46101976005	-0.120060427161606	0.0680278785177413	-1.76487095846	0.0775854555627832	0.705842177613987
Rpia	65.9428383006194	-0.289275314965865	0.164016191613328	-1.76369974281465	0.0777825444577366	NA
Slitrk4	962.959582526889	-0.130380168636921	0.07393747654871	-1.76338407425938	0.0778357339791995	0.705842177613987
Fam65a	1816.62208068936	0.110226869588733	0.0625270048471111	1.76286821763262	0.0779227185398594	0.705842177613987
Map1lc3a	817.279451517822	0.175929531605099	0.0997997265457543	1.76282578814925	0.077929876588108	0.705842177613987
Cdk16	3184.55198680718	-0.0766876738054351	0.0435103785558161	-1.76251451609547	0.0779824059834427	0.705842177613987
Gm10635	79.0443038922585	0.28231779322147	0.16023210934246	1.76193020475115	0.0780810905747803	NA
Atad2	175.455369163274	-0.237455637701407	0.134834088574728	-1.76109498874837	0.0782223270721473	0.705842177613987
Tppp	5859.73978475441	-0.0886381350961726	0.0503339881374248	-1.76099964211394	0.0782384635733111	0.705842177613987
Ccdc47	747.826230405717	-0.155295546674175	0.0881936455749003	-1.76084734520115	0.078264243982333	0.705842177613987
Fhod1	20.5183274417194	0.54650037635871	0.310364804713832	1.76083231106892	0.0782667892944855	NA
Pgbd1	22.2238661142696	0.583547399273363	0.331411404001651	1.76079456599042	0.0782731799174938	NA
Fam109a	29.2053173858302	-0.520186707966025	0.295523320451173	-1.76022219556772	0.0783701400773051	NA
Irf8	48.9352059193794	0.386692551191039	0.219693630953638	1.76014456819935	0.0783832977613907	NA
Ovgp1	34.5694451058959	-0.463292578895061	0.263218135872619	-1.76010888216025	0.0783893470770636	NA
Gjb6	393.61508530481	0.214365268156147	0.121792661330074	1.76008361928466	0.0783936297408327	0.705842177613987
Ptar1	328.255298460177	0.153169990832769	0.0870421205007471	1.75972264866243	0.0784548437281544	0.705842177613987
Cx3cl1	8142.88667234032	0.113006196390302	0.0642231955127637	1.759585387928	0.0784781308338793	0.705842177613987
Wwp2	338.88047016137	0.150391075840916	0.0854805053374302	1.7593610993203	0.0785161948453166	0.705842177613987
Asphd1	82.8569170838042	0.252192937901203	0.143398349500803	1.75868787039137	0.0786305387427269	NA
Trak1	2444.7674002464	0.102014103831077	0.0580213974501812	1.75821521566537	0.0787108972454771	0.705842177613987
Tubb2b	329.141457112942	0.147036786456146	0.0836305614581451	1.75817050480684	0.0787185022306266	0.705842177613987
Tnfrsf21	1085.51082886068	0.115640353721661	0.0657875496870997	1.75778478255645	0.0787841355519724	0.705842177613987
Ttc1	173.667513888119	-0.238796520624283	0.135871495043087	-1.75751742886584	0.0788296537596482	0.705842177613987
Deaf1	340.107098169035	-0.171958393315092	0.0978422876703294	-1.7575058536498	0.0788316249770586	0.705842177613987
1700112E06Rik	3.46820252565191	-1.57568135922473	0.896635846078097	-1.75732585989819	0.0788622824221735	NA
Pxylp1	212.944524911929	-0.194161782853723	0.110539171479818	-1.75649754068559	0.0790034909824277	0.705842177613987
Csf2ra	253.422482946175	0.244588840059522	0.139252685235343	1.75643894870794	0.0790134872930527	0.705842177613987
Zfp180	353.110842366415	0.179282634155377	0.10207316907738	1.75641293178097	0.0790179263411852	0.705842177613987
As3mt	78.6467345737654	0.338923450616564	0.193070784829863	1.75543622985336	0.0791847195341367	NA
Map2k6	157.849235968329	-0.21703005693204	0.123661742028992	-1.75502991766975	0.0792541904980137	0.705842177613987
B930041F14Rik	284.190894580776	-0.207885608260451	0.118484073244417	-1.75454474654674	0.0793372096258373	0.705842177613987
Rabepk	135.952067822609	0.250687724962211	0.142892527264998	1.75437953096948	0.0793654963080739	0.705842177613987
Chst8	113.766260759832	0.318704965884953	0.18176392222777	1.75340057575112	0.0795332722600039	0.705842177613987
Cptp	203.157266961642	-0.188546637131891	0.107544172312911	-1.75320180607552	0.0795673731288428	0.705842177613987
Slc44a5	151.415356423569	0.227048351453881	0.12951780760859	1.75302806344618	0.0795971900997569	0.705842177613987
Zfp715	271.374493573827	0.220290431848938	0.125665727030648	1.75298736619899	0.0796041757010812	0.705842177613987
Lrrc57	256.929870147889	0.194498876046551	0.110975637363847	1.75262679869873	0.0796660881643295	0.705842177613987
Irf1	35.0442365821707	-0.405853273249111	0.231571017684664	-1.75260823788308	0.0796692762710549	NA
Mad2l1bp	39.5035467747534	-0.407026306118384	0.232304344795069	-1.75212524103864	0.0797522749086444	NA
Itih3	202.478942960439	-0.271331908724269	0.154877081625311	-1.75191775230304	0.0797879515453539	0.705842177613987
Exosc9	220.230617609932	-0.163153659319918	0.0931435653211078	-1.75163639868685	0.0798363495938146	0.705842177613987
Lcmt1	232.457301183532	0.186897544484846	0.10670447829396	1.75154358535883	0.0798523204432207	0.705842177613987
Glra3	140.73384928956	0.216644731000095	0.123694772325388	1.75144613573641	0.0798690918771234	0.705842177613987
Pop5	86.9784814565869	-0.251605335770733	0.143715795072492	-1.75071456581247	0.0799950891548896	NA
Zbed5	71.433093037694	-0.31175174276563	0.178152274064975	-1.74991727948378	0.0801325885695155	NA
Usp45	1231.54087199163	0.137923049664759	0.0788367784104067	1.74947597359652	0.0802087783834636	0.706993775574988
Wdr63	4.87449905101112	1.16386161628209	0.665270385811791	1.74945652339822	0.0802121377412987	NA
Hspa9	1485.96340576622	-0.105754499171437	0.0604588749239321	-1.74919727342752	0.0802569252415601	0.706993775574988
Zdhhc7	152.843282755027	-0.237984842260191	0.136062096672312	-1.7490899235027	0.0802754767445278	0.706993775574988
Rps18	237.598992894521	-0.26754280528257	0.152985130890126	-1.74881574258821	0.0803228746864339	0.706993775574988
Plekhs1	6.69889003972404	1.19954735680285	0.686059401871864	1.74845990526472	0.0803844225541248	NA
Gatb	161.542821537297	0.23360206773393	0.133643997132346	1.74794283878382	0.0804739259088628	0.706993775574988
Rundc1	268.11803177884	0.230238232317403	0.131745770186429	1.74759487148317	0.0805342040287697	0.706993775574988
Osbp2	1322.0211431744	-0.129271075494503	0.073997084151633	-1.74697526229011	0.0806416292590432	0.706993775574988
Pycrl	121.333687013328	0.24764507117534	0.141797393739076	1.74647124777933	0.0807290989778884	0.706993775574988
Hivep3	1823.04633948433	0.148930818973233	0.0852802946463825	1.74636848513222	0.0807469424798329	0.706993775574988
Arid5b	831.31305911221	0.113026515156522	0.0647386624161298	1.74588894700984	0.0808302508741371	0.706993775574988
Adam32	20.9080869940039	0.616591682651255	0.353204017425167	1.74570970949359	0.0808614070608405	NA
Pgm5	105.297514605295	0.232706559712758	0.13331502689883	1.74553885729142	0.0808911147363884	NA
Tnfsf12	77.8650257487918	0.269514171423482	0.154415839575916	1.74537905025591	0.0809189099054052	NA
Rbp3	3.1719534712039	-1.37876371782885	0.790157864418701	-1.74492184399527	0.0809984744241357	NA
Abca9	231.568426381265	0.215201438686294	0.123334529444554	1.74485960789301	0.0810093098623503	0.706993775574988
E030003E18Rik	63.3120911663417	-0.316841667429105	0.181593090432763	-1.744789224491	0.081021565180711	NA
Map3k13	726.261730577631	0.157220777243703	0.0901199560766738	1.74457227997248	0.0810593495245837	0.706993775574988
Ddc	36.5407113940838	-0.448614593355486	0.257388180320747	-1.74294947342353	0.0813424410454475	NA
Ppm1k	1474.45283408335	-0.148313450752054	0.0851399762075424	-1.74199544513046	0.0815092412835204	0.706993775574988
Eml2	469.936516149166	-0.150677194406738	0.0865037454050057	-1.74185746179284	0.0815333889488157	0.706993775574988
A330033J07Rik	7.42672186218692	-1.1603050106085	0.666297470193933	-1.74142190615069	0.0816096511046307	NA
Klf6	666.908478770476	-0.155750412764745	0.0894565296414559	-1.74107371914601	0.0816706573590456	0.706993775574988
Aig1	189.792181466631	0.204751049501512	0.117623828579777	1.74072763974556	0.081731330996775	0.706993775574988
1110032A03Rik	201.478801762003	-0.215541907372965	0.123828656805907	-1.74064641362307	0.0817455766224075	0.706993775574988
Acyp2	85.0893007525511	-0.278301502455124	0.159887189706273	-1.7406116335298	0.081751677051668	NA
Junb	634.416224773895	-0.226265227480544	0.130012752940931	-1.74033102416763	0.08180090945262	0.706993775574988
Ece1	781.231489133729	0.113902927764196	0.0654505258665328	1.74029049050679	0.0818080229971152	0.706993775574988
Samd4b	1416.26045044372	0.095273032348179	0.0547859503027894	1.7390048328381	0.0820339128410805	0.706993775574988
Dzank1	3635.32453323877	-0.107856994525418	0.0620224431959204	-1.73899944871106	0.0820348598939243	0.706993775574988
Hyal2	87.6224515565833	0.321957987247435	0.185147943124974	1.73892284090952	0.0820483359520062	NA
Csrnp3	3623.93638553673	-0.0970687849035587	0.0558319404645415	-1.73858877366454	0.0821071226193344	0.706993775574988
Clec1a	16.6289312413674	-0.571296338079659	0.32860823924122	-1.73853321328407	0.0821169030336747	NA
Srsf1	1376.79465916289	0.0945072313223753	0.0543646301604022	1.73839555320312	0.0821411397068879	0.706993775574988
Pelp1	398.406420788301	0.168365301399204	0.0968672491727668	1.73810346465932	0.0821925845365822	0.706993775574988
Dap3	441.30804448582	0.153743750100266	0.0884697409234275	1.73781169126894	0.0822439999409674	0.706993775574988
AU022252	167.117908916356	0.214660684137524	0.123567037914172	1.73720020938451	0.0823518379888442	0.706993775574988
Kansl3	440.402109906894	0.164430854445172	0.0946637191430688	1.73699972844571	0.0823872188020591	0.706993775574988
Thra	2826.31729867928	-0.109564919760505	0.0630827687455152	-1.73684386306037	0.0824147343908	0.706993775574988
E330013P04Rik	2.62579400142658	1.81074138009885	1.04282273086925	1.73638464764716	0.0824958449813498	NA
Mtus2	778.25209425427	-0.102985283664576	0.0593303114842573	-1.73579543218649	0.0826000120758284	0.706993775574988
Glp2r	27.0983169980183	-0.522843799697481	0.301244848304203	-1.73561075862616	0.0826326823546544	NA
Tha1	11.9445222205051	-0.65607174940545	0.378077264408027	-1.73528485092245	0.0826903636724024	NA
Ociad2	596.226694466459	0.117549219810084	0.0677503037145382	1.73503605689165	0.082734418860404	0.706993775574988
Slc16a9	35.7886854387237	0.456546261172785	0.26315761099062	1.73487766306352	0.0827624763473679	NA
Dcps	96.2782321038989	0.253909940405823	0.146390634128648	1.73446847824081	0.0828349940186208	NA
Mbnl1	3179.98158094027	0.131636178570092	0.0759061775072481	1.73419585721495	0.0828833377840378	0.706993775574988
Htr5a	522.852589516033	-0.143229573502485	0.0826298649424949	-1.73338748165889	0.0830268210870498	0.706993775574988
Asah2	374.442895380866	-0.183588440563071	0.105929853254061	-1.73311332852274	0.0830755278072115	0.706993775574988
Lactb2	173.428319251564	-0.200113589513579	0.115467331781161	-1.73307537661685	0.0830822722599716	0.706993775574988
Rpl17	1020.39335950779	-0.171322183608864	0.0988551516218524	-1.73306277718553	0.0830845114094895	0.706993775574988
Igfbp7	188.042374787955	0.244079691742138	0.140844439187783	1.73297357815253	0.0831003651084294	0.706993775574988
Ipo9	2396.8879467489	0.108403236840464	0.0625557354593198	1.7329064400651	0.0831122994443268	0.706993775574988
Ppp1r9b	7112.86989097769	-0.113818487407652	0.065683583681278	-1.73283004715368	0.0831258805886294	0.706993775574988
Fbxl21	117.291676660346	-0.227157405231943	0.131143550142743	-1.73212792382617	0.0832507884104328	0.706993775574988
Scn1b	2115.12471072144	-0.0960201429649741	0.0554371291075687	-1.73205475302769	0.0832638142475937	0.706993775574988
Tfdp1	521.103131454988	0.122077851515708	0.070489671974388	1.73185444188283	0.0832994820064989	0.706993775574988
Slc35a5	729.953075853941	0.127580055361364	0.0736681693661788	1.73182062835317	0.0833055041245405	0.706993775574988
Spint1	22.3666608045461	-0.555792061784282	0.320954706165778	-1.7316837893544	0.0833298784620101	NA
Nadsyn1	24.9877326387562	0.707066144597932	0.408377325978775	1.73140402176658	0.0833797298191463	NA
Ctsl	349.548832248789	-0.218785536216003	0.12640272396426	-1.73086092889789	0.0834765716640094	0.706993775574988
Rnf208	858.605596901563	-0.140036353182597	0.0809082311317251	-1.730804779981	0.0834865890767626	0.706993775574988
Gli2	125.799005959559	0.270587122098901	0.156369550027192	1.73043359178207	0.0835528364943474	0.706993775574988
Acsf2	308.424331327489	-0.152500435865071	0.0881400284742043	-1.73020633763129	0.0835934164426192	0.706993775574988
Col1a1	200.566324400353	0.638113006474658	0.368903284201108	1.72975691408264	0.0836737153657122	0.706993775574988
Angpt1	90.0570109775302	0.297888069432847	0.172225153888796	1.72964321823275	0.0836940394050357	NA
Rtn3	14652.3621199472	-0.111253301679319	0.0643363668750966	-1.72924439291555	0.0837653642156426	0.706993775574988
Atp6v1g1	351.584749897951	-0.198796218725659	0.114989827734512	-1.72881569302495	0.0838420865867636	0.706993775574988
Sema3g	19.778459029744	-0.517756794611199	0.299495589797111	-1.72876266712957	0.0838515803304203	NA
9330188P03Rik	7.24153068275132	0.941608805375096	0.544739776461935	1.72854791601746	0.0838900382187154	NA
Rpl14-ps1	27.7790884677006	0.527104353437811	0.304945978462589	1.72851714948088	0.0838955490964766	NA
Stk36	53.7383344047455	0.363386073880331	0.210296072757375	1.72797365692882	0.0839929473800219	NA
Mrgpre	133.827675072659	-0.289784163707818	0.167745320764059	-1.72752457348966	0.0840734958299055	0.706993775574988
Acad12	13.932072971765	0.718678182185158	0.416073770079307	1.72728548124572	0.0841164053632257	NA
E2f5	145.542347511082	0.233617779173886	0.135256746083542	1.72721720681933	0.0841286617272091	0.706993775574988
Srr	1566.01229485502	-0.108856364653965	0.0630368534477315	-1.72686862843219	0.0841912597172661	0.706993775574988
4930430F08Rik	137.333515976145	-0.19334164428105	0.111999671168784	-1.7262697493967	0.0842988949169177	0.706993775574988
Pfn1	1861.93268830374	0.183660518052111	0.106396663750773	1.72618681430015	0.0843138094325165	0.706993775574988
4933431E20Rik	1223.20487506223	-0.0920016161717694	0.0533158578225436	-1.72559572197051	0.0844201695395563	0.706993775574988
Eef2k	518.310739895227	-0.148390121515283	0.0860085097382347	-1.72529581045998	0.0844741765885488	0.706993775574988
Slco4a1	21.0120121261646	-0.618157414367268	0.35829294146835	-1.72528493537703	0.0844761354617617	NA
Irf2	305.914010443797	0.190644875097486	0.110519207104413	1.72499314908561	0.0845287071617782	0.706993775574988
Gyg	321.347062350601	0.185192419437964	0.107374917601947	1.72472699932118	0.0845766829604749	0.706993775574988
1600020E01Rik	27.3247811772075	0.51645869649575	0.299528010080534	1.72424173738172	0.0846642123244079	NA
Snx27	1669.98668278318	0.0791677345638827	0.0459205980632744	1.72401357784576	0.0847053920346485	0.706993775574988
Naa40	249.160295862914	0.211077481534109	0.122473795803787	1.72345014824455	0.0848071528691215	0.706993775574988
Adcyap1	218.318785549427	0.196785500934863	0.114183543600974	1.72341385394861	0.0848137113585642	0.706993775574988
Dsc2	6.64772625618885	1.06812652156502	0.619781542567914	1.72339195055648	0.0848176695665027	NA
Prex1	1901.82209956202	0.0850094855072484	0.0493327203306549	1.72318665862065	0.0848547755664606	0.706993775574988
S100a7a	4.34028167247638	1.44711528737884	0.839798120922486	1.72317042789908	0.0848577097884603	NA
Stard3	238.453340283244	0.203561533925573	0.118145128347128	1.72297865154016	0.0848923857123979	0.706993775574988
Serinc5	1074.16028102024	-0.0995106258730867	0.0577585020567328	-1.72287407618957	0.0849112992679597	0.706993775574988
Slc15a4	166.559514542387	0.217426457040048	0.126201238599291	1.72285517522068	0.0849147180712435	0.706993775574988
Nt5c3	371.850811818501	-0.142673986006069	0.082822387408119	-1.72265000407466	0.0849518365489758	0.706993775574988
Atp6v0a2	835.433723481509	0.150061066732918	0.0871198929305475	1.72246615193326	0.0849851092522484	0.706993775574988
Dnajb6	555.037790614733	-0.140904482675585	0.0818288409262095	-1.72194156828701	0.0850801038947418	0.706993775574988
Tet3	1707.78513396499	0.129835057953725	0.075404303512152	1.72185209472561	0.0850963148534517	0.706993775574988
Ppil6	37.1406623385492	0.504690141726261	0.293245198058068	1.72105168326174	0.0852414457865684	NA
Esr1	104.752477431379	0.42334439936614	0.246023316980514	1.72074909224832	0.0852963638152332	NA
Pcdh1	3157.64693056831	0.131326845039787	0.0763355064410774	1.72039004078865	0.0853615661032887	0.707969720289689
Cd83	107.477744411283	-0.243235636478477	0.141384077649181	-1.72038917339774	0.0853617236667329	0.707969720289689
Rbm4b	106.962016484423	0.243541462318588	0.141596765008591	1.7199648756369	0.0854388264700268	NA
Ccdc181	53.1176784844518	-0.369950314470973	0.215137179662232	-1.71960195374784	0.0855048207974924	NA
Bcl6	479.841501909873	0.125523513078349	0.0729959984619685	1.71959443973833	0.0855061875928987	0.708494622465311
4833412C05Rik	9.00664551694442	0.990863947747521	0.576279851802433	1.71941452516237	0.0855389192585427	NA
Kcnj3	2963.62356070391	-0.116554631672159	0.0677947925451609	-1.71922690956709	0.0855730627489186	0.708494622465311
Gm20219	22.7566559388202	0.616593920879527	0.358682199549203	1.71905358463417	0.085604615321105	NA
Hace1	798.553930667683	0.141683934595968	0.0824633551520289	1.71814419065002	0.0857703181625726	0.709514014808974
Pold1	40.2925337271367	-0.441849673328407	0.257314607192131	-1.7171573668124	0.0859504228301628	NA
9430041J12Rik	60.8365074084243	-0.317224266508779	0.184740794623746	-1.71713165548983	0.0859551194706972	NA
Fkbp5	211.421981807914	-0.213577350881379	0.124398045879625	-1.71688670325296	0.0859998748493645	0.709712381014879
Abca14	3.06315282154493	1.64018063317402	0.955375980943948	1.71679073567817	0.0860174142782472	NA
Eml5	1366.75657961017	0.156758541839085	0.0913298818055321	1.7163992631992	0.0860889913417382	0.709712381014879
Ptpn5	1369.33964024694	0.144066708442451	0.0839483623104583	1.71613482952368	0.0861373677775352	0.709712381014879
Dmp1	44.544554516346	-0.4817045079649	0.280695873579164	-1.71610826273528	0.0861422292139187	NA
Simc1	496.59366762269	0.1297597386616	0.0756232061778967	1.71587195544648	0.0861854806593788	0.709712381014879
Pecam1	118.320926866397	0.313388118768365	0.182697498490073	1.71533885990997	0.0862831178394301	0.709712381014879
Fnbp1	909.615946792522	-0.132955167956887	0.0775424200482759	-1.71461205201118	0.0864163776235546	0.709712381014879
Patl1	566.748123236513	0.166084333570279	0.0968697777884093	1.71451135082661	0.0864348542278141	0.709712381014879
Als2	505.758680877366	0.158667750231345	0.0925441919362146	1.71450792223358	0.0864354833605506	0.709712381014879
Atp10a	149.467155908476	0.251512433179789	0.146708780664122	1.71436523459087	0.0864616692365844	0.709712381014879
Acp5	2.13808137968444	1.78760354025769	1.04297539735198	1.71394602863717	0.086538638505122	NA
Plscr3	114.695067734209	-0.270805399942579	0.158076252651276	-1.71313145017418	0.0866883592639416	0.709938452037296
Slc16a7	466.37989823756	0.151141526506222	0.0882311582587621	1.71301759479296	0.086709302705512	0.709938452037296
Ttc7b	1939.62335149304	-0.0907903367788864	0.0530006456667942	-1.71300435375202	0.0867117386304043	0.709938452037296
Rnf214	872.995296333381	-0.0981653738088753	0.0573243797790469	-1.71245418070369	0.0868130015969448	0.710069268665615
Rgs9	1073.14500503316	0.171996287119443	0.100491472903791	1.71155106149265	0.0869794335918558	0.710069268665615
Cr1l	149.200726591723	0.251533068468561	0.146972835181623	1.71142557165566	0.0870025799463512	0.710069268665615
Fam13b	722.432991909695	0.141877097550843	0.0829140186210047	1.71113522068391	0.087056153674186	0.710069268665615
Top1	546.271032739334	0.163583178003331	0.0956257481965809	1.71066037221531	0.0871438270937851	0.710069268665615
Prdm10	233.645427593597	0.231351995932745	0.135258472162831	1.71044365822965	0.0871838636522562	0.710069268665615
Srm	247.188593538784	0.167275455993565	0.0978160790875216	1.71010183145753	0.0872470441908644	0.710069268665615
Ccdc130	80.3338096281146	-0.280863166855276	0.164262356761321	-1.70984498452911	0.0872945420397214	NA
Slc16a4	11.9249157259433	-0.641554747898686	0.375369288616195	-1.70912956215408	0.087426952735237	NA
Bre	476.947165070675	-0.12848958666651	0.0751876797653331	-1.70891809758643	0.0874661217063862	0.711115133368687
Tmem170	46.1877702465907	0.349776395136573	0.204683453713579	1.70886502445884	0.0874759545108739	NA
Klhl23	726.515761904713	-0.131628903662405	0.0770388161674007	-1.70860496319651	0.0875241486896158	0.711115133368687
Rnf148	4.68287888409937	1.257063980804	0.735926613778733	1.70813768284503	0.0876107982357359	NA
Son	4863.71379417498	0.0793475344567714	0.0464611464136243	1.70782558291552	0.0876687106314172	0.711178561085725
Fgf17	4.88523828074992	1.0451309034942	0.61218989442983	1.70720051572821	0.0877847892160422	NA
Uaca	40.0532240855475	0.500787382237942	0.293390104172575	1.70689936407458	0.0878407590505702	NA
Taf6	365.742208117468	0.159251585939724	0.0933055599573963	1.70677488042984	0.0878639030723179	0.711178561085725
Grem1	19.9563458296589	-0.664754720261965	0.389490179520299	-1.70673037528362	0.0878721786705211	NA
Bcl2l11	128.507061763161	0.275436290395404	0.161384958653277	1.7067036029495	0.0878771572084148	0.711178561085725
Cuedc2	409.953459829217	-0.14185732388461	0.0831235643588803	-1.70658374648313	0.0878994483028396	0.711178561085725
Nrf1	121.587318500003	0.229446819673902	0.134458397464242	1.70645213687692	0.0879239305174061	0.711178561085725
Dpyd	142.287586304077	0.19435092362134	0.113911130543591	1.70616271380931	0.0879777887708179	0.711178561085725
Rps6ka4	189.276872944269	-0.226306343006342	0.132719404700304	-1.70514887041099	0.0881666630532172	0.711932647977374
Spopl	267.526177730714	-0.183594755817744	0.107688815952995	-1.70486372417615	0.0882198433289275	0.711932647977374
Cbx6	2595.49819309484	-0.091535098288304	0.0537109846461373	-1.70421560675833	0.0883408145682037	0.712308286632079
Gdpd3	7.97707780246592	0.994567801914446	0.583716986989515	1.70385276440878	0.0884085975288968	NA
Rpl8	377.025304350395	-0.182300994244783	0.106999214658041	-1.70376011475785	0.0884259122252535	0.712394281067257
Slc1a4	824.934379616819	-0.106756753745674	0.0626805148268769	-1.70318884649456	0.0885327332675746	0.712654995882217
Aox4	21.47938855053	-0.54179633788706	0.318198759191451	-1.70269783346665	0.0886246305371151	NA
3010001F23Rik	5.79856359438192	0.9956104852926	0.584802564248138	1.70247284495516	0.0886667647291564	NA
Tssk6	1.92457142272758	2.28163557238907	1.34069400448327	1.70183171160556	0.0887869200155626	NA
Fut11	308.412194855028	0.164941916554959	0.0969272218813208	1.70170890440785	0.0888099503718705	0.713053142835379
Cdc26	73.7146449778191	-0.304797889230887	0.179140748715204	-1.70144364929194	0.088859710787665	NA
Rnf152	465.869482865668	-0.21112257309948	0.124089392090598	-1.70137486808977	0.0888726174339986	0.713053142835379
4933432I09Rik	20.4066357231111	0.644020806087115	0.37869666027283	1.70062446714775	0.0890135267324784	NA
Tnfaip3	101.581240421011	0.292810505009094	0.172247372476707	1.69994178023639	0.0891418770891353	NA
Cmc1	45.6970777970862	-0.330678983341558	0.194526296335726	-1.69991918609735	0.0891461275072657	NA
3110052M02Rik	256.106297995104	0.184565671750572	0.108588418009525	1.6996810077331	0.0891909436449026	0.713053142835379
Eno2	8102.35499381015	-0.0762323481844586	0.0448620794212973	-1.69926024758159	0.0892701590995415	0.713053142835379
Il6st	1106.66494595577	0.0982802415696647	0.0578464747659673	1.69898411212235	0.0893221772186349	0.713053142835379
Prkaa1	671.370524179849	-0.140176494033722	0.0825070352327041	-1.69896413849275	0.0893259407774061	0.713053142835379
Ndufv1	531.172965610956	-0.141623340112536	0.0833773668160504	-1.69858254728755	0.0893978671588276	0.713053142835379
Igsf6	6.83664340138372	0.921298549535699	0.54240634974472	1.6985393883558	0.0894060051499288	NA
1700101E01Rik	2.11322763398317	2.0608527051878	1.21344107651383	1.69835416410046	0.0894409375653308	NA
B3glct	406.286026549971	-0.151347070809189	0.089126589762982	-1.69811356197598	0.0894863303951255	0.713053142835379
Lonrf1	359.678601300965	0.134009847102764	0.078924547055222	1.69794889046369	0.0895174085849642	0.713053142835379
Ltv1	100.078815456628	0.245627158953562	0.144679447608962	1.69773359667118	0.0895580537455841	NA
Fkrp	396.060486620231	-0.141200858817396	0.083173579158663	-1.69766481430406	0.0895710422510546	0.713053142835379
Med13l	3060.52469727192	0.0833068574935199	0.0490734303928586	1.69759596642429	0.089584044646511	0.713053142835379
Tspan2	865.996211333179	-0.168663267889767	0.0993723469139616	-1.69728574525667	0.0896426509003923	0.713053142835379
Pdgfra	677.801903952308	-0.147834028798779	0.0871112012948448	-1.6970725532576	0.0896829445259755	0.713053142835379
Psg16	65.0152339486046	-0.372365232418288	0.219439460167537	-1.69689276547616	0.0897169360343639	NA
Fgfr1	585.091710544836	0.13701213556314	0.0807598684524512	1.6965373791292	0.0897841575344391	0.713053142835379
Ascc3	872.311692133379	0.124165633300644	0.0731937770928912	1.69639603573216	0.0898109039742597	0.713053142835379
Aamdc	28.1018259279492	-0.459063606258771	0.270653581306641	-1.69612980564506	0.0898613001668744	NA
Wac	3670.39871584161	0.13054982069437	0.0769855723857577	1.69576995596284	0.0899294543170012	0.713053142835379
Parp3	25.9889946488539	0.537439643106447	0.316929961627028	1.69576786097277	0.0899298512218778	NA
Scaf8	979.616876345352	0.0980800824666258	0.0578531462894475	1.69532840920902	0.0900131384223664	0.713053142835379
Klhl5	410.401419808696	0.165924441525962	0.0978840675235402	1.69511183713385	0.0900542071283867	0.713053142835379
Hsf2	361.295413724261	0.154162833870179	0.090954163058307	1.69495082672963	0.0900847494106301	0.713053142835379
Ccdc101	96.8071341500326	0.277673322304585	0.163881204202654	1.69435734656438	0.0901973994742513	NA
Nmbr	48.5704044779453	0.374438545527416	0.220999061014815	1.69429925995167	0.0902084311380759	NA
Eif4e2	324.042413804575	0.139701749703781	0.0824543637282299	1.69429176804079	0.0902098540620523	0.713053142835379
Gpr34	117.080918647316	-0.27189303085777	0.160487019116829	-1.69417459651264	0.0902321105714763	0.713053142835379
Hnmt	162.051395546752	-0.254967059331065	0.150514542499627	-1.69396959985907	0.090271059924768	0.713053142835379
Angpt2	11.0572382746169	0.746601629776297	0.440855712083812	1.69352831167209	0.0903549505648782	NA
Tmem14a	168.967031820139	-0.202303074704558	0.119477978692945	-1.6932247843301	0.0904126887235224	0.713053142835379
Fndc3b	709.803680063084	0.141360431713564	0.0834871892012706	1.69319907719941	0.090417580197761	0.713053142835379
Ets2	1166.84520091506	0.115706326078885	0.0683531495604267	1.69277241536027	0.0904987952048621	0.713053142835379
Fkbp4	545.226342391125	0.143575477914455	0.0848391261843556	1.69232622224874	0.0905837907553851	0.713053142835379
Zfand5	1773.14427614195	-0.119986474938837	0.0709095778916004	-1.69210533339038	0.0906258917431809	0.713053142835379
Tef	2260.78427659316	-0.110673711004983	0.0654145080541783	-1.69188325796655	0.0906682347540128	0.713053142835379
Pkp1	4.72073955179476	-0.948344602049532	0.560600006364063	-1.69165999158705	0.0907108208843586	NA
Cdk8	494.553195616183	0.131850672590483	0.0779604899496652	1.69124992256477	0.0907890799139601	0.713417310227021
Slc37a1	57.5434907125279	-0.310773698196528	0.183774119190369	-1.69106346185015	0.0908246826946006	NA
Fam65c	2.59545370992258	-1.75603294245959	1.03874639538635	-1.69053096141571	0.0909264200736017	NA
Gca	322.785644486988	0.217858389993161	0.12887083807318	1.69051736801347	0.0909290183731658	0.713736639847352
Dlx6os1	678.1636100067	0.171768854261489	0.101622942018088	1.69025665711307	0.09097886329681	0.713736639847352
Flt4	23.4446863201105	-0.466211139752248	0.275908022161892	-1.68973390515878	0.0910788736507607	NA
1110015O18Rik	11.3285765224527	0.668442555906158	0.395735855777134	1.68911294275696	0.0911977879976559	NA
Snx3	748.95956662911	0.150489936794577	0.08912095995382	1.68860318462185	0.0912954999858941	0.715634095303024
Mdfic	57.3501157301839	0.356146740593933	0.211013636320623	1.6877901675169	0.0914515157163456	NA
Rab11fip4	953.538691614634	-0.144205347496025	0.0854517096394777	-1.6875653875672	0.0914946881608544	0.716441265959106
Mgat3	1472.8098754744	-0.113195080528496	0.0670930485048261	-1.68713574731	0.0915772527544955	0.716441265959106
Arpc5	731.800239840413	0.132586865453933	0.078598051055227	1.68689762244576	0.091623039341129	0.716441265959106
Foxj1	67.5397801264917	0.325300034431452	0.192909139024376	1.68628628004165	0.0917406723487116	NA
Gas2l3	58.3527929272631	-0.319260579767543	0.189329486179578	-1.68626972063255	0.091743860357016	NA
Grid2ip	42.3543882898297	-0.359067416335331	0.213031291396187	-1.68551490244479	0.0918892720756059	NA
Klf3	279.757195097061	0.153885379483644	0.0913078194983015	1.68534721702019	0.0919216009078905	0.717793195774386
Fam184a	405.606567843463	0.12825672939652	0.076120635936373	1.68491405541759	0.0920051543878769	0.717793195774386
Rab39b	596.254072821509	-0.131960662502696	0.0783227262744404	-1.68483234406716	0.0920209227055869	0.717793195774386
Pdpn	97.8929885359531	0.241705686175792	0.143477095411816	1.68462907255011	0.0920601586187116	NA
Ccdc43	146.974182243537	0.217417934602988	0.129097401767901	1.6841387326592	0.0921548604090732	0.718079228258118
Wdr3	144.193703165839	0.203153797831263	0.120647275772823	1.68386560351183	0.0922076451289548	0.718079228258118
Gbp9	28.8201297187737	0.476096034433199	0.282867212217548	1.68310788196634	0.0923542089319033	NA
Csrp2	15.281909311147	0.617253134067101	0.366826729384843	1.68268308883111	0.0924364572025236	NA
Pnpla6	377.793700787442	0.228694581727634	0.135910942764236	1.68267968035766	0.0924371173875425	0.719032682573869
Pdk3	633.273912943278	0.174292833368515	0.10359425077097	1.68245662352295	0.0924803293541357	0.719032682573869
Cd164l2	9.12109324335507	-0.741778500901401	0.441000898882336	-1.68203398855048	0.0925622493313699	NA
Aqp6	6.29788555925628	1.01883576913831	0.605765098224774	1.68189909277385	0.0925884086474376	NA
Agbl2	28.4146224895267	0.492906401465025	0.293075529858363	1.6818408609659	0.0925997029349946	NA
Abcb1b	31.36316592352	-0.478023515301985	0.284256272713376	-1.68166391101593	0.0926340298599347	NA
Zfp459	24.8862741922945	-0.513474606176493	0.305421228743622	-1.68120142888796	0.0927237960737002	NA
Mum1	145.375327082537	0.237242737865182	0.141121443557512	1.6811246532388	0.092738704723741	0.720135352458907
Zfp938	131.644995565493	-0.229118254757102	0.13630284093244	-1.68094995812059	0.092772634999669	0.720135352458907
C030034I22Rik	35.4989755926892	0.365942069493356	0.21770958182924	1.68087259374914	0.0927876643299863	NA
A830082N09Rik	425.603683103666	-0.145069904012948	0.0863589173533799	-1.67984857220156	0.0929867819549976	0.720144449462967
Tifa	63.3361160669591	0.304588841822189	0.18132160849291	1.67982649367519	0.0929910788258875	NA
Zfr	5181.15107232357	0.103877776720905	0.0618684334555306	1.67901094175222	0.0931499113235699	0.720144449462967
Mcat	61.6264630758878	-0.339899353606694	0.202503261824596	-1.67848828973978	0.0932518146319159	NA
Ralgapa2	734.329927032029	0.117175105201268	0.0698146487604964	1.6783741991347	0.0932740711706553	0.720144449462967
Id4	610.346709144427	-0.132113301267199	0.0787224890939597	-1.67821549836304	0.0933050372484128	0.720144449462967
Mtmr12	832.472000206639	0.114551528958693	0.0682603560191936	1.67815604311357	0.0933166404241028	0.720144449462967
Ruvbl1	111.923339913249	-0.212826013719899	0.126828577859357	-1.67806039704952	0.0933353089611195	0.720144449462967
Nedd9	217.622485267061	0.170513542049195	0.101620461670409	1.67794496547585	0.0933578432943567	0.720144449462967
Pisd-ps2	233.368583108521	0.25354822807303	0.151114660356705	1.67785327693906	0.0933757456674895	0.720144449462967
9230114K14Rik	45.7133630477041	0.37662902909766	0.224539238841674	1.67734170223685	0.0934756822308905	NA
Dcaf6	1122.76112567361	-0.103198226851656	0.0615599505749497	-1.67638579771131	0.093662648970453	0.721304197315373
Fam195b	356.586477602261	-0.225307145420817	0.134420157379079	-1.67614106257462	0.0937105652666415	0.721304197315373
Adam22	5197.61826364911	-0.0739952689696009	0.0441518072050542	-1.67592843087815	0.0937522120426627	0.721304197315373
Tspo	9.85680562560542	0.846974725900394	0.505448761989297	1.67568859515444	0.0937992049071132	NA
Hunk	381.783347181508	-0.21697758613488	0.129511266146314	-1.67535684416638	0.0938642385757703	0.721586046111404
Wdr17	632.591986036269	-0.130019935771333	0.0776811978674214	-1.67376327014471	0.0941771335944738	0.72321199213016
Psmc6	565.89264862984	-0.110447289400006	0.0659973740197245	-1.67351036371534	0.0942268680583335	0.72321199213016
A330049N07Rik	8.97901923208254	-0.813640489920494	0.486324710877239	-1.67303957977549	0.0943195045702197	NA
Kdelc2	93.4253813748915	-0.237258796073509	0.141848047407247	-1.6726264507	0.0944008564212493	NA
Gpnmb	64.0142055843961	-0.285249167193439	0.170541570608097	-1.67260783500663	0.0944045234786739	NA
Gm1673	77.8495755520289	0.379324931814212	0.226814493025303	1.67240164750801	0.094445147458893	NA
Gm12504	5.91502240748813	0.972930503625973	0.581901226019249	1.67198565688155	0.094527150438441	NA
Cxcl5	3.896873903688	-1.2429275801685	0.74356025789052	-1.6715895813134	0.0946052806457285	NA
Rbm14	428.745224607078	0.159177553863921	0.0952499107638588	1.67115698678763	0.0946906737364999	0.723955267693004
Zmynd8	1611.06850211556	0.147694670305092	0.0883798199805863	1.6711356770984	0.0946948818122581	0.723955267693004
Ccs	32.1195804021063	-0.384287194709426	0.230012527715176	-1.67072288856061	0.094776425732419	NA
Mtrr	119.70309751552	0.196166149098605	0.117433458242157	1.67044513578145	0.0948313258020424	0.723955267693004
Nid2	66.7693357678488	0.319397460554685	0.191208502225223	1.67041453093163	0.0948373766548414	NA
Krt77	16.0802806500082	-0.58733128211376	0.351621263828818	-1.67035200237405	0.0948497400721184	NA
Mfsd3	22.0163666164328	-0.442753337942176	0.265084313308945	-1.67023590500493	0.0948726987716791	NA
Rgs7	1365.50399445993	-0.137549467438689	0.0823550229319774	-1.67020131306746	0.0948795403207623	0.723955267693004
Id2	1229.39857410915	-0.100526550341641	0.0601954176233327	-1.67000337086581	0.0949186966787984	0.723955267693004
Elmo1	1873.98755635682	0.12451795241754	0.0745788505873095	1.66961479611122	0.0949956010748538	0.723955267693004
Pag1	580.841123857235	0.130075259532672	0.0779314396437654	1.66909863499588	0.0950978337864714	0.723955267693004
Cep295	656.447849885707	-0.114036964476734	0.0683247966957594	-1.66904213391991	0.0951090299407913	0.723955267693004
Grhpr	128.291579107391	-0.227622965128293	0.136379477925638	-1.66904118266537	0.0951092184487637	0.723955267693004
Eef1a1	15098.5564914102	-0.0797918335608065	0.0478098994063796	-1.66893958262877	0.0951293540226313	0.723955267693004
Atxn7l3	1164.03114695989	-0.122458654486673	0.0733867061180556	-1.66867626256009	0.0951815559279534	0.723955267693004
Cacng2	793.479880941942	0.139129727672497	0.0833898618549659	1.6684249689066	0.0952313950502029	0.723955267693004
Mir674	4.72750140837877	1.2563413759397	0.753364856019617	1.66764000988518	0.0953872107682924	NA
Slc52a3	12.4091060568128	0.892470705505198	0.535437306684466	1.66680710208923	0.0955527675872537	NA
Fam53a	100.363176620173	-0.252163676786515	0.151338298832431	-1.66622513092817	0.0956685822969952	NA
Nxpe2	4.51276519795592	1.26235370281763	0.757709598788596	1.66601255261362	0.0957109142890184	NA
Ptpn7	16.9353265519511	0.574649473944209	0.34493319186696	1.66597325944164	0.0957187406154084	NA
Scamp3	22.4851961932974	-0.525441125229869	0.315451860882985	-1.66567768457317	0.0957776289825305	NA
Slc14a1	149.491251299221	0.261966917604891	0.157299740637388	1.66539955211233	0.0958330687237184	0.726909085693249
6430550D23Rik	8.92516575972964	0.90247042404738	0.542042266624144	1.6649447462243	0.0959237798687601	NA
Sytl3	2.56897613510011	1.54238029320431	0.926542041933436	1.66466304107021	0.0959800004903707	NA
Gphn	771.466386287591	-0.145197630316613	0.0872336270880491	-1.66446856749472	0.0960188274673083	0.726909085693249
Tmem237	155.368421560201	0.213448847046187	0.128246952947974	1.66435803845395	0.0960409003786474	0.726909085693249
Mmaa	180.052672386171	0.23497396403324	0.141215402191159	1.66394005460653	0.0961244094633645	0.726909085693249
Rpl3	1474.54243957139	-0.145993057061142	0.0877785622788074	-1.66319717788759	0.0962729723763676	0.726909085693249
Syt14	474.861578839354	-0.128170882681964	0.0770720505201808	-1.66300081309506	0.0963122727344966	0.726909085693249
Amz2	436.336982923584	0.122296778234114	0.07354153266049	1.66296205436329	0.0963200314057499	0.726909085693249
Tktl2	6.50347369212023	-0.918578806248977	0.552385788165978	-1.66292983260635	0.0963264818947876	NA
Setd2	1911.14972732894	-0.110760359149256	0.066614279410415	-1.66271196100245	0.0963701067865657	0.726909085693249
Pitpnb	719.152764183613	-0.115972603563469	0.0697769180193484	-1.66204823680105	0.0965031031236289	0.726909085693249
Mir99a	5.54438058482344	-0.989740324088281	0.595527716627884	-1.66195509705675	0.0965217781075444	NA
Rasd2	1268.92441822606	-0.134361931855448	0.0808499229145608	-1.66186839778978	0.0965391643416331	0.726909085693249
Zfp367	228.103878729411	-0.196521869985922	0.118265477174023	-1.66170107018422	0.096572726459922	0.726909085693249
Lrp5	108.635335146405	0.24151347836455	0.145348340471595	1.66161840982112	0.0965893096958949	0.726909085693249
Mast3	2912.35588450572	0.138156523111812	0.0831502424526314	1.66152880661192	0.0966072883713104	0.726909085693249
Zfp273	47.8838986894286	-0.311919213396091	0.187810301603421	-1.66082057657699	0.0967494872959671	NA
Adamts5	75.5824115804464	0.32379663764924	0.19506486175275	1.65994344004232	0.0969258313890912	NA
Ssfa2	626.175282473858	0.121990888202663	0.0735508804225926	1.65859181428903	0.0971980723773045	0.730378500457705
Cers6	1438.53965777835	0.102389694194349	0.0617436577637554	1.65830302095341	0.0972563195798048	0.730378500457705
Cd4	151.495107056842	-0.261927683901513	0.157968582781382	-1.65809985308283	0.097297313560085	0.730378500457705
P2ry1	52.5074102298196	-0.36288831607665	0.218879010240097	-1.65794022770198	0.0973295314898418	NA
P3h4	51.8187914341967	-0.364752704111556	0.220018300854707	-1.65782892920543	0.0973520004264615	NA
Gbp6	14.4946774230222	0.774301425953296	0.467496221769133	1.65627312028989	0.0976665213697938	NA
Parl	130.426917918469	-0.278043123240328	0.167927031588632	-1.65573773686089	0.0977749416174815	0.732503844242496
Plod2	59.3610398018733	0.31231523024771	0.188635475873882	1.65565479558319	0.097791746617204	NA
Abhd1	27.2925863314502	0.42599817175982	0.257310877995559	1.65557777843801	0.0978073533758134	NA
Paqr3	157.095353829186	-0.199443858980865	0.120470273130329	-1.65554417532614	0.0978141633358446	0.732503844242496
Ints10	628.464995971354	0.15143685740458	0.0915618632117833	1.65392939912445	0.0981418584250491	0.732503844242496
Dock6	121.293744564472	0.263342492650144	0.159227035863149	1.65388051861041	0.0981517916646865	0.732503844242496
Swsap1	110.329038740646	0.25733089901485	0.155613058533043	1.65365877029021	0.0981968642716883	0.732503844242496
Spint2	71.0055019020902	-0.292837618126686	0.177102483308292	-1.65349244491918	0.0982306824487457	NA
Morn1	29.3920890673994	-0.499277910085259	0.302016836116509	-1.6531459520775	0.0983011631287283	NA
Denr	161.827148383571	-0.187028620876335	0.113167759763933	-1.65266698984301	0.098398656122331	0.732503844242496
Rhbdf1	55.0516927003348	0.357193902793209	0.216140579020752	1.65259991627446	0.0984123151413517	NA
Piezo1	73.0230380969714	-0.271479147829246	0.16428076951111	-1.65253150832658	0.0984262474561264	NA
Gps2	136.207917776705	0.200305378881001	0.121211414195879	1.6525290147783	0.0984267553347584	0.732503844242496
Nupl2	89.2034419419559	-0.276229364750445	0.167171317256873	-1.6523729625579	0.0984585437591765	NA
Wdr19	320.64745919128	-0.162604797019437	0.0984173207825533	-1.65219694792039	0.098494408441148	0.732503844242496
Gjd3	2.47605380186729	-1.42837540662512	0.864563549587749	-1.6521346606692	0.0985071025687662	NA
Cwc22	172.082667133582	-0.205779125179337	0.124573611783037	-1.65186769680991	0.0985615245422139	0.732503844242496
Pecr	26.9742476039176	-0.450836459524312	0.272983965741236	-1.6515126018488	0.0986339497006719	NA
Zbtb33	675.150310825752	0.139356530408934	0.0843909690768173	1.65132041891928	0.0986731650439739	0.732503844242496
Narfl	142.187884096735	-0.229335288773978	0.138941302254464	-1.65059118529033	0.0988220799905583	0.732503844242496
Poldip3	820.35134152722	-0.114820935605105	0.0695650678346719	-1.65055449781187	0.0988295765847185	0.732503844242496
Cacng8	305.278692153666	-0.213289749481369	0.129231619168828	-1.65044553997832	0.0988518433328675	0.732503844242496
Wwtr1	313.634128389679	0.16596046890764	0.100559774873416	1.65036635291347	0.0988680286052505	0.732503844242496
Ckap5	2397.61690985185	-0.0814328955322759	0.0493446680832393	-1.65028763381095	0.0988841203261045	0.732503844242496
Ntm	1331.59807764986	-0.101332675749361	0.0614235520802273	-1.64973649874575	0.0989968416560566	0.732503844242496
Hnrnpl	1767.65543723514	-0.121001437870709	0.0733545972283604	-1.64954130269462	0.0990367888664616	0.732503844242496
Fam71f2	5.45034157115054	-0.902172246480669	0.546981901308977	-1.64936398137066	0.0990730891341942	NA
Thy1	4756.48575196717	-0.0954198764045527	0.0578659002839601	-1.64898283680557	0.0991511509427478	0.732503844242496
Adck4	141.876555379723	0.240476911818636	0.145837231214461	1.64894046476378	0.0991598321459564	0.732503844242496
Msn	340.845866787981	0.141891641967713	0.0860698170954854	1.64856446494244	0.0992368937365934	0.732503844242496
Ythdf3	1746.47652140581	0.119433778156209	0.0724622551475164	1.6482205516937	0.0993074209870726	0.732503844242496
[truncated: 14,693 more rows]
